# Supplementary material for: Effects on individual level behaviour in mackerel (Scomber scombrus) of sub-lethal capture related stressors: Crowding and hypoxia
Source: PLoS One. 2019 Mar 13;14(3):e0213709. doi: 10.1371/journal.pone.0213709 (PMC6415853; doi:10.1371/journal.pone.0213709)
Supplement: S1 Dataset — (CSV) [file pone.0213709.s007.csv]

Video_name	Phase	Monitoring_code	Pen	Pen_phase	Stressor	Video_clip	Video_clip_2	Video_clip_START	Fish_ID	Tail_beat_count	No._of_frames	Video_frame_rate	TBF
01.01.2016_Pen12D_Monitoring_48HRS	P2	M5	Pen12D	Pen12D_P2	Control	1	01.01.2016_Pen12D_Monitoring_48HRS_1	5:18	1	7	40	25	4.375
01.01.2016_Pen12D_Monitoring_48HRS	P2	M5	Pen12D	Pen12D_P2	Control	1	01.01.2016_Pen12D_Monitoring_48HRS_1	5:18	2	9	49	25	4.591836735
01.01.2016_Pen12D_Monitoring_48HRS	P2	M5	Pen12D	Pen12D_P2	Control	1	01.01.2016_Pen12D_Monitoring_48HRS_1	5:18	3	6	48	25	3.125
01.01.2016_Pen12D_Monitoring_48HRS	P2	M5	Pen12D	Pen12D_P2	Control	1	01.01.2016_Pen12D_Monitoring_48HRS_1	5:18	4	7	79	25	2.215189873
01.01.2016_Pen12D_Monitoring_48HRS	P2	M5	Pen12D	Pen12D_P2	Control	1	01.01.2016_Pen12D_Monitoring_48HRS_1	5:18	5	4	39	25	2.564102564
01.01.2016_Pen12D_Monitoring_48HRS	P2	M5	Pen12D	Pen12D_P2	Control	2	01.01.2016_Pen12D_Monitoring_48HRS_2	14:37	1	12	80	25	3.75
01.01.2016_Pen12D_Monitoring_48HRS	P2	M5	Pen12D	Pen12D_P2	Control	2	01.01.2016_Pen12D_Monitoring_48HRS_2	14:37	2	11	74	25	3.716216216
01.01.2016_Pen12D_Monitoring_48HRS	P2	M5	Pen12D	Pen12D_P2	Control	2	01.01.2016_Pen12D_Monitoring_48HRS_2	14:37	3	7	100	25	1.75
01.01.2016_Pen12D_Monitoring_48HRS	P2	M5	Pen12D	Pen12D_P2	Control	2	01.01.2016_Pen12D_Monitoring_48HRS_2	14:37	4	14	86	25	4.069767442
01.01.2016_Pen12D_Monitoring_48HRS	P2	M5	Pen12D	Pen12D_P2	Control	2	01.01.2016_Pen12D_Monitoring_48HRS_2	14:37	5	14	151	25	2.317880795
01.01.2016_Pen12D_Monitoring_48HRS	P2	M5	Pen12D	Pen12D_P2	Control	3	01.01.2016_Pen12D_Monitoring_48HRS_3	8:07	1	3	28	25	2.678571429
01.01.2016_Pen12D_Monitoring_48HRS	P2	M5	Pen12D	Pen12D_P2	Control	3	01.01.2016_Pen12D_Monitoring_48HRS_3	8:07	2	14	122	25	2.868852459
01.01.2016_Pen12D_Monitoring_48HRS	P2	M5	Pen12D	Pen12D_P2	Control	3	01.01.2016_Pen12D_Monitoring_48HRS_3	8:07	3	9	69	25	3.260869565
01.01.2016_Pen12D_Monitoring_48HRS	P2	M5	Pen12D	Pen12D_P2	Control	3	01.01.2016_Pen12D_Monitoring_48HRS_3	8:07	4	10	82	25	3.048780488
01.01.2016_Pen12D_Monitoring_48HRS	P2	M5	Pen12D	Pen12D_P2	Control	3	01.01.2016_Pen12D_Monitoring_48HRS_3	8:07	5	15	120	25	3.125
01.10.2016_Pen12A_Monitoring_96HRS	P2	M7	Pen12A	Pen12A_P2	Hypoxia	1	01.10.2016_Pen12A_Monitoring_96HRS_1	24:08:00	1	4	56	25	1.785714286
01.10.2016_Pen12A_Monitoring_96HRS	P2	M7	Pen12A	Pen12A_P2	Hypoxia	1	01.10.2016_Pen12A_Monitoring_96HRS_1	24:08:00	2	16	105	25	3.80952381
01.10.2016_Pen12A_Monitoring_96HRS	P2	M7	Pen12A	Pen12A_P2	Hypoxia	1	01.10.2016_Pen12A_Monitoring_96HRS_1	24:08:00	3	9	99	25	2.272727273
01.10.2016_Pen12A_Monitoring_96HRS	P2	M7	Pen12A	Pen12A_P2	Hypoxia	1	01.10.2016_Pen12A_Monitoring_96HRS_1	24:08:00	4	3	43	25	1.744186047
01.10.2016_Pen12A_Monitoring_96HRS	P2	M7	Pen12A	Pen12A_P2	Hypoxia	1	01.10.2016_Pen12A_Monitoring_96HRS_1	24:08:00	5	11	142	25	1.936619718
01.10.2016_Pen12A_Monitoring_96HRS	P2	M7	Pen12A	Pen12A_P2	Hypoxia	2	01.10.2016_Pen12A_Monitoring_96HRS_2	8:52	1	5	68	25	1.838235294
01.10.2016_Pen12A_Monitoring_96HRS	P2	M7	Pen12A	Pen12A_P2	Hypoxia	2	01.10.2016_Pen12A_Monitoring_96HRS_2	8:52	2	4	73	25	1.369863014
01.10.2016_Pen12A_Monitoring_96HRS	P2	M7	Pen12A	Pen12A_P2	Hypoxia	2	01.10.2016_Pen12A_Monitoring_96HRS_2	8:52	3	2	42	25	1.19047619
01.10.2016_Pen12A_Monitoring_96HRS	P2	M7	Pen12A	Pen12A_P2	Hypoxia	2	01.10.2016_Pen12A_Monitoring_96HRS_2	8:52	4	7	77	25	2.272727273
01.10.2016_Pen12A_Monitoring_96HRS	P2	M7	Pen12A	Pen12A_P2	Hypoxia	2	01.10.2016_Pen12A_Monitoring_96HRS_2	8:52	5	1	25	25	1
01.10.2016_Pen12A_Monitoring_96HRS	P2	M7	Pen12A	Pen12A_P2	Hypoxia	3	01.10.2016_Pen12A_Monitoring_96HRS_3	25:21:00	1	7	92	25	1.902173913
01.10.2016_Pen12A_Monitoring_96HRS	P2	M7	Pen12A	Pen12A_P2	Hypoxia	3	01.10.2016_Pen12A_Monitoring_96HRS_3	25:21:00	2	15	102	25	3.676470588
01.10.2016_Pen12A_Monitoring_96HRS	P2	M7	Pen12A	Pen12A_P2	Hypoxia	3	01.10.2016_Pen12A_Monitoring_96HRS_3	25:21:00	3	10	85	25	2.941176471
01.10.2016_Pen12A_Monitoring_96HRS	P2	M7	Pen12A	Pen12A_P2	Hypoxia	3	01.10.2016_Pen12A_Monitoring_96HRS_3	25:21:00	4	7	109	25	1.605504587
01.10.2016_Pen12A_Monitoring_96HRS	P2	M7	Pen12A	Pen12A_P2	Hypoxia	3	01.10.2016_Pen12A_Monitoring_96HRS_3	25:21:00	5	11	114	25	2.412280702
01.10.2016_Pen12B_Monitoring_72HRS	P2	M6	Pen12B	Pen12B_P2	Crowding	1	01.10.2016_Pen12B_Monitoring_72HRS_1	7:49	1	5	55	25	2.272727273
01.10.2016_Pen12B_Monitoring_72HRS	P2	M6	Pen12B	Pen12B_P2	Crowding	1	01.10.2016_Pen12B_Monitoring_72HRS_1	7:49	2	4	58	25	1.724137931
01.10.2016_Pen12B_Monitoring_72HRS	P2	M6	Pen12B	Pen12B_P2	Crowding	1	01.10.2016_Pen12B_Monitoring_72HRS_1	7:49	3	6	52	25	2.884615385
01.10.2016_Pen12B_Monitoring_72HRS	P2	M6	Pen12B	Pen12B_P2	Crowding	1	01.10.2016_Pen12B_Monitoring_72HRS_1	7:49	4	3	42	25	1.785714286
01.10.2016_Pen12B_Monitoring_72HRS	P2	M6	Pen12B	Pen12B_P2	Crowding	1	01.10.2016_Pen12B_Monitoring_72HRS_1	7:49	5	10	77	25	3.246753247
01.10.2016_Pen12B_Monitoring_72HRS	P2	M6	Pen12B	Pen12B_P2	Crowding	2	01.10.2016_Pen12B_Monitoring_72HRS_2	16:10	1	3	62	25	1.209677419
01.10.2016_Pen12B_Monitoring_72HRS	P2	M6	Pen12B	Pen12B_P2	Crowding	2	01.10.2016_Pen12B_Monitoring_72HRS_2	16:10	2	3	63	25	1.19047619
01.10.2016_Pen12B_Monitoring_72HRS	P2	M6	Pen12B	Pen12B_P2	Crowding	2	01.10.2016_Pen12B_Monitoring_72HRS_2	16:10	3	7	61	25	2.868852459
01.10.2016_Pen12B_Monitoring_72HRS	P2	M6	Pen12B	Pen12B_P2	Crowding	2	01.10.2016_Pen12B_Monitoring_72HRS_2	16:10	4	6	83	25	1.807228916
01.10.2016_Pen12B_Monitoring_72HRS	P2	M6	Pen12B	Pen12B_P2	Crowding	2	01.10.2016_Pen12B_Monitoring_72HRS_2	16:10	5	11	100	25	2.75
01.10.2016_Pen12B_Monitoring_72HRS	P2	M6	Pen12B	Pen12B_P2	Crowding	3	01.10.2016_Pen12B_Monitoring_72HRS_3	11:07	1	12	107	25	2.803738318
01.10.2016_Pen12B_Monitoring_72HRS	P2	M6	Pen12B	Pen12B_P2	Crowding	3	01.10.2016_Pen12B_Monitoring_72HRS_3	11:07	2	9	58	25	3.879310345
01.10.2016_Pen12B_Monitoring_72HRS	P2	M6	Pen12B	Pen12B_P2	Crowding	3	01.10.2016_Pen12B_Monitoring_72HRS_3	11:07	3	5	71	25	1.76056338
01.10.2016_Pen12B_Monitoring_72HRS	P2	M6	Pen12B	Pen12B_P2	Crowding	3	01.10.2016_Pen12B_Monitoring_72HRS_3	11:07	4	10	113	25	2.212389381
01.10.2016_Pen12B_Monitoring_72HRS	P2	M6	Pen12B	Pen12B_P2	Crowding	3	01.10.2016_Pen12B_Monitoring_72HRS_3	11:07	5	8	59	25	3.389830508
01.10.2016_Pen12C_Monitoring_24HRS	P2	M4	Pen12C	Pen12C_P2	Crowding&Hypoxia	1	01.10.2016_Pen12C_Monitoring_24HRS_1	24:11:00	1	6	88	25	1.704545455
01.10.2016_Pen12C_Monitoring_24HRS	P2	M4	Pen12C	Pen12C_P2	Crowding&Hypoxia	1	01.10.2016_Pen12C_Monitoring_24HRS_1	24:11:00	2	10	94	25	2.659574468
01.10.2016_Pen12C_Monitoring_24HRS	P2	M4	Pen12C	Pen12C_P2	Crowding&Hypoxia	1	01.10.2016_Pen12C_Monitoring_24HRS_1	24:11:00	3	5	88	25	1.420454545
01.10.2016_Pen12C_Monitoring_24HRS	P2	M4	Pen12C	Pen12C_P2	Crowding&Hypoxia	1	01.10.2016_Pen12C_Monitoring_24HRS_1	24:11:00	4	7	43	25	4.069767442
01.10.2016_Pen12C_Monitoring_24HRS	P2	M4	Pen12C	Pen12C_P2	Crowding&Hypoxia	1	01.10.2016_Pen12C_Monitoring_24HRS_1	24:11:00	5	3	43	25	1.744186047
01.10.2016_Pen12C_Monitoring_24HRS	P2	M4	Pen12C	Pen12C_P2	Crowding&Hypoxia	2	01.10.2016_Pen12C_Monitoring_24HRS_2	16:44	1	6	60	25	2.5
01.10.2016_Pen12C_Monitoring_24HRS	P2	M4	Pen12C	Pen12C_P2	Crowding&Hypoxia	2	01.10.2016_Pen12C_Monitoring_24HRS_2	16:44	2	13	123	25	2.642276423
01.10.2016_Pen12C_Monitoring_24HRS	P2	M4	Pen12C	Pen12C_P2	Crowding&Hypoxia	2	01.10.2016_Pen12C_Monitoring_24HRS_2	16:44	3	8	110	25	1.818181818
01.10.2016_Pen12C_Monitoring_24HRS	P2	M4	Pen12C	Pen12C_P2	Crowding&Hypoxia	2	01.10.2016_Pen12C_Monitoring_24HRS_2	16:44	4	12	146	25	2.054794521
01.10.2016_Pen12C_Monitoring_24HRS	P2	M4	Pen12C	Pen12C_P2	Crowding&Hypoxia	2	01.10.2016_Pen12C_Monitoring_24HRS_2	16:44	5	7	126	25	1.388888889
01.10.2016_Pen12C_Monitoring_24HRS	P2	M4	Pen12C	Pen12C_P2	Crowding&Hypoxia	3	01.10.2016_Pen12C_Monitoring_24HRS_3	20:28	1	5	43	25	2.906976744
01.10.2016_Pen12C_Monitoring_24HRS	P2	M4	Pen12C	Pen12C_P2	Crowding&Hypoxia	3	01.10.2016_Pen12C_Monitoring_24HRS_3	20:28	2	3	32	25	2.34375
01.10.2016_Pen12C_Monitoring_24HRS	P2	M4	Pen12C	Pen12C_P2	Crowding&Hypoxia	3	01.10.2016_Pen12C_Monitoring_24HRS_3	20:28	3	7	49	25	3.571428571
01.10.2016_Pen12C_Monitoring_24HRS	P2	M4	Pen12C	Pen12C_P2	Crowding&Hypoxia	3	01.10.2016_Pen12C_Monitoring_24HRS_3	20:28	4	5	32	25	3.90625
01.10.2016_Pen12C_Monitoring_24HRS	P2	M4	Pen12C	Pen12C_P2	Crowding&Hypoxia	3	01.10.2016_Pen12C_Monitoring_24HRS_3	20:28	5	8	42	25	4.761904762
02.10.2016_Pen12A_Monitoring_120HRS	P2	M8	Pen12A	Pen12A_P2	Hypoxia	1	02.10.2016_Pen12A_Monitoring_120HRS_1	26:12:00	1	8	68	25	2.941176471
02.10.2016_Pen12A_Monitoring_120HRS	P2	M8	Pen12A	Pen12A_P2	Hypoxia	1	02.10.2016_Pen12A_Monitoring_120HRS_1	26:12:00	2	5	36	25	3.472222222
02.10.2016_Pen12A_Monitoring_120HRS	P2	M8	Pen12A	Pen12A_P2	Hypoxia	1	02.10.2016_Pen12A_Monitoring_120HRS_1	26:12:00	3	4	43	25	2.325581395
02.10.2016_Pen12A_Monitoring_120HRS	P2	M8	Pen12A	Pen12A_P2	Hypoxia	1	02.10.2016_Pen12A_Monitoring_120HRS_1	26:12:00	4	5	55	25	2.272727273
02.10.2016_Pen12A_Monitoring_120HRS	P2	M8	Pen12A	Pen12A_P2	Hypoxia	1	02.10.2016_Pen12A_Monitoring_120HRS_1	26:12:00	5	7	70	25	2.5
02.10.2016_Pen12A_Monitoring_120HRS	P2	M8	Pen12A	Pen12A_P2	Hypoxia	2	02.10.2016_Pen12A_Monitoring_120HRS_2	24:54:00	1	5	70	25	1.785714286
02.10.2016_Pen12A_Monitoring_120HRS	P2	M8	Pen12A	Pen12A_P2	Hypoxia	2	02.10.2016_Pen12A_Monitoring_120HRS_2	24:54:00	2	12	125	25	2.4
02.10.2016_Pen12A_Monitoring_120HRS	P2	M8	Pen12A	Pen12A_P2	Hypoxia	2	02.10.2016_Pen12A_Monitoring_120HRS_2	24:54:00	3	3	58	25	1.293103448
02.10.2016_Pen12A_Monitoring_120HRS	P2	M8	Pen12A	Pen12A_P2	Hypoxia	2	02.10.2016_Pen12A_Monitoring_120HRS_2	24:54:00	4	2	43	25	1.162790698
02.10.2016_Pen12A_Monitoring_120HRS	P2	M8	Pen12A	Pen12A_P2	Hypoxia	2	02.10.2016_Pen12A_Monitoring_120HRS_2	24:54:00	5	7	68	25	2.573529412
02.10.2016_Pen12A_Monitoring_120HRS	P2	M8	Pen12A	Pen12A_P2	Hypoxia	3	02.10.2016_Pen12A_Monitoring_120HRS_3	31:12:00	1	8	77	25	2.597402597
02.10.2016_Pen12A_Monitoring_120HRS	P2	M8	Pen12A	Pen12A_P2	Hypoxia	3	02.10.2016_Pen12A_Monitoring_120HRS_3	31:12:00	2	7	63	25	2.777777778
02.10.2016_Pen12A_Monitoring_120HRS	P2	M8	Pen12A	Pen12A_P2	Hypoxia	3	02.10.2016_Pen12A_Monitoring_120HRS_3	31:12:00	3	4	45	25	2.222222222
02.10.2016_Pen12A_Monitoring_120HRS	P2	M8	Pen12A	Pen12A_P2	Hypoxia	3	02.10.2016_Pen12A_Monitoring_120HRS_3	31:12:00	4	10	113	25	2.212389381
02.10.2016_Pen12A_Monitoring_120HRS	P2	M8	Pen12A	Pen12A_P2	Hypoxia	3	02.10.2016_Pen12A_Monitoring_120HRS_3	31:12:00	5	6	53	25	2.830188679
02.10.2016_Pen12B_Monitoring_96HRS	P2	M7	Pen12B	Pen12B_P2	Crowding	1	02.10.2016_Pen12B_Monitoring_96HRS_1	35:25:00	1	9	57	25	3.947368421
02.10.2016_Pen12B_Monitoring_96HRS	P2	M7	Pen12B	Pen12B_P2	Crowding	1	02.10.2016_Pen12B_Monitoring_96HRS_1	35:25:00	2	8	60	25	3.333333333
02.10.2016_Pen12B_Monitoring_96HRS	P2	M7	Pen12B	Pen12B_P2	Crowding	1	02.10.2016_Pen12B_Monitoring_96HRS_1	35:25:00	3	9	87	25	2.586206897
02.10.2016_Pen12B_Monitoring_96HRS	P2	M7	Pen12B	Pen12B_P2	Crowding	1	02.10.2016_Pen12B_Monitoring_96HRS_1	35:25:00	4	19	123	25	3.861788618
02.10.2016_Pen12B_Monitoring_96HRS	P2	M7	Pen12B	Pen12B_P2	Crowding	1	02.10.2016_Pen12B_Monitoring_96HRS_1	35:25:00	5	10	66	25	3.787878788
02.10.2016_Pen12B_Monitoring_96HRS	P2	M7	Pen12B	Pen12B_P2	Crowding	2	02.10.2016_Pen12B_Monitoring_96HRS_2	42:30:00	1	8	69	25	2.898550725
02.10.2016_Pen12B_Monitoring_96HRS	P2	M7	Pen12B	Pen12B_P2	Crowding	2	02.10.2016_Pen12B_Monitoring_96HRS_2	42:30:00	2	6	59	25	2.542372881
02.10.2016_Pen12B_Monitoring_96HRS	P2	M7	Pen12B	Pen12B_P2	Crowding	2	02.10.2016_Pen12B_Monitoring_96HRS_2	42:30:00	3	6	55	25	2.727272727
02.10.2016_Pen12B_Monitoring_96HRS	P2	M7	Pen12B	Pen12B_P2	Crowding	2	02.10.2016_Pen12B_Monitoring_96HRS_2	42:30:00	4	4	35	25	2.857142857
02.10.2016_Pen12B_Monitoring_96HRS	P2	M7	Pen12B	Pen12B_P2	Crowding	2	02.10.2016_Pen12B_Monitoring_96HRS_2	42:30:00	5	4	74	25	1.351351351
02.10.2016_Pen12B_Monitoring_96HRS	P2	M7	Pen12B	Pen12B_P2	Crowding	3	02.10.2016_Pen12B_Monitoring_96HRS_3	10:20	1	10	101	25	2.475247525
02.10.2016_Pen12B_Monitoring_96HRS	P2	M7	Pen12B	Pen12B_P2	Crowding	3	02.10.2016_Pen12B_Monitoring_96HRS_3	10:20	2	6	59	25	2.542372881
02.10.2016_Pen12B_Monitoring_96HRS	P2	M7	Pen12B	Pen12B_P2	Crowding	3	02.10.2016_Pen12B_Monitoring_96HRS_3	10:20	3	4	53	25	1.886792453
02.10.2016_Pen12B_Monitoring_96HRS	P2	M7	Pen12B	Pen12B_P2	Crowding	3	02.10.2016_Pen12B_Monitoring_96HRS_3	10:20	4	3	38	25	1.973684211
02.10.2016_Pen12B_Monitoring_96HRS	P2	M7	Pen12B	Pen12B_P2	Crowding	3	02.10.2016_Pen12B_Monitoring_96HRS_3	10:20	5	4	32	25	3.125
02.10.2016_Pen12C_Monitoring_48HRS	P2	M5	Pen12C	Pen12C_P2	Crowding&Hypoxia	1	02.10.2016_Pen12C_Monitoring_48HRS_1	13:29	1	12	107	25	2.803738318
02.10.2016_Pen12C_Monitoring_48HRS	P2	M5	Pen12C	Pen12C_P2	Crowding&Hypoxia	1	02.10.2016_Pen12C_Monitoring_48HRS_1	13:29	2	10	95	25	2.631578947
02.10.2016_Pen12C_Monitoring_48HRS	P2	M5	Pen12C	Pen12C_P2	Crowding&Hypoxia	1	02.10.2016_Pen12C_Monitoring_48HRS_1	13:29	3	11	109	25	2.52293578
02.10.2016_Pen12C_Monitoring_48HRS	P2	M5	Pen12C	Pen12C_P2	Crowding&Hypoxia	1	02.10.2016_Pen12C_Monitoring_48HRS_1	13:29	4	14	131	25	2.671755725
02.10.2016_Pen12C_Monitoring_48HRS	P2	M5	Pen12C	Pen12C_P2	Crowding&Hypoxia	1	02.10.2016_Pen12C_Monitoring_48HRS_1	13:29	5	4	69	25	1.449275362
02.10.2016_Pen12C_Monitoring_48HRS	P2	M5	Pen12C	Pen12C_P2	Crowding&Hypoxia	2	02.10.2016_Pen12C_Monitoring_48HRS_2	4:08	1	8	105	25	1.904761905
02.10.2016_Pen12C_Monitoring_48HRS	P2	M5	Pen12C	Pen12C_P2	Crowding&Hypoxia	2	02.10.2016_Pen12C_Monitoring_48HRS_2	4:08	2	9	146	25	1.54109589
02.10.2016_Pen12C_Monitoring_48HRS	P2	M5	Pen12C	Pen12C_P2	Crowding&Hypoxia	2	02.10.2016_Pen12C_Monitoring_48HRS_2	4:08	3	7	50	25	3.5
02.10.2016_Pen12C_Monitoring_48HRS	P2	M5	Pen12C	Pen12C_P2	Crowding&Hypoxia	2	02.10.2016_Pen12C_Monitoring_48HRS_2	4:08	4	9	102	25	2.205882353
02.10.2016_Pen12C_Monitoring_48HRS	P2	M5	Pen12C	Pen12C_P2	Crowding&Hypoxia	2	02.10.2016_Pen12C_Monitoring_48HRS_2	4:08	5	7	52	25	3.365384615
02.10.2016_Pen12C_Monitoring_48HRS	P2	M5	Pen12C	Pen12C_P2	Crowding&Hypoxia	3	02.10.2016_Pen12C_Monitoring_48HRS_3	12:09	1	14	121	25	2.892561983
02.10.2016_Pen12C_Monitoring_48HRS	P2	M5	Pen12C	Pen12C_P2	Crowding&Hypoxia	3	02.10.2016_Pen12C_Monitoring_48HRS_3	12:09	2	10	71	25	3.521126761
02.10.2016_Pen12C_Monitoring_48HRS	P2	M5	Pen12C	Pen12C_P2	Crowding&Hypoxia	3	02.10.2016_Pen12C_Monitoring_48HRS_3	12:09	3	7	77	25	2.272727273
02.10.2016_Pen12C_Monitoring_48HRS	P2	M5	Pen12C	Pen12C_P2	Crowding&Hypoxia	3	02.10.2016_Pen12C_Monitoring_48HRS_3	12:09	4	10	75	25	3.333333333
02.10.2016_Pen12C_Monitoring_48HRS	P2	M5	Pen12C	Pen12C_P2	Crowding&Hypoxia	3	02.10.2016_Pen12C_Monitoring_48HRS_3	12:09	5	7	58	25	3.017241379
02.10.2016_Pen12D_Monitoring_72HRS	P2	M6	Pen12D	Pen12D_P2	Control	1	02.10.2016_Pen12D_Monitoring_72HRS_1	18:56	1	16	146	25	2.739726027
02.10.2016_Pen12D_Monitoring_72HRS	P2	M6	Pen12D	Pen12D_P2	Control	1	02.10.2016_Pen12D_Monitoring_72HRS_1	18:56	2	10	95	25	2.631578947
02.10.2016_Pen12D_Monitoring_72HRS	P2	M6	Pen12D	Pen12D_P2	Control	1	02.10.2016_Pen12D_Monitoring_72HRS_1	18:56	3	3	52	25	1.442307692
02.10.2016_Pen12D_Monitoring_72HRS	P2	M6	Pen12D	Pen12D_P2	Control	1	02.10.2016_Pen12D_Monitoring_72HRS_1	18:56	4	10	105	25	2.380952381
02.10.2016_Pen12D_Monitoring_72HRS	P2	M6	Pen12D	Pen12D_P2	Control	1	02.10.2016_Pen12D_Monitoring_72HRS_1	18:56	5	3	30	25	2.5
02.10.2016_Pen12D_Monitoring_72HRS	P2	M6	Pen12D	Pen12D_P2	Control	2	02.10.2016_Pen12D_Monitoring_72HRS_2	3:10	1	6	63	25	2.380952381
02.10.2016_Pen12D_Monitoring_72HRS	P2	M6	Pen12D	Pen12D_P2	Control	2	02.10.2016_Pen12D_Monitoring_72HRS_2	3:10	2	5	39	25	3.205128205
02.10.2016_Pen12D_Monitoring_72HRS	P2	M6	Pen12D	Pen12D_P2	Control	2	02.10.2016_Pen12D_Monitoring_72HRS_2	3:10	3	8	46	25	4.347826087
02.10.2016_Pen12D_Monitoring_72HRS	P2	M6	Pen12D	Pen12D_P2	Control	2	02.10.2016_Pen12D_Monitoring_72HRS_2	3:10	4	7	64	25	2.734375
02.10.2016_Pen12D_Monitoring_72HRS	P2	M6	Pen12D	Pen12D_P2	Control	2	02.10.2016_Pen12D_Monitoring_72HRS_2	3:10	5	4	29	25	3.448275862
02.10.2016_Pen12D_Monitoring_72HRS	P2	M6	Pen12D	Pen12D_P2	Control	3	02.10.2016_Pen12D_Monitoring_72HRS_3	9:05	1	5	87	25	1.436781609
02.10.2016_Pen12D_Monitoring_72HRS	P2	M6	Pen12D	Pen12D_P2	Control	3	02.10.2016_Pen12D_Monitoring_72HRS_3	9:05	2	6	47	25	3.191489362
02.10.2016_Pen12D_Monitoring_72HRS	P2	M6	Pen12D	Pen12D_P2	Control	3	02.10.2016_Pen12D_Monitoring_72HRS_3	9:05	3	8	76	25	2.631578947
02.10.2016_Pen12D_Monitoring_72HRS	P2	M6	Pen12D	Pen12D_P2	Control	3	02.10.2016_Pen12D_Monitoring_72HRS_3	9:05	4	5	58	25	2.155172414
02.10.2016_Pen12D_Monitoring_72HRS	P2	M6	Pen12D	Pen12D_P2	Control	3	02.10.2016_Pen12D_Monitoring_72HRS_3	9:05	5	8	66	25	3.03030303
03.10.2016_Pen12B_Monitoring_120HRS	P2	M8	Pen12B	Pen12B_P2	Crowding	1	03.10.2016_Pen12B_Monitoring_120HRS_1	11:59	1	6	82	25	1.829268293
03.10.2016_Pen12B_Monitoring_120HRS	P2	M8	Pen12B	Pen12B_P2	Crowding	1	03.10.2016_Pen12B_Monitoring_120HRS_1	11:59	2	2	44	25	1.136363636
03.10.2016_Pen12B_Monitoring_120HRS	P2	M8	Pen12B	Pen12B_P2	Crowding	1	03.10.2016_Pen12B_Monitoring_120HRS_1	11:59	3	7	85	25	2.058823529
03.10.2016_Pen12B_Monitoring_120HRS	P2	M8	Pen12B	Pen12B_P2	Crowding	1	03.10.2016_Pen12B_Monitoring_120HRS_1	11:59	4	3	43	25	1.744186047
03.10.2016_Pen12B_Monitoring_120HRS	P2	M8	Pen12B	Pen12B_P2	Crowding	1	03.10.2016_Pen12B_Monitoring_120HRS_1	11:59	5	5	40	25	3.125
03.10.2016_Pen12B_Monitoring_120HRS	P2	M8	Pen12B	Pen12B_P2	Crowding	2	03.10.2016_Pen12B_Monitoring_120HRS_2	12:57	1	6	58	25	2.586206897
03.10.2016_Pen12B_Monitoring_120HRS	P2	M8	Pen12B	Pen12B_P2	Crowding	2	03.10.2016_Pen12B_Monitoring_120HRS_2	12:57	2	3	40	25	1.875
03.10.2016_Pen12B_Monitoring_120HRS	P2	M8	Pen12B	Pen12B_P2	Crowding	2	03.10.2016_Pen12B_Monitoring_120HRS_2	12:57	3	4	40	25	2.5
03.10.2016_Pen12B_Monitoring_120HRS	P2	M8	Pen12B	Pen12B_P2	Crowding	2	03.10.2016_Pen12B_Monitoring_120HRS_2	12:57	4	3	33	25	2.272727273
03.10.2016_Pen12B_Monitoring_120HRS	P2	M8	Pen12B	Pen12B_P2	Crowding	2	03.10.2016_Pen12B_Monitoring_120HRS_2	12:57	5	2	68	25	0.735294118
03.10.2016_Pen12B_Monitoring_120HRS	P2	M8	Pen12B	Pen12B_P2	Crowding	3	03.10.2016_Pen12B_Monitoring_120HRS_3	14:54	1	6	61	25	2.459016393
03.10.2016_Pen12B_Monitoring_120HRS	P2	M8	Pen12B	Pen12B_P2	Crowding	3	03.10.2016_Pen12B_Monitoring_120HRS_3	14:54	2	4	81	25	1.234567901
03.10.2016_Pen12B_Monitoring_120HRS	P2	M8	Pen12B	Pen12B_P2	Crowding	3	03.10.2016_Pen12B_Monitoring_120HRS_3	14:54	3	3	43	25	1.744186047
03.10.2016_Pen12B_Monitoring_120HRS	P2	M8	Pen12B	Pen12B_P2	Crowding	3	03.10.2016_Pen12B_Monitoring_120HRS_3	14:54	4	4	78	25	1.282051282
03.10.2016_Pen12B_Monitoring_120HRS	P2	M8	Pen12B	Pen12B_P2	Crowding	3	03.10.2016_Pen12B_Monitoring_120HRS_3	14:54	5	5	48	25	2.604166667
03.10.2016_Pen12C_Monitoring_72HRS	P2	M6	Pen12C	Pen12C_P2	Crowding&Hypoxia	1	03.10.2016_Pen12C_Monitoring_72HRS_1	7:38	1	4	64	25	1.5625
03.10.2016_Pen12C_Monitoring_72HRS	P2	M6	Pen12C	Pen12C_P2	Crowding&Hypoxia	1	03.10.2016_Pen12C_Monitoring_72HRS_1	7:38	2	3	35	25	2.142857143
03.10.2016_Pen12C_Monitoring_72HRS	P2	M6	Pen12C	Pen12C_P2	Crowding&Hypoxia	1	03.10.2016_Pen12C_Monitoring_72HRS_1	7:38	3	6	59	25	2.542372881
03.10.2016_Pen12C_Monitoring_72HRS	P2	M6	Pen12C	Pen12C_P2	Crowding&Hypoxia	1	03.10.2016_Pen12C_Monitoring_72HRS_1	7:38	4	5	49	25	2.551020408
03.10.2016_Pen12C_Monitoring_72HRS	P2	M6	Pen12C	Pen12C_P2	Crowding&Hypoxia	1	03.10.2016_Pen12C_Monitoring_72HRS_1	7:38	5	5	44	25	2.840909091
03.10.2016_Pen12C_Monitoring_72HRS	P2	M6	Pen12C	Pen12C_P2	Crowding&Hypoxia	2	03.10.2016_Pen12C_Monitoring_72HRS_2	5:38	1	8	75	25	2.666666667
03.10.2016_Pen12C_Monitoring_72HRS	P2	M6	Pen12C	Pen12C_P2	Crowding&Hypoxia	2	03.10.2016_Pen12C_Monitoring_72HRS_2	5:38	2	6	69	25	2.173913043
03.10.2016_Pen12C_Monitoring_72HRS	P2	M6	Pen12C	Pen12C_P2	Crowding&Hypoxia	2	03.10.2016_Pen12C_Monitoring_72HRS_2	5:38	3	10	81	25	3.086419753
03.10.2016_Pen12C_Monitoring_72HRS	P2	M6	Pen12C	Pen12C_P2	Crowding&Hypoxia	2	03.10.2016_Pen12C_Monitoring_72HRS_2	5:38	4	15	112	25	3.348214286
03.10.2016_Pen12C_Monitoring_72HRS	P2	M6	Pen12C	Pen12C_P2	Crowding&Hypoxia	2	03.10.2016_Pen12C_Monitoring_72HRS_2	5:38	5	5	36	25	3.472222222
03.10.2016_Pen12C_Monitoring_72HRS	P2	M6	Pen12C	Pen12C_P2	Crowding&Hypoxia	3	03.10.2016_Pen12C_Monitoring_72HRS_3	9:54	1	7	73	25	2.397260274
03.10.2016_Pen12C_Monitoring_72HRS	P2	M6	Pen12C	Pen12C_P2	Crowding&Hypoxia	3	03.10.2016_Pen12C_Monitoring_72HRS_3	9:54	2	5	36	25	3.472222222
03.10.2016_Pen12C_Monitoring_72HRS	P2	M6	Pen12C	Pen12C_P2	Crowding&Hypoxia	3	03.10.2016_Pen12C_Monitoring_72HRS_3	9:54	3	6	55	25	2.727272727
03.10.2016_Pen12C_Monitoring_72HRS	P2	M6	Pen12C	Pen12C_P2	Crowding&Hypoxia	3	03.10.2016_Pen12C_Monitoring_72HRS_3	9:54	4	6	55	25	2.727272727
03.10.2016_Pen12C_Monitoring_72HRS	P2	M6	Pen12C	Pen12C_P2	Crowding&Hypoxia	3	03.10.2016_Pen12C_Monitoring_72HRS_3	9:54	5	4	55	25	1.818181818
03.10.2016_Pen12D_Monitoring_96HRS	P2	M7	Pen12D	Pen12D_P2	Control	1	03.10.2016_Pen12D_Monitoring_96HRS_1	15:22	1	5	48	25	2.604166667
03.10.2016_Pen12D_Monitoring_96HRS	P2	M7	Pen12D	Pen12D_P2	Control	1	03.10.2016_Pen12D_Monitoring_96HRS_1	15:22	2	3	46	25	1.630434783
03.10.2016_Pen12D_Monitoring_96HRS	P2	M7	Pen12D	Pen12D_P2	Control	1	03.10.2016_Pen12D_Monitoring_96HRS_1	15:22	3	3	32	25	2.34375
03.10.2016_Pen12D_Monitoring_96HRS	P2	M7	Pen12D	Pen12D_P2	Control	1	03.10.2016_Pen12D_Monitoring_96HRS_1	15:22	4	14	136	25	2.573529412
03.10.2016_Pen12D_Monitoring_96HRS	P2	M7	Pen12D	Pen12D_P2	Control	1	03.10.2016_Pen12D_Monitoring_96HRS_1	15:22	5	5	52	25	2.403846154
03.10.2016_Pen12D_Monitoring_96HRS	P2	M7	Pen12D	Pen12D_P2	Control	2	03.10.2016_Pen12D_Monitoring_96HRS_2	20:27	1	5	49	25	2.551020408
03.10.2016_Pen12D_Monitoring_96HRS	P2	M7	Pen12D	Pen12D_P2	Control	2	03.10.2016_Pen12D_Monitoring_96HRS_2	20:27	2	8	83	25	2.409638554
03.10.2016_Pen12D_Monitoring_96HRS	P2	M7	Pen12D	Pen12D_P2	Control	2	03.10.2016_Pen12D_Monitoring_96HRS_2	20:27	3	10	111	25	2.252252252
03.10.2016_Pen12D_Monitoring_96HRS	P2	M7	Pen12D	Pen12D_P2	Control	2	03.10.2016_Pen12D_Monitoring_96HRS_2	20:27	4	11	71	25	3.873239437
03.10.2016_Pen12D_Monitoring_96HRS	P2	M7	Pen12D	Pen12D_P2	Control	2	03.10.2016_Pen12D_Monitoring_96HRS_2	20:27	5	7	55	25	3.181818182
03.10.2016_Pen12D_Monitoring_96HRS	P2	M7	Pen12D	Pen12D_P2	Control	3	03.10.2016_Pen12D_Monitoring_96HRS_3	16:59	1	6	43	25	3.488372093
03.10.2016_Pen12D_Monitoring_96HRS	P2	M7	Pen12D	Pen12D_P2	Control	3	03.10.2016_Pen12D_Monitoring_96HRS_3	16:59	2	7	78	25	2.243589744
03.10.2016_Pen12D_Monitoring_96HRS	P2	M7	Pen12D	Pen12D_P2	Control	3	03.10.2016_Pen12D_Monitoring_96HRS_3	16:59	3	6	39	25	3.846153846
03.10.2016_Pen12D_Monitoring_96HRS	P2	M7	Pen12D	Pen12D_P2	Control	3	03.10.2016_Pen12D_Monitoring_96HRS_3	16:59	4	6	59	25	2.542372881
03.10.2016_Pen12D_Monitoring_96HRS	P2	M7	Pen12D	Pen12D_P2	Control	3	03.10.2016_Pen12D_Monitoring_96HRS_3	16:59	5	8	89	25	2.247191011
04.10.2016_Pen12C_Monitoring_96HRS	P2	M7	Pen12C	Pen12C_P2	Crowding&Hypoxia	1	04.10.2016_Pen12C_Monitoring_96HRS_1	5:45	1	10	87	25	2.873563218
04.10.2016_Pen12C_Monitoring_96HRS	P2	M7	Pen12C	Pen12C_P2	Crowding&Hypoxia	1	04.10.2016_Pen12C_Monitoring_96HRS_1	5:45	2	11	126	25	2.182539683
04.10.2016_Pen12C_Monitoring_96HRS	P2	M7	Pen12C	Pen12C_P2	Crowding&Hypoxia	1	04.10.2016_Pen12C_Monitoring_96HRS_1	5:45	3	6	63	25	2.380952381
04.10.2016_Pen12C_Monitoring_96HRS	P2	M7	Pen12C	Pen12C_P2	Crowding&Hypoxia	1	04.10.2016_Pen12C_Monitoring_96HRS_1	5:45	4	7	55	25	3.181818182
04.10.2016_Pen12C_Monitoring_96HRS	P2	M7	Pen12C	Pen12C_P2	Crowding&Hypoxia	1	04.10.2016_Pen12C_Monitoring_96HRS_1	5:45	5	9	104	25	2.163461538
04.10.2016_Pen12C_Monitoring_96HRS	P2	M7	Pen12C	Pen12C_P2	Crowding&Hypoxia	2	04.10.2016_Pen12C_Monitoring_96HRS_2	11:54	1	7	55	25	3.181818182
04.10.2016_Pen12C_Monitoring_96HRS	P2	M7	Pen12C	Pen12C_P2	Crowding&Hypoxia	2	04.10.2016_Pen12C_Monitoring_96HRS_2	11:54	2	7	67	25	2.611940299
04.10.2016_Pen12C_Monitoring_96HRS	P2	M7	Pen12C	Pen12C_P2	Crowding&Hypoxia	2	04.10.2016_Pen12C_Monitoring_96HRS_2	11:54	3	3	39	25	1.923076923
04.10.2016_Pen12C_Monitoring_96HRS	P2	M7	Pen12C	Pen12C_P2	Crowding&Hypoxia	2	04.10.2016_Pen12C_Monitoring_96HRS_2	11:54	4	5	42	25	2.976190476
04.10.2016_Pen12C_Monitoring_96HRS	P2	M7	Pen12C	Pen12C_P2	Crowding&Hypoxia	2	04.10.2016_Pen12C_Monitoring_96HRS_2	11:54	5	7	80	25	2.1875
04.10.2016_Pen12C_Monitoring_96HRS	P2	M7	Pen12C	Pen12C_P2	Crowding&Hypoxia	3	04.10.2016_Pen12C_Monitoring_96HRS_3	4:13	1	5	45	25	2.777777778
04.10.2016_Pen12C_Monitoring_96HRS	P2	M7	Pen12C	Pen12C_P2	Crowding&Hypoxia	3	04.10.2016_Pen12C_Monitoring_96HRS_3	4:13	2	6	58	25	2.586206897
04.10.2016_Pen12C_Monitoring_96HRS	P2	M7	Pen12C	Pen12C_P2	Crowding&Hypoxia	3	04.10.2016_Pen12C_Monitoring_96HRS_3	4:13	3	3	43	25	1.744186047
04.10.2016_Pen12C_Monitoring_96HRS	P2	M7	Pen12C	Pen12C_P2	Crowding&Hypoxia	3	04.10.2016_Pen12C_Monitoring_96HRS_3	4:13	4	4	32	25	3.125
04.10.2016_Pen12C_Monitoring_96HRS	P2	M7	Pen12C	Pen12C_P2	Crowding&Hypoxia	3	04.10.2016_Pen12C_Monitoring_96HRS_3	4:13	5	3	30	25	2.5
04.10.2016_Pen12D_Monitoring_120HRS	P2	M8	Pen12D	Pen12D_P2	Control	1	04.10.2016_Pen12D_Monitoring_120HRS_1	9:30	1	5	59	25	2.118644068
04.10.2016_Pen12D_Monitoring_120HRS	P2	M8	Pen12D	Pen12D_P2	Control	1	04.10.2016_Pen12D_Monitoring_120HRS_1	9:30	2	4	43	25	2.325581395
04.10.2016_Pen12D_Monitoring_120HRS	P2	M8	Pen12D	Pen12D_P2	Control	1	04.10.2016_Pen12D_Monitoring_120HRS_1	9:30	3	4	38	25	2.631578947
04.10.2016_Pen12D_Monitoring_120HRS	P2	M8	Pen12D	Pen12D_P2	Control	1	04.10.2016_Pen12D_Monitoring_120HRS_1	9:30	4	4	37	25	2.702702703
04.10.2016_Pen12D_Monitoring_120HRS	P2	M8	Pen12D	Pen12D_P2	Control	1	04.10.2016_Pen12D_Monitoring_120HRS_1	9:30	5	4	48	25	2.083333333
04.10.2016_Pen12D_Monitoring_120HRS	P2	M8	Pen12D	Pen12D_P2	Control	2	04.10.2016_Pen12D_Monitoring_120HRS_2	11:35	1	10	100	25	2.5
04.10.2016_Pen12D_Monitoring_120HRS	P2	M8	Pen12D	Pen12D_P2	Control	2	04.10.2016_Pen12D_Monitoring_120HRS_2	11:35	2	6	46	25	3.260869565
04.10.2016_Pen12D_Monitoring_120HRS	P2	M8	Pen12D	Pen12D_P2	Control	2	04.10.2016_Pen12D_Monitoring_120HRS_2	11:35	3	3	31	25	2.419354839
04.10.2016_Pen12D_Monitoring_120HRS	P2	M8	Pen12D	Pen12D_P2	Control	2	04.10.2016_Pen12D_Monitoring_120HRS_2	11:35	4	13	120	25	2.708333333
04.10.2016_Pen12D_Monitoring_120HRS	P2	M8	Pen12D	Pen12D_P2	Control	2	04.10.2016_Pen12D_Monitoring_120HRS_2	11:35	5	4	42	25	2.380952381
04.10.2016_Pen12D_Monitoring_120HRS	P2	M8	Pen12D	Pen12D_P2	Control	3	04.10.2016_Pen12D_Monitoring_120HRS_3	12:01	1	3	37	25	2.027027027
04.10.2016_Pen12D_Monitoring_120HRS	P2	M8	Pen12D	Pen12D_P2	Control	3	04.10.2016_Pen12D_Monitoring_120HRS_3	12:01	2	5	40	25	3.125
04.10.2016_Pen12D_Monitoring_120HRS	P2	M8	Pen12D	Pen12D_P2	Control	3	04.10.2016_Pen12D_Monitoring_120HRS_3	12:01	3	12	95	25	3.157894737
04.10.2016_Pen12D_Monitoring_120HRS	P2	M8	Pen12D	Pen12D_P2	Control	3	04.10.2016_Pen12D_Monitoring_120HRS_3	12:01	4	5	65	25	1.923076923
04.10.2016_Pen12D_Monitoring_120HRS	P2	M8	Pen12D	Pen12D_P2	Control	3	04.10.2016_Pen12D_Monitoring_120HRS_3	12:01	5	7	82	25	2.134146341
05.10.2016_Pen12C_Monitoring_120HRS	P2	M8	Pen12C	Pen12C_P2	Crowding&Hypoxia	1	05.10.2016_Pen12C_Monitoring_120HRS_1	19:17	1	5	60	25	2.083333333
05.10.2016_Pen12C_Monitoring_120HRS	P2	M8	Pen12C	Pen12C_P2	Crowding&Hypoxia	1	05.10.2016_Pen12C_Monitoring_120HRS_1	19:17	2	4	58	25	1.724137931
05.10.2016_Pen12C_Monitoring_120HRS	P2	M8	Pen12C	Pen12C_P2	Crowding&Hypoxia	1	05.10.2016_Pen12C_Monitoring_120HRS_1	19:17	3	5	73	25	1.712328767
05.10.2016_Pen12C_Monitoring_120HRS	P2	M8	Pen12C	Pen12C_P2	Crowding&Hypoxia	1	05.10.2016_Pen12C_Monitoring_120HRS_1	19:17	4	4	40	25	2.5
05.10.2016_Pen12C_Monitoring_120HRS	P2	M8	Pen12C	Pen12C_P2	Crowding&Hypoxia	1	05.10.2016_Pen12C_Monitoring_120HRS_1	19:17	5	8	69	25	2.898550725
05.10.2016_Pen12C_Monitoring_120HRS	P2	M8	Pen12C	Pen12C_P2	Crowding&Hypoxia	2	05.10.2016_Pen12C_Monitoring_120HRS_2	7:04	1	8	92	25	2.173913043
05.10.2016_Pen12C_Monitoring_120HRS	P2	M8	Pen12C	Pen12C_P2	Crowding&Hypoxia	2	05.10.2016_Pen12C_Monitoring_120HRS_2	7:04	2	4	45	25	2.222222222
05.10.2016_Pen12C_Monitoring_120HRS	P2	M8	Pen12C	Pen12C_P2	Crowding&Hypoxia	2	05.10.2016_Pen12C_Monitoring_120HRS_2	7:04	3	4	45	25	2.222222222
05.10.2016_Pen12C_Monitoring_120HRS	P2	M8	Pen12C	Pen12C_P2	Crowding&Hypoxia	2	05.10.2016_Pen12C_Monitoring_120HRS_2	7:04	4	9	64	25	3.515625
05.10.2016_Pen12C_Monitoring_120HRS	P2	M8	Pen12C	Pen12C_P2	Crowding&Hypoxia	2	05.10.2016_Pen12C_Monitoring_120HRS_2	7:04	5	8	88	25	2.272727273
05.10.2016_Pen12C_Monitoring_120HRS	P2	M8	Pen12C	Pen12C_P2	Crowding&Hypoxia	3	05.10.2016_Pen12C_Monitoring_120HRS_3	15:52	1	7	70	25	2.5
05.10.2016_Pen12C_Monitoring_120HRS	P2	M8	Pen12C	Pen12C_P2	Crowding&Hypoxia	3	05.10.2016_Pen12C_Monitoring_120HRS_3	15:52	2	14	124	25	2.822580645
05.10.2016_Pen12C_Monitoring_120HRS	P2	M8	Pen12C	Pen12C_P2	Crowding&Hypoxia	3	05.10.2016_Pen12C_Monitoring_120HRS_3	15:52	3	5	63	25	1.984126984
05.10.2016_Pen12C_Monitoring_120HRS	P2	M8	Pen12C	Pen12C_P2	Crowding&Hypoxia	3	05.10.2016_Pen12C_Monitoring_120HRS_3	15:52	4	5	70	25	1.785714286
05.10.2016_Pen12C_Monitoring_120HRS	P2	M8	Pen12C	Pen12C_P2	Crowding&Hypoxia	3	05.10.2016_Pen12C_Monitoring_120HRS_3	15:52	5	10	107	25	2.336448598
27.09.2016_Pen12A_Monitoring_2HRS	P2	M2	Pen12A	Pen12A_P2	Hypoxia	1	27.09.2016_Pen12A_Monitoring_2HRS_1	7:35	1	5	65	25	1.923076923
27.09.2016_Pen12A_Monitoring_2HRS	P2	M2	Pen12A	Pen12A_P2	Hypoxia	1	27.09.2016_Pen12A_Monitoring_2HRS_1	7:35	2	8	51	25	3.921568627
27.09.2016_Pen12A_Monitoring_2HRS	P2	M2	Pen12A	Pen12A_P2	Hypoxia	1	27.09.2016_Pen12A_Monitoring_2HRS_1	7:35	3	4	47	25	2.127659574
27.09.2016_Pen12A_Monitoring_2HRS	P2	M2	Pen12A	Pen12A_P2	Hypoxia	1	27.09.2016_Pen12A_Monitoring_2HRS_1	7:35	4	3	63	25	1.19047619
27.09.2016_Pen12A_Monitoring_2HRS	P2	M2	Pen12A	Pen12A_P2	Hypoxia	1	27.09.2016_Pen12A_Monitoring_2HRS_1	7:35	5	2	36	25	1.388888889
27.09.2016_Pen12A_Monitoring_2HRS	P2	M2	Pen12A	Pen12A_P2	Hypoxia	2	27.09.2016_Pen12A_Monitoring_2HRS_2	15:50	1	9	85	25	2.647058824
27.09.2016_Pen12A_Monitoring_2HRS	P2	M2	Pen12A	Pen12A_P2	Hypoxia	2	27.09.2016_Pen12A_Monitoring_2HRS_2	15:50	2	7	84	25	2.083333333
27.09.2016_Pen12A_Monitoring_2HRS	P2	M2	Pen12A	Pen12A_P2	Hypoxia	2	27.09.2016_Pen12A_Monitoring_2HRS_2	15:50	3	6	58	25	2.586206897
27.09.2016_Pen12A_Monitoring_2HRS	P2	M2	Pen12A	Pen12A_P2	Hypoxia	2	27.09.2016_Pen12A_Monitoring_2HRS_2	15:50	4	6	60	25	2.5
27.09.2016_Pen12A_Monitoring_2HRS	P2	M2	Pen12A	Pen12A_P2	Hypoxia	2	27.09.2016_Pen12A_Monitoring_2HRS_2	15:50	5	6	79	25	1.898734177
27.09.2016_Pen12A_Monitoring_2HRS	P2	M2	Pen12A	Pen12A_P2	Hypoxia	3	27.09.2016_Pen12A_Monitoring_2HRS_3	9:01	1	9	99	25	2.272727273
27.09.2016_Pen12A_Monitoring_2HRS	P2	M2	Pen12A	Pen12A_P2	Hypoxia	3	27.09.2016_Pen12A_Monitoring_2HRS_3	9:01	2	4	41	25	2.43902439
27.09.2016_Pen12A_Monitoring_2HRS	P2	M2	Pen12A	Pen12A_P2	Hypoxia	3	27.09.2016_Pen12A_Monitoring_2HRS_3	9:01	3	5	47	25	2.659574468
27.09.2016_Pen12A_Monitoring_2HRS	P2	M2	Pen12A	Pen12A_P2	Hypoxia	3	27.09.2016_Pen12A_Monitoring_2HRS_3	9:01	4	3	37	25	2.027027027
27.09.2016_Pen12A_Monitoring_2HRS	P2	M2	Pen12A	Pen12A_P2	Hypoxia	3	27.09.2016_Pen12A_Monitoring_2HRS_3	9:01	5	4	42	25	2.380952381
27.09.2016_Pen12A_Monitoring_4HRS	P2	M3	Pen12A	Pen12A_P2	Hypoxia	1	27.09.2016_Pen12A_Monitoring_4HRS_1	7:17	1	7	94	25	1.861702128
27.09.2016_Pen12A_Monitoring_4HRS	P2	M3	Pen12A	Pen12A_P2	Hypoxia	1	27.09.2016_Pen12A_Monitoring_4HRS_1	7:17	2	6	59	25	2.542372881
27.09.2016_Pen12A_Monitoring_4HRS	P2	M3	Pen12A	Pen12A_P2	Hypoxia	1	27.09.2016_Pen12A_Monitoring_4HRS_1	7:17	3	5	87	25	1.436781609
27.09.2016_Pen12A_Monitoring_4HRS	P2	M3	Pen12A	Pen12A_P2	Hypoxia	1	27.09.2016_Pen12A_Monitoring_4HRS_1	7:17	4	7	131	25	1.335877863
27.09.2016_Pen12A_Monitoring_4HRS	P2	M3	Pen12A	Pen12A_P2	Hypoxia	1	27.09.2016_Pen12A_Monitoring_4HRS_1	7:17	5	7	77	25	2.272727273
27.09.2016_Pen12A_Monitoring_4HRS	P2	M3	Pen12A	Pen12A_P2	Hypoxia	2	27.09.2016_Pen12A_Monitoring_4HRS_2	8:54	1	9	93	25	2.419354839
27.09.2016_Pen12A_Monitoring_4HRS	P2	M3	Pen12A	Pen12A_P2	Hypoxia	2	27.09.2016_Pen12A_Monitoring_4HRS_2	8:54	2	4	42	25	2.380952381
27.09.2016_Pen12A_Monitoring_4HRS	P2	M3	Pen12A	Pen12A_P2	Hypoxia	2	27.09.2016_Pen12A_Monitoring_4HRS_2	8:54	3	12	126	25	2.380952381
27.09.2016_Pen12A_Monitoring_4HRS	P2	M3	Pen12A	Pen12A_P2	Hypoxia	2	27.09.2016_Pen12A_Monitoring_4HRS_2	8:54	4	2	42	25	1.19047619
27.09.2016_Pen12A_Monitoring_4HRS	P2	M3	Pen12A	Pen12A_P2	Hypoxia	2	27.09.2016_Pen12A_Monitoring_4HRS_2	8:54	5	4	33	25	3.03030303
27.09.2016_Pen12A_Monitoring_4HRS	P2	M3	Pen12A	Pen12A_P2	Hypoxia	3	27.09.2016_Pen12A_Monitoring_4HRS_3	13:29	1	4	62	25	1.612903226
27.09.2016_Pen12A_Monitoring_4HRS	P2	M3	Pen12A	Pen12A_P2	Hypoxia	3	27.09.2016_Pen12A_Monitoring_4HRS_3	13:29	2	7	86	25	2.034883721
27.09.2016_Pen12A_Monitoring_4HRS	P2	M3	Pen12A	Pen12A_P2	Hypoxia	3	27.09.2016_Pen12A_Monitoring_4HRS_3	13:29	3	5	51	25	2.450980392
27.09.2016_Pen12A_Monitoring_4HRS	P2	M3	Pen12A	Pen12A_P2	Hypoxia	3	27.09.2016_Pen12A_Monitoring_4HRS_3	13:29	4	5	66	25	1.893939394
27.09.2016_Pen12A_Monitoring_4HRS	P2	M3	Pen12A	Pen12A_P2	Hypoxia	3	27.09.2016_Pen12A_Monitoring_4HRS_3	13:29	5	6	105	25	1.428571429
28.09.2016_Pen12A_Monitoring_24HRS	P2	M4	Pen12A	Pen12A_P2	Hypoxia	1	28.09.2016_Pen12A_Monitoring_24HRS_1	6:22	1	8	103	25	1.941747573
28.09.2016_Pen12A_Monitoring_24HRS	P2	M4	Pen12A	Pen12A_P2	Hypoxia	1	28.09.2016_Pen12A_Monitoring_24HRS_1	6:22	2	8	92	25	2.173913043
28.09.2016_Pen12A_Monitoring_24HRS	P2	M4	Pen12A	Pen12A_P2	Hypoxia	1	28.09.2016_Pen12A_Monitoring_24HRS_1	6:22	3	7	62	25	2.822580645
28.09.2016_Pen12A_Monitoring_24HRS	P2	M4	Pen12A	Pen12A_P2	Hypoxia	1	28.09.2016_Pen12A_Monitoring_24HRS_1	6:22	4	4	39	25	2.564102564
28.09.2016_Pen12A_Monitoring_24HRS	P2	M4	Pen12A	Pen12A_P2	Hypoxia	1	28.09.2016_Pen12A_Monitoring_24HRS_1	6:22	5	7	79	25	2.215189873
28.09.2016_Pen12A_Monitoring_24HRS	P2	M4	Pen12A	Pen12A_P2	Hypoxia	2	28.09.2016_Pen12A_Monitoring_24HRS_2	7:24	1	5	42	25	2.976190476
28.09.2016_Pen12A_Monitoring_24HRS	P2	M4	Pen12A	Pen12A_P2	Hypoxia	2	28.09.2016_Pen12A_Monitoring_24HRS_2	7:24	2	8	41	25	4.87804878
28.09.2016_Pen12A_Monitoring_24HRS	P2	M4	Pen12A	Pen12A_P2	Hypoxia	2	28.09.2016_Pen12A_Monitoring_24HRS_2	7:24	3	9	101	25	2.227722772
28.09.2016_Pen12A_Monitoring_24HRS	P2	M4	Pen12A	Pen12A_P2	Hypoxia	2	28.09.2016_Pen12A_Monitoring_24HRS_2	7:24	4	8	76	25	2.631578947
28.09.2016_Pen12A_Monitoring_24HRS	P2	M4	Pen12A	Pen12A_P2	Hypoxia	2	28.09.2016_Pen12A_Monitoring_24HRS_2	7:24	5	3	36	25	2.083333333
28.09.2016_Pen12A_Monitoring_24HRS	P2	M4	Pen12A	Pen12A_P2	Hypoxia	3	28.09.2016_Pen12A_Monitoring_24HRS_3	8:24	1	3	44	25	1.704545455
28.09.2016_Pen12A_Monitoring_24HRS	P2	M4	Pen12A	Pen12A_P2	Hypoxia	3	28.09.2016_Pen12A_Monitoring_24HRS_3	8:24	2	5	67	25	1.865671642
28.09.2016_Pen12A_Monitoring_24HRS	P2	M4	Pen12A	Pen12A_P2	Hypoxia	3	28.09.2016_Pen12A_Monitoring_24HRS_3	8:24	3	8	105	25	1.904761905
28.09.2016_Pen12A_Monitoring_24HRS	P2	M4	Pen12A	Pen12A_P2	Hypoxia	3	28.09.2016_Pen12A_Monitoring_24HRS_3	8:24	4	5	44	25	2.840909091
28.09.2016_Pen12A_Monitoring_24HRS	P2	M4	Pen12A	Pen12A_P2	Hypoxia	3	28.09.2016_Pen12A_Monitoring_24HRS_3	8:24	5	6	95	25	1.578947368
28.09.2016_Pen12B_Monitoring_2HRS	P2	M2	Pen12B	Pen12B_P2	Crowding	1	28.09.2016_Pen12B_Monitoring_2HRS_1	11:32	1	7	65	25	2.692307692
28.09.2016_Pen12B_Monitoring_2HRS	P2	M2	Pen12B	Pen12B_P2	Crowding	1	28.09.2016_Pen12B_Monitoring_2HRS_1	11:32	2	8	66	25	3.03030303
28.09.2016_Pen12B_Monitoring_2HRS	P2	M2	Pen12B	Pen12B_P2	Crowding	1	28.09.2016_Pen12B_Monitoring_2HRS_1	11:32	3	5	59	25	2.118644068
28.09.2016_Pen12B_Monitoring_2HRS	P2	M2	Pen12B	Pen12B_P2	Crowding	1	28.09.2016_Pen12B_Monitoring_2HRS_1	11:32	4	4	60	25	1.666666667
28.09.2016_Pen12B_Monitoring_2HRS	P2	M2	Pen12B	Pen12B_P2	Crowding	1	28.09.2016_Pen12B_Monitoring_2HRS_1	11:32	5	8	85	25	2.352941176
28.09.2016_Pen12B_Monitoring_2HRS	P2	M2	Pen12B	Pen12B_P2	Crowding	2	28.09.2016_Pen12B_Monitoring_2HRS_2	10:55	1	9	97	25	2.319587629
28.09.2016_Pen12B_Monitoring_2HRS	P2	M2	Pen12B	Pen12B_P2	Crowding	2	28.09.2016_Pen12B_Monitoring_2HRS_2	10:55	2	6	91	25	1.648351648
28.09.2016_Pen12B_Monitoring_2HRS	P2	M2	Pen12B	Pen12B_P2	Crowding	2	28.09.2016_Pen12B_Monitoring_2HRS_2	10:55	3	9	103	25	2.184466019
28.09.2016_Pen12B_Monitoring_2HRS	P2	M2	Pen12B	Pen12B_P2	Crowding	2	28.09.2016_Pen12B_Monitoring_2HRS_2	10:55	4	8	100	25	2
28.09.2016_Pen12B_Monitoring_2HRS	P2	M2	Pen12B	Pen12B_P2	Crowding	2	28.09.2016_Pen12B_Monitoring_2HRS_2	10:55	5	4	38	25	2.631578947
28.09.2016_Pen12B_Monitoring_2HRS	P2	M2	Pen12B	Pen12B_P2	Crowding	3	28.09.2016_Pen12B_Monitoring_2HRS_3	8:45	1	4	48	25	2.083333333
28.09.2016_Pen12B_Monitoring_2HRS	P2	M2	Pen12B	Pen12B_P2	Crowding	3	28.09.2016_Pen12B_Monitoring_2HRS_3	8:45	2	5	77	25	1.623376623
28.09.2016_Pen12B_Monitoring_2HRS	P2	M2	Pen12B	Pen12B_P2	Crowding	3	28.09.2016_Pen12B_Monitoring_2HRS_3	8:45	3	7	75	25	2.333333333
28.09.2016_Pen12B_Monitoring_2HRS	P2	M2	Pen12B	Pen12B_P2	Crowding	3	28.09.2016_Pen12B_Monitoring_2HRS_3	8:45	4	5	46	25	2.717391304
28.09.2016_Pen12B_Monitoring_2HRS	P2	M2	Pen12B	Pen12B_P2	Crowding	3	28.09.2016_Pen12B_Monitoring_2HRS_3	8:45	5	5	39	25	3.205128205
28.09.2016_Pen12B_Monitoring_4HRS	P2	M3	Pen12B	Pen12B_P2	Crowding	1	28.09.2016_Pen12B_Monitoring_4HRS_1	28:16:00	1	10	130	25	1.923076923
28.09.2016_Pen12B_Monitoring_4HRS	P2	M3	Pen12B	Pen12B_P2	Crowding	1	28.09.2016_Pen12B_Monitoring_4HRS_1	28:16:00	2	8	103	25	1.941747573
28.09.2016_Pen12B_Monitoring_4HRS	P2	M3	Pen12B	Pen12B_P2	Crowding	1	28.09.2016_Pen12B_Monitoring_4HRS_1	28:16:00	3	5	44	25	2.840909091
28.09.2016_Pen12B_Monitoring_4HRS	P2	M3	Pen12B	Pen12B_P2	Crowding	1	28.09.2016_Pen12B_Monitoring_4HRS_1	28:16:00	4	11	82	25	3.353658537
28.09.2016_Pen12B_Monitoring_4HRS	P2	M3	Pen12B	Pen12B_P2	Crowding	1	28.09.2016_Pen12B_Monitoring_4HRS_1	28:16:00	5	4	72	25	1.388888889
28.09.2016_Pen12B_Monitoring_4HRS	P2	M3	Pen12B	Pen12B_P2	Crowding	2	28.09.2016_Pen12B_Monitoring_4HRS_2	15:17	1	10	131	25	1.908396947
28.09.2016_Pen12B_Monitoring_4HRS	P2	M3	Pen12B	Pen12B_P2	Crowding	2	28.09.2016_Pen12B_Monitoring_4HRS_2	15:17	2	3	56	25	1.339285714
28.09.2016_Pen12B_Monitoring_4HRS	P2	M3	Pen12B	Pen12B_P2	Crowding	2	28.09.2016_Pen12B_Monitoring_4HRS_2	15:17	3	4	82	25	1.219512195
28.09.2016_Pen12B_Monitoring_4HRS	P2	M3	Pen12B	Pen12B_P2	Crowding	2	28.09.2016_Pen12B_Monitoring_4HRS_2	15:17	4	9	115	25	1.956521739
28.09.2016_Pen12B_Monitoring_4HRS	P2	M3	Pen12B	Pen12B_P2	Crowding	2	28.09.2016_Pen12B_Monitoring_4HRS_2	15:17	5	8	64	25	3.125
28.09.2016_Pen12B_Monitoring_4HRS	P2	M3	Pen12B	Pen12B_P2	Crowding	3	28.09.2016_Pen12B_Monitoring_4HRS_3	15:39	1	12	141	25	2.127659574
28.09.2016_Pen12B_Monitoring_4HRS	P2	M3	Pen12B	Pen12B_P2	Crowding	3	28.09.2016_Pen12B_Monitoring_4HRS_3	15:39	2	12	141	25	2.127659574
28.09.2016_Pen12B_Monitoring_4HRS	P2	M3	Pen12B	Pen12B_P2	Crowding	3	28.09.2016_Pen12B_Monitoring_4HRS_3	15:39	3	9	123	25	1.829268293
28.09.2016_Pen12B_Monitoring_4HRS	P2	M3	Pen12B	Pen12B_P2	Crowding	3	28.09.2016_Pen12B_Monitoring_4HRS_3	15:39	4	10	141	25	1.773049645
28.09.2016_Pen12B_Monitoring_4HRS	P2	M3	Pen12B	Pen12B_P2	Crowding	3	28.09.2016_Pen12B_Monitoring_4HRS_3	15:39	5	13	95	25	3.421052632
29.09.2016_Pen12A_Monitoring_48HRS	P2	M5	Pen12A	Pen12A_P2	Hypoxia	1	29.09.2016_Pen12A_Monitoring_48HRS_1	16:42	1	5	78	25	1.602564103
29.09.2016_Pen12A_Monitoring_48HRS	P2	M5	Pen12A	Pen12A_P2	Hypoxia	1	29.09.2016_Pen12A_Monitoring_48HRS_1	16:42	2	9	84	25	2.678571429
29.09.2016_Pen12A_Monitoring_48HRS	P2	M5	Pen12A	Pen12A_P2	Hypoxia	1	29.09.2016_Pen12A_Monitoring_48HRS_1	16:42	3	7	105	25	1.666666667
29.09.2016_Pen12A_Monitoring_48HRS	P2	M5	Pen12A	Pen12A_P2	Hypoxia	1	29.09.2016_Pen12A_Monitoring_48HRS_1	16:42	4	6	43	25	3.488372093
29.09.2016_Pen12A_Monitoring_48HRS	P2	M5	Pen12A	Pen12A_P2	Hypoxia	1	29.09.2016_Pen12A_Monitoring_48HRS_1	16:42	5	18	156	25	2.884615385
29.09.2016_Pen12A_Monitoring_48HRS	P2	M5	Pen12A	Pen12A_P2	Hypoxia	2	29.09.2016_Pen12A_Monitoring_48HRS_2	8:13	1	9	79	25	2.848101266
29.09.2016_Pen12A_Monitoring_48HRS	P2	M5	Pen12A	Pen12A_P2	Hypoxia	2	29.09.2016_Pen12A_Monitoring_48HRS_2	8:13	2	4	60	25	1.666666667
29.09.2016_Pen12A_Monitoring_48HRS	P2	M5	Pen12A	Pen12A_P2	Hypoxia	2	29.09.2016_Pen12A_Monitoring_48HRS_2	8:13	3	14	151	25	2.317880795
29.09.2016_Pen12A_Monitoring_48HRS	P2	M5	Pen12A	Pen12A_P2	Hypoxia	2	29.09.2016_Pen12A_Monitoring_48HRS_2	8:13	4	7	60	25	2.916666667
29.09.2016_Pen12A_Monitoring_48HRS	P2	M5	Pen12A	Pen12A_P2	Hypoxia	2	29.09.2016_Pen12A_Monitoring_48HRS_2	8:13	5	6	88	25	1.704545455
29.09.2016_Pen12A_Monitoring_48HRS	P2	M5	Pen12A	Pen12A_P2	Hypoxia	3	29.09.2016_Pen12A_Monitoring_48HRS_3	5:58	1	8	70	25	2.857142857
29.09.2016_Pen12A_Monitoring_48HRS	P2	M5	Pen12A	Pen12A_P2	Hypoxia	3	29.09.2016_Pen12A_Monitoring_48HRS_3	5:58	2	6	60	25	2.5
29.09.2016_Pen12A_Monitoring_48HRS	P2	M5	Pen12A	Pen12A_P2	Hypoxia	3	29.09.2016_Pen12A_Monitoring_48HRS_3	5:58	3	7	83	25	2.108433735
29.09.2016_Pen12A_Monitoring_48HRS	P2	M5	Pen12A	Pen12A_P2	Hypoxia	3	29.09.2016_Pen12A_Monitoring_48HRS_3	5:58	4	3	34	25	2.205882353
29.09.2016_Pen12A_Monitoring_48HRS	P2	M5	Pen12A	Pen12A_P2	Hypoxia	3	29.09.2016_Pen12A_Monitoring_48HRS_3	5:58	5	6	56	25	2.678571429
29.09.2016_Pen12B_Monitoring_24HRS	P2	M4	Pen12B	Pen12B_P2	Crowding	1	29.09.2016_Pen12B_Monitoring_24HRS_1	14:18	1	9	116	25	1.939655172
29.09.2016_Pen12B_Monitoring_24HRS	P2	M4	Pen12B	Pen12B_P2	Crowding	1	29.09.2016_Pen12B_Monitoring_24HRS_1	14:18	2	4	68	25	1.470588235
29.09.2016_Pen12B_Monitoring_24HRS	P2	M4	Pen12B	Pen12B_P2	Crowding	1	29.09.2016_Pen12B_Monitoring_24HRS_1	14:18	3	5	52	25	2.403846154
29.09.2016_Pen12B_Monitoring_24HRS	P2	M4	Pen12B	Pen12B_P2	Crowding	1	29.09.2016_Pen12B_Monitoring_24HRS_1	14:18	4	11	115	25	2.391304348
29.09.2016_Pen12B_Monitoring_24HRS	P2	M4	Pen12B	Pen12B_P2	Crowding	1	29.09.2016_Pen12B_Monitoring_24HRS_1	14:18	5	9	120	25	1.875
29.09.2016_Pen12B_Monitoring_24HRS	P2	M4	Pen12B	Pen12B_P2	Crowding	2	29.09.2016_Pen12B_Monitoring_24HRS_2	7:13	1	5	116	25	1.077586207
29.09.2016_Pen12B_Monitoring_24HRS	P2	M4	Pen12B	Pen12B_P2	Crowding	2	29.09.2016_Pen12B_Monitoring_24HRS_2	7:13	2	8	60	25	3.333333333
29.09.2016_Pen12B_Monitoring_24HRS	P2	M4	Pen12B	Pen12B_P2	Crowding	2	29.09.2016_Pen12B_Monitoring_24HRS_2	7:13	3	8	87	25	2.298850575
29.09.2016_Pen12B_Monitoring_24HRS	P2	M4	Pen12B	Pen12B_P2	Crowding	2	29.09.2016_Pen12B_Monitoring_24HRS_2	7:13	4	5	41	25	3.048780488
29.09.2016_Pen12B_Monitoring_24HRS	P2	M4	Pen12B	Pen12B_P2	Crowding	2	29.09.2016_Pen12B_Monitoring_24HRS_2	7:13	5	5	42	25	2.976190476
29.09.2016_Pen12B_Monitoring_24HRS	P2	M4	Pen12B	Pen12B_P2	Crowding	3	29.09.2016_Pen12B_Monitoring_24HRS_3	20:34	1	6	93	25	1.612903226
29.09.2016_Pen12B_Monitoring_24HRS	P2	M4	Pen12B	Pen12B_P2	Crowding	3	29.09.2016_Pen12B_Monitoring_24HRS_3	20:34	2	11	136	25	2.022058824
29.09.2016_Pen12B_Monitoring_24HRS	P2	M4	Pen12B	Pen12B_P2	Crowding	3	29.09.2016_Pen12B_Monitoring_24HRS_3	20:34	3	10	136	25	1.838235294
29.09.2016_Pen12B_Monitoring_24HRS	P2	M4	Pen12B	Pen12B_P2	Crowding	3	29.09.2016_Pen12B_Monitoring_24HRS_3	20:34	4	10	136	25	1.838235294
29.09.2016_Pen12B_Monitoring_24HRS	P2	M4	Pen12B	Pen12B_P2	Crowding	3	29.09.2016_Pen12B_Monitoring_24HRS_3	20:34	5	14	133	25	2.631578947
29.09.2016_Pen12D_Monitoring_0.5HRS	P2	M1	Pen12D	Pen12D_P2	Control	1	29.09.2016_Pen12D_Monitoring_0.5HRS_1	8:36	1	14	141	25	2.482269504
29.09.2016_Pen12D_Monitoring_0.5HRS	P2	M1	Pen12D	Pen12D_P2	Control	1	29.09.2016_Pen12D_Monitoring_0.5HRS_1	8:36	2	6	111	25	1.351351351
29.09.2016_Pen12D_Monitoring_0.5HRS	P2	M1	Pen12D	Pen12D_P2	Control	1	29.09.2016_Pen12D_Monitoring_0.5HRS_1	8:36	3	9	141	25	1.595744681
29.09.2016_Pen12D_Monitoring_0.5HRS	P2	M1	Pen12D	Pen12D_P2	Control	1	29.09.2016_Pen12D_Monitoring_0.5HRS_1	8:36	4	11	97	25	2.835051546
29.09.2016_Pen12D_Monitoring_0.5HRS	P2	M1	Pen12D	Pen12D_P2	Control	1	29.09.2016_Pen12D_Monitoring_0.5HRS_1	8:36	5	4	36	25	2.777777778
29.09.2016_Pen12D_Monitoring_0.5HRS	P2	M1	Pen12D	Pen12D_P2	Control	2	29.09.2016_Pen12D_Monitoring_0.5HRS_2	2:23	1	3	54	25	1.388888889
29.09.2016_Pen12D_Monitoring_0.5HRS	P2	M1	Pen12D	Pen12D_P2	Control	2	29.09.2016_Pen12D_Monitoring_0.5HRS_2	2:23	2	4	48	25	2.083333333
29.09.2016_Pen12D_Monitoring_0.5HRS	P2	M1	Pen12D	Pen12D_P2	Control	2	29.09.2016_Pen12D_Monitoring_0.5HRS_2	2:23	3	6	68	25	2.205882353
29.09.2016_Pen12D_Monitoring_0.5HRS	P2	M1	Pen12D	Pen12D_P2	Control	2	29.09.2016_Pen12D_Monitoring_0.5HRS_2	2:23	4	6	66	25	2.272727273
29.09.2016_Pen12D_Monitoring_0.5HRS	P2	M1	Pen12D	Pen12D_P2	Control	2	29.09.2016_Pen12D_Monitoring_0.5HRS_2	2:23	5	8	63	25	3.174603175
29.09.2016_Pen12D_Monitoring_0.5HRS	P2	M1	Pen12D	Pen12D_P2	Control	3	29.09.2016_Pen12D_Monitoring_0.5HRS_3	10:11	1	6	80	25	1.875
29.09.2016_Pen12D_Monitoring_0.5HRS	P2	M1	Pen12D	Pen12D_P2	Control	3	29.09.2016_Pen12D_Monitoring_0.5HRS_3	10:11	2	7	85	25	2.058823529
29.09.2016_Pen12D_Monitoring_0.5HRS	P2	M1	Pen12D	Pen12D_P2	Control	3	29.09.2016_Pen12D_Monitoring_0.5HRS_3	10:11	3	6	68	25	2.205882353
29.09.2016_Pen12D_Monitoring_0.5HRS	P2	M1	Pen12D	Pen12D_P2	Control	3	29.09.2016_Pen12D_Monitoring_0.5HRS_3	10:11	4	5	57	25	2.192982456
29.09.2016_Pen12D_Monitoring_0.5HRS	P2	M1	Pen12D	Pen12D_P2	Control	3	29.09.2016_Pen12D_Monitoring_0.5HRS_3	10:11	5	7	82	25	2.134146341
29.09.2016_Pen12D_Monitoring_2HRS	P2	M2	Pen12D	Pen12D_P2	Control	1	29.09.2016_Pen12D_Monitoring_2HRS_1	13:36	1	5	55	25	2.272727273
29.09.2016_Pen12D_Monitoring_2HRS	P2	M2	Pen12D	Pen12D_P2	Control	1	29.09.2016_Pen12D_Monitoring_2HRS_1	13:36	2	4	61	25	1.639344262
29.09.2016_Pen12D_Monitoring_2HRS	P2	M2	Pen12D	Pen12D_P2	Control	1	29.09.2016_Pen12D_Monitoring_2HRS_1	13:36	3	4	60	25	1.666666667
29.09.2016_Pen12D_Monitoring_2HRS	P2	M2	Pen12D	Pen12D_P2	Control	1	29.09.2016_Pen12D_Monitoring_2HRS_1	13:36	4	8	102	25	1.960784314
29.09.2016_Pen12D_Monitoring_2HRS	P2	M2	Pen12D	Pen12D_P2	Control	1	29.09.2016_Pen12D_Monitoring_2HRS_1	13:36	5	4	60	25	1.666666667
29.09.2016_Pen12D_Monitoring_2HRS	P2	M2	Pen12D	Pen12D_P2	Control	2	29.09.2016_Pen12D_Monitoring_2HRS_2	4:46	1	3	34	25	2.205882353
29.09.2016_Pen12D_Monitoring_2HRS	P2	M2	Pen12D	Pen12D_P2	Control	2	29.09.2016_Pen12D_Monitoring_2HRS_2	4:46	2	4	27	25	3.703703704
29.09.2016_Pen12D_Monitoring_2HRS	P2	M2	Pen12D	Pen12D_P2	Control	2	29.09.2016_Pen12D_Monitoring_2HRS_2	4:46	3	4	56	25	1.785714286
29.09.2016_Pen12D_Monitoring_2HRS	P2	M2	Pen12D	Pen12D_P2	Control	2	29.09.2016_Pen12D_Monitoring_2HRS_2	4:46	4	5	60	25	2.083333333
29.09.2016_Pen12D_Monitoring_2HRS	P2	M2	Pen12D	Pen12D_P2	Control	2	29.09.2016_Pen12D_Monitoring_2HRS_2	4:46	5	8	64	25	3.125
29.09.2016_Pen12D_Monitoring_2HRS	P2	M2	Pen12D	Pen12D_P2	Control	3	29.09.2016_Pen12D_Monitoring_2HRS_3	17:07	1	3	53	25	1.41509434
29.09.2016_Pen12D_Monitoring_2HRS	P2	M2	Pen12D	Pen12D_P2	Control	3	29.09.2016_Pen12D_Monitoring_2HRS_3	17:07	2	4	45	25	2.222222222
29.09.2016_Pen12D_Monitoring_2HRS	P2	M2	Pen12D	Pen12D_P2	Control	3	29.09.2016_Pen12D_Monitoring_2HRS_3	17:07	3	5	42	25	2.976190476
29.09.2016_Pen12D_Monitoring_2HRS	P2	M2	Pen12D	Pen12D_P2	Control	3	29.09.2016_Pen12D_Monitoring_2HRS_3	17:07	4	10	88	25	2.840909091
29.09.2016_Pen12D_Monitoring_2HRS	P2	M2	Pen12D	Pen12D_P2	Control	3	29.09.2016_Pen12D_Monitoring_2HRS_3	17:07	5	7	77	25	2.272727273
29.09.2016_Pen12D_Monitoring_4HRS	P2	M3	Pen12D	Pen12D_P2	Control	1	29.09.2016_Pen12D_Monitoring_4HRS_1	7:02	1	8	79	25	2.53164557
29.09.2016_Pen12D_Monitoring_4HRS	P2	M3	Pen12D	Pen12D_P2	Control	1	29.09.2016_Pen12D_Monitoring_4HRS_1	7:02	2	6	41	25	3.658536585
29.09.2016_Pen12D_Monitoring_4HRS	P2	M3	Pen12D	Pen12D_P2	Control	1	29.09.2016_Pen12D_Monitoring_4HRS_1	7:02	3	2	55	25	0.909090909
29.09.2016_Pen12D_Monitoring_4HRS	P2	M3	Pen12D	Pen12D_P2	Control	1	29.09.2016_Pen12D_Monitoring_4HRS_1	7:02	4	4	43	25	2.325581395
29.09.2016_Pen12D_Monitoring_4HRS	P2	M3	Pen12D	Pen12D_P2	Control	1	29.09.2016_Pen12D_Monitoring_4HRS_1	7:02	5	5	89	25	1.404494382
29.09.2016_Pen12D_Monitoring_4HRS	P2	M3	Pen12D	Pen12D_P2	Control	2	29.09.2016_Pen12D_Monitoring_4HRS_2	13:27	1	5	47	25	2.659574468
29.09.2016_Pen12D_Monitoring_4HRS	P2	M3	Pen12D	Pen12D_P2	Control	2	29.09.2016_Pen12D_Monitoring_4HRS_2	13:27	2	4	52	25	1.923076923
29.09.2016_Pen12D_Monitoring_4HRS	P2	M3	Pen12D	Pen12D_P2	Control	2	29.09.2016_Pen12D_Monitoring_4HRS_2	13:27	3	7	61	25	2.868852459
29.09.2016_Pen12D_Monitoring_4HRS	P2	M3	Pen12D	Pen12D_P2	Control	2	29.09.2016_Pen12D_Monitoring_4HRS_2	13:27	4	3	43	25	1.744186047
29.09.2016_Pen12D_Monitoring_4HRS	P2	M3	Pen12D	Pen12D_P2	Control	2	29.09.2016_Pen12D_Monitoring_4HRS_2	13:27	5	12	110	25	2.727272727
29.09.2016_Pen12D_Monitoring_4HRS	P2	M3	Pen12D	Pen12D_P2	Control	3	29.09.2016_Pen12D_Monitoring_4HRS_3	7:30	1	5	45	25	2.777777778
29.09.2016_Pen12D_Monitoring_4HRS	P2	M3	Pen12D	Pen12D_P2	Control	3	29.09.2016_Pen12D_Monitoring_4HRS_3	7:30	2	11	81	25	3.395061728
29.09.2016_Pen12D_Monitoring_4HRS	P2	M3	Pen12D	Pen12D_P2	Control	3	29.09.2016_Pen12D_Monitoring_4HRS_3	7:30	3	3	52	25	1.442307692
29.09.2016_Pen12D_Monitoring_4HRS	P2	M3	Pen12D	Pen12D_P2	Control	3	29.09.2016_Pen12D_Monitoring_4HRS_3	7:30	4	5	33	25	3.787878788
29.09.2016_Pen12D_Monitoring_4HRS	P2	M3	Pen12D	Pen12D_P2	Control	3	29.09.2016_Pen12D_Monitoring_4HRS_3	7:30	5	4	73	25	1.369863014
29.09.2016_Pen12D_Pre_Treatment	P2	X	Pen12D	Pen12D_P2	Control	1	29.09.2016_Pen12D_Pre_Treatment_1	14:19	1	4	36	25	2.777777778
29.09.2016_Pen12D_Pre_Treatment	P2	X	Pen12D	Pen12D_P2	Control	1	29.09.2016_Pen12D_Pre_Treatment_1	14:19	2	4	35	25	2.857142857
29.09.2016_Pen12D_Pre_Treatment	P2	X	Pen12D	Pen12D_P2	Control	1	29.09.2016_Pen12D_Pre_Treatment_1	14:19	3	5	37	25	3.378378378
29.09.2016_Pen12D_Pre_Treatment	P2	X	Pen12D	Pen12D_P2	Control	1	29.09.2016_Pen12D_Pre_Treatment_1	14:19	4	4	30	25	3.333333333
29.09.2016_Pen12D_Pre_Treatment	P2	X	Pen12D	Pen12D_P2	Control	1	29.09.2016_Pen12D_Pre_Treatment_1	14:19	5	6	62	25	2.419354839
29.09.2016_Pen12D_Pre_Treatment	P2	X	Pen12D	Pen12D_P2	Control	2	29.09.2016_Pen12D_Pre_Treatment_2	12:46	1	3	29	25	2.586206897
29.09.2016_Pen12D_Pre_Treatment	P2	X	Pen12D	Pen12D_P2	Control	2	29.09.2016_Pen12D_Pre_Treatment_2	12:46	2	4	58	25	1.724137931
29.09.2016_Pen12D_Pre_Treatment	P2	X	Pen12D	Pen12D_P2	Control	2	29.09.2016_Pen12D_Pre_Treatment_2	12:46	3	4	69	25	1.449275362
29.09.2016_Pen12D_Pre_Treatment	P2	X	Pen12D	Pen12D_P2	Control	2	29.09.2016_Pen12D_Pre_Treatment_2	12:46	4	4	41	25	2.43902439
29.09.2016_Pen12D_Pre_Treatment	P2	X	Pen12D	Pen12D_P2	Control	2	29.09.2016_Pen12D_Pre_Treatment_2	12:46	5	4	38	25	2.631578947
29.09.2016_Pen12D_Pre_Treatment	P2	X	Pen12D	Pen12D_P2	Control	3	29.09.2016_Pen12D_Pre_Treatment_3	16:00	1	4	47	25	2.127659574
29.09.2016_Pen12D_Pre_Treatment	P2	X	Pen12D	Pen12D_P2	Control	3	29.09.2016_Pen12D_Pre_Treatment_3	16:00	2	4	58	25	1.724137931
29.09.2016_Pen12D_Pre_Treatment	P2	X	Pen12D	Pen12D_P2	Control	3	29.09.2016_Pen12D_Pre_Treatment_3	16:00	3	4	44	25	2.272727273
29.09.2016_Pen12D_Pre_Treatment	P2	X	Pen12D	Pen12D_P2	Control	3	29.09.2016_Pen12D_Pre_Treatment_3	16:00	4	6	49	25	3.06122449
29.09.2016_Pen12D_Pre_Treatment	P2	X	Pen12D	Pen12D_P2	Control	3	29.09.2016_Pen12D_Pre_Treatment_3	16:00	5	3	34	25	2.205882353
30.09.2016_Pen12A_Monitoring_72HRS	P2	M6	Pen12A	Pen12A_P2	Hypoxia	1	30.09.2016_Pen12A_Monitoring_72HRS_1	4:13	1	4	60	25	1.666666667
30.09.2016_Pen12A_Monitoring_72HRS	P2	M6	Pen12A	Pen12A_P2	Hypoxia	1	30.09.2016_Pen12A_Monitoring_72HRS_1	4:13	2	3	31	25	2.419354839
30.09.2016_Pen12A_Monitoring_72HRS	P2	M6	Pen12A	Pen12A_P2	Hypoxia	1	30.09.2016_Pen12A_Monitoring_72HRS_1	4:13	3	5	59	25	2.118644068
30.09.2016_Pen12A_Monitoring_72HRS	P2	M6	Pen12A	Pen12A_P2	Hypoxia	1	30.09.2016_Pen12A_Monitoring_72HRS_1	4:13	4	6	55	25	2.727272727
30.09.2016_Pen12A_Monitoring_72HRS	P2	M6	Pen12A	Pen12A_P2	Hypoxia	1	30.09.2016_Pen12A_Monitoring_72HRS_1	4:13	5	9	68	25	3.308823529
30.09.2016_Pen12A_Monitoring_72HRS	P2	M6	Pen12A	Pen12A_P2	Hypoxia	2	30.09.2016_Pen12A_Monitoring_72HRS_2	14:02	1	8	110	25	1.818181818
30.09.2016_Pen12A_Monitoring_72HRS	P2	M6	Pen12A	Pen12A_P2	Hypoxia	2	30.09.2016_Pen12A_Monitoring_72HRS_2	14:02	2	6	63	25	2.380952381
30.09.2016_Pen12A_Monitoring_72HRS	P2	M6	Pen12A	Pen12A_P2	Hypoxia	2	30.09.2016_Pen12A_Monitoring_72HRS_2	14:02	3	4	34	25	2.941176471
30.09.2016_Pen12A_Monitoring_72HRS	P2	M6	Pen12A	Pen12A_P2	Hypoxia	2	30.09.2016_Pen12A_Monitoring_72HRS_2	14:02	4	8	68	25	2.941176471
30.09.2016_Pen12A_Monitoring_72HRS	P2	M6	Pen12A	Pen12A_P2	Hypoxia	2	30.09.2016_Pen12A_Monitoring_72HRS_2	14:02	5	6	67	25	2.23880597
30.09.2016_Pen12A_Monitoring_72HRS	P2	M6	Pen12A	Pen12A_P2	Hypoxia	3	30.09.2016_Pen12A_Monitoring_72HRS_3	10:49	1	4	65	25	1.538461538
30.09.2016_Pen12A_Monitoring_72HRS	P2	M6	Pen12A	Pen12A_P2	Hypoxia	3	30.09.2016_Pen12A_Monitoring_72HRS_3	10:49	2	6	72	25	2.083333333
30.09.2016_Pen12A_Monitoring_72HRS	P2	M6	Pen12A	Pen12A_P2	Hypoxia	3	30.09.2016_Pen12A_Monitoring_72HRS_3	10:49	3	4	66	25	1.515151515
30.09.2016_Pen12A_Monitoring_72HRS	P2	M6	Pen12A	Pen12A_P2	Hypoxia	3	30.09.2016_Pen12A_Monitoring_72HRS_3	10:49	4	7	48	25	3.645833333
30.09.2016_Pen12A_Monitoring_72HRS	P2	M6	Pen12A	Pen12A_P2	Hypoxia	3	30.09.2016_Pen12A_Monitoring_72HRS_3	10:49	5	5	43	25	2.906976744
30.09.2016_Pen12B_Monitoring_48HRS	P2	M5	Pen12B	Pen12B_P2	Crowding	1	30.09.2016_Pen12B_Monitoring_48HRS_1	11:33	1	13	141	25	2.304964539
30.09.2016_Pen12B_Monitoring_48HRS	P2	M5	Pen12B	Pen12B_P2	Crowding	1	30.09.2016_Pen12B_Monitoring_48HRS_1	11:33	2	8	79	25	2.53164557
30.09.2016_Pen12B_Monitoring_48HRS	P2	M5	Pen12B	Pen12B_P2	Crowding	1	30.09.2016_Pen12B_Monitoring_48HRS_1	11:33	3	8	84	25	2.380952381
30.09.2016_Pen12B_Monitoring_48HRS	P2	M5	Pen12B	Pen12B_P2	Crowding	1	30.09.2016_Pen12B_Monitoring_48HRS_1	11:33	4	9	109	25	2.064220183
30.09.2016_Pen12B_Monitoring_48HRS	P2	M5	Pen12B	Pen12B_P2	Crowding	1	30.09.2016_Pen12B_Monitoring_48HRS_1	11:33	5	9	108	25	2.083333333
30.09.2016_Pen12B_Monitoring_48HRS	P2	M5	Pen12B	Pen12B_P2	Crowding	2	30.09.2016_Pen12B_Monitoring_48HRS_2	6:43	1	6	68	25	2.205882353
30.09.2016_Pen12B_Monitoring_48HRS	P2	M5	Pen12B	Pen12B_P2	Crowding	2	30.09.2016_Pen12B_Monitoring_48HRS_2	6:43	2	5	42	25	2.976190476
30.09.2016_Pen12B_Monitoring_48HRS	P2	M5	Pen12B	Pen12B_P2	Crowding	2	30.09.2016_Pen12B_Monitoring_48HRS_2	6:43	3	10	87	25	2.873563218
30.09.2016_Pen12B_Monitoring_48HRS	P2	M5	Pen12B	Pen12B_P2	Crowding	2	30.09.2016_Pen12B_Monitoring_48HRS_2	6:43	4	7	40	25	4.375
30.09.2016_Pen12B_Monitoring_48HRS	P2	M5	Pen12B	Pen12B_P2	Crowding	2	30.09.2016_Pen12B_Monitoring_48HRS_2	6:43	5	8	65	25	3.076923077
30.09.2016_Pen12B_Monitoring_48HRS	P2	M5	Pen12B	Pen12B_P2	Crowding	3	30.09.2016_Pen12B_Monitoring_48HRS_3	9:19	1	19	111	25	4.279279279
30.09.2016_Pen12B_Monitoring_48HRS	P2	M5	Pen12B	Pen12B_P2	Crowding	3	30.09.2016_Pen12B_Monitoring_48HRS_3	9:19	2	16	111	25	3.603603604
30.09.2016_Pen12B_Monitoring_48HRS	P2	M5	Pen12B	Pen12B_P2	Crowding	3	30.09.2016_Pen12B_Monitoring_48HRS_3	9:19	3	5	61	25	2.049180328
30.09.2016_Pen12B_Monitoring_48HRS	P2	M5	Pen12B	Pen12B_P2	Crowding	3	30.09.2016_Pen12B_Monitoring_48HRS_3	9:19	4	4	30	25	3.333333333
30.09.2016_Pen12B_Monitoring_48HRS	P2	M5	Pen12B	Pen12B_P2	Crowding	3	30.09.2016_Pen12B_Monitoring_48HRS_3	9:19	5	6	54	25	2.777777778
30.09.2016_Pen12C_Monitoring_0.5HRS	P2	M1	Pen12C	Pen12C_P2	Crowding&Hypoxia	1	30.09.2016_Pen12C_Monitoring_0.5HRS_1	9:07	1	6	51	25	2.941176471
30.09.2016_Pen12C_Monitoring_0.5HRS	P2	M1	Pen12C	Pen12C_P2	Crowding&Hypoxia	1	30.09.2016_Pen12C_Monitoring_0.5HRS_1	9:07	2	8	67	25	2.985074627
30.09.2016_Pen12C_Monitoring_0.5HRS	P2	M1	Pen12C	Pen12C_P2	Crowding&Hypoxia	1	30.09.2016_Pen12C_Monitoring_0.5HRS_1	9:07	3	7	58	25	3.017241379
30.09.2016_Pen12C_Monitoring_0.5HRS	P2	M1	Pen12C	Pen12C_P2	Crowding&Hypoxia	1	30.09.2016_Pen12C_Monitoring_0.5HRS_1	9:07	4	8	89	25	2.247191011
30.09.2016_Pen12C_Monitoring_0.5HRS	P2	M1	Pen12C	Pen12C_P2	Crowding&Hypoxia	1	30.09.2016_Pen12C_Monitoring_0.5HRS_1	9:07	5	8	60	25	3.333333333
30.09.2016_Pen12C_Monitoring_0.5HRS	P2	M1	Pen12C	Pen12C_P2	Crowding&Hypoxia	2	30.09.2016_Pen12C_Monitoring_0.5HRS_2	3:34	1	7	48	25	3.645833333
30.09.2016_Pen12C_Monitoring_0.5HRS	P2	M1	Pen12C	Pen12C_P2	Crowding&Hypoxia	2	30.09.2016_Pen12C_Monitoring_0.5HRS_2	3:34	2	8	67	25	2.985074627
30.09.2016_Pen12C_Monitoring_0.5HRS	P2	M1	Pen12C	Pen12C_P2	Crowding&Hypoxia	2	30.09.2016_Pen12C_Monitoring_0.5HRS_2	3:34	3	11	136	25	2.022058824
30.09.2016_Pen12C_Monitoring_0.5HRS	P2	M1	Pen12C	Pen12C_P2	Crowding&Hypoxia	2	30.09.2016_Pen12C_Monitoring_0.5HRS_2	3:34	4	5	35	25	3.571428571
30.09.2016_Pen12C_Monitoring_0.5HRS	P2	M1	Pen12C	Pen12C_P2	Crowding&Hypoxia	2	30.09.2016_Pen12C_Monitoring_0.5HRS_2	3:34	5	9	79	25	2.848101266
30.09.2016_Pen12C_Monitoring_0.5HRS	P2	M1	Pen12C	Pen12C_P2	Crowding&Hypoxia	3	30.09.2016_Pen12C_Monitoring_0.5HRS_3	6:31	1	10	98	25	2.551020408
30.09.2016_Pen12C_Monitoring_0.5HRS	P2	M1	Pen12C	Pen12C_P2	Crowding&Hypoxia	3	30.09.2016_Pen12C_Monitoring_0.5HRS_3	6:31	2	5	47	25	2.659574468
30.09.2016_Pen12C_Monitoring_0.5HRS	P2	M1	Pen12C	Pen12C_P2	Crowding&Hypoxia	3	30.09.2016_Pen12C_Monitoring_0.5HRS_3	6:31	3	7	77	25	2.272727273
30.09.2016_Pen12C_Monitoring_0.5HRS	P2	M1	Pen12C	Pen12C_P2	Crowding&Hypoxia	3	30.09.2016_Pen12C_Monitoring_0.5HRS_3	6:31	4	5	46	25	2.717391304
30.09.2016_Pen12C_Monitoring_0.5HRS	P2	M1	Pen12C	Pen12C_P2	Crowding&Hypoxia	3	30.09.2016_Pen12C_Monitoring_0.5HRS_3	6:31	5	4	39	25	2.564102564
30.09.2016_Pen12C_Monitoring_2HRS	P2	M2	Pen12C	Pen12C_P2	Crowding&Hypoxia	1	30.09.2016_Pen12C_Monitoring_2HRS_1	6:38	1	5	76	25	1.644736842
30.09.2016_Pen12C_Monitoring_2HRS	P2	M2	Pen12C	Pen12C_P2	Crowding&Hypoxia	1	30.09.2016_Pen12C_Monitoring_2HRS_1	6:38	2	4	38	25	2.631578947
30.09.2016_Pen12C_Monitoring_2HRS	P2	M2	Pen12C	Pen12C_P2	Crowding&Hypoxia	1	30.09.2016_Pen12C_Monitoring_2HRS_1	6:38	3	5	49	25	2.551020408
30.09.2016_Pen12C_Monitoring_2HRS	P2	M2	Pen12C	Pen12C_P2	Crowding&Hypoxia	1	30.09.2016_Pen12C_Monitoring_2HRS_1	6:38	4	4	40	25	2.5
30.09.2016_Pen12C_Monitoring_2HRS	P2	M2	Pen12C	Pen12C_P2	Crowding&Hypoxia	1	30.09.2016_Pen12C_Monitoring_2HRS_1	6:38	5	5	44	25	2.840909091
30.09.2016_Pen12C_Monitoring_2HRS	P2	M2	Pen12C	Pen12C_P2	Crowding&Hypoxia	2	30.09.2016_Pen12C_Monitoring_2HRS_2	3:43	1	5	56	25	2.232142857
30.09.2016_Pen12C_Monitoring_2HRS	P2	M2	Pen12C	Pen12C_P2	Crowding&Hypoxia	2	30.09.2016_Pen12C_Monitoring_2HRS_2	3:43	2	7	68	25	2.573529412
30.09.2016_Pen12C_Monitoring_2HRS	P2	M2	Pen12C	Pen12C_P2	Crowding&Hypoxia	2	30.09.2016_Pen12C_Monitoring_2HRS_2	3:43	3	3	43	25	1.744186047
30.09.2016_Pen12C_Monitoring_2HRS	P2	M2	Pen12C	Pen12C_P2	Crowding&Hypoxia	2	30.09.2016_Pen12C_Monitoring_2HRS_2	3:43	4	5	56	25	2.232142857
30.09.2016_Pen12C_Monitoring_2HRS	P2	M2	Pen12C	Pen12C_P2	Crowding&Hypoxia	2	30.09.2016_Pen12C_Monitoring_2HRS_2	3:43	5	4	33	25	3.03030303
30.09.2016_Pen12C_Monitoring_2HRS	P2	M2	Pen12C	Pen12C_P2	Crowding&Hypoxia	3	30.09.2016_Pen12C_Monitoring_2HRS_3	2:16	1	3	42	25	1.785714286
30.09.2016_Pen12C_Monitoring_2HRS	P2	M2	Pen12C	Pen12C_P2	Crowding&Hypoxia	3	30.09.2016_Pen12C_Monitoring_2HRS_3	2:16	2	10	84	25	2.976190476
30.09.2016_Pen12C_Monitoring_2HRS	P2	M2	Pen12C	Pen12C_P2	Crowding&Hypoxia	3	30.09.2016_Pen12C_Monitoring_2HRS_3	2:16	3	4	49	25	2.040816327
30.09.2016_Pen12C_Monitoring_2HRS	P2	M2	Pen12C	Pen12C_P2	Crowding&Hypoxia	3	30.09.2016_Pen12C_Monitoring_2HRS_3	2:16	4	3	35	25	2.142857143
30.09.2016_Pen12C_Monitoring_2HRS	P2	M2	Pen12C	Pen12C_P2	Crowding&Hypoxia	3	30.09.2016_Pen12C_Monitoring_2HRS_3	2:16	5	6	64	25	2.34375
30.09.2016_Pen12C_Monitoring_4HRS	P2	M3	Pen12C	Pen12C_P2	Crowding&Hypoxia	1	30.09.2016_Pen12C_Monitoring_4HRS_1	4:25	1	8	71	25	2.816901408
30.09.2016_Pen12C_Monitoring_4HRS	P2	M3	Pen12C	Pen12C_P2	Crowding&Hypoxia	1	30.09.2016_Pen12C_Monitoring_4HRS_1	4:25	2	5	65	25	1.923076923
30.09.2016_Pen12C_Monitoring_4HRS	P2	M3	Pen12C	Pen12C_P2	Crowding&Hypoxia	1	30.09.2016_Pen12C_Monitoring_4HRS_1	4:25	3	9	79	25	2.848101266
30.09.2016_Pen12C_Monitoring_4HRS	P2	M3	Pen12C	Pen12C_P2	Crowding&Hypoxia	1	30.09.2016_Pen12C_Monitoring_4HRS_1	4:25	4	6	44	25	3.409090909
30.09.2016_Pen12C_Monitoring_4HRS	P2	M3	Pen12C	Pen12C_P2	Crowding&Hypoxia	1	30.09.2016_Pen12C_Monitoring_4HRS_1	4:25	5	6	43	25	3.488372093
30.09.2016_Pen12C_Monitoring_4HRS	P2	M3	Pen12C	Pen12C_P2	Crowding&Hypoxia	2	30.09.2016_Pen12C_Monitoring_4HRS_2	17:15	1	12	116	25	2.586206897
30.09.2016_Pen12C_Monitoring_4HRS	P2	M3	Pen12C	Pen12C_P2	Crowding&Hypoxia	2	30.09.2016_Pen12C_Monitoring_4HRS_2	17:15	2	9	126	25	1.785714286
30.09.2016_Pen12C_Monitoring_4HRS	P2	M3	Pen12C	Pen12C_P2	Crowding&Hypoxia	2	30.09.2016_Pen12C_Monitoring_4HRS_2	17:15	3	5	72	25	1.736111111
30.09.2016_Pen12C_Monitoring_4HRS	P2	M3	Pen12C	Pen12C_P2	Crowding&Hypoxia	2	30.09.2016_Pen12C_Monitoring_4HRS_2	17:15	4	6	76	25	1.973684211
30.09.2016_Pen12C_Monitoring_4HRS	P2	M3	Pen12C	Pen12C_P2	Crowding&Hypoxia	2	30.09.2016_Pen12C_Monitoring_4HRS_2	17:15	5	5	74	25	1.689189189
30.09.2016_Pen12C_Monitoring_4HRS	P2	M3	Pen12C	Pen12C_P2	Crowding&Hypoxia	3	30.09.2016_Pen12C_Monitoring_4HRS_3	6:30	1	14	126	25	2.777777778
30.09.2016_Pen12C_Monitoring_4HRS	P2	M3	Pen12C	Pen12C_P2	Crowding&Hypoxia	3	30.09.2016_Pen12C_Monitoring_4HRS_3	6:30	2	8	78	25	2.564102564
30.09.2016_Pen12C_Monitoring_4HRS	P2	M3	Pen12C	Pen12C_P2	Crowding&Hypoxia	3	30.09.2016_Pen12C_Monitoring_4HRS_3	6:30	3	11	126	25	2.182539683
30.09.2016_Pen12C_Monitoring_4HRS	P2	M3	Pen12C	Pen12C_P2	Crowding&Hypoxia	3	30.09.2016_Pen12C_Monitoring_4HRS_3	6:30	4	5	54	25	2.314814815
30.09.2016_Pen12C_Monitoring_4HRS	P2	M3	Pen12C	Pen12C_P2	Crowding&Hypoxia	3	30.09.2016_Pen12C_Monitoring_4HRS_3	6:30	5	7	78	25	2.243589744
30.09.2016_Pen12D_Monitoring_24HRS	P2	M4	Pen12D	Pen12D_P2	Control	1	30.09.2016_Pen12D_Monitoring_24HRS_1	25:17:00	1	3	45	25	1.666666667
30.09.2016_Pen12D_Monitoring_24HRS	P2	M4	Pen12D	Pen12D_P2	Control	1	30.09.2016_Pen12D_Monitoring_24HRS_1	25:17:00	2	3	34	25	2.205882353
30.09.2016_Pen12D_Monitoring_24HRS	P2	M4	Pen12D	Pen12D_P2	Control	1	30.09.2016_Pen12D_Monitoring_24HRS_1	25:17:00	3	3	41	25	1.829268293
30.09.2016_Pen12D_Monitoring_24HRS	P2	M4	Pen12D	Pen12D_P2	Control	1	30.09.2016_Pen12D_Monitoring_24HRS_1	25:17:00	4	4	68	25	1.470588235
30.09.2016_Pen12D_Monitoring_24HRS	P2	M4	Pen12D	Pen12D_P2	Control	1	30.09.2016_Pen12D_Monitoring_24HRS_1	25:17:00	5	3	32	25	2.34375
30.09.2016_Pen12D_Monitoring_24HRS	P2	M4	Pen12D	Pen12D_P2	Control	2	30.09.2016_Pen12D_Monitoring_24HRS_2	19:05	1	5	45	25	2.777777778
30.09.2016_Pen12D_Monitoring_24HRS	P2	M4	Pen12D	Pen12D_P2	Control	2	30.09.2016_Pen12D_Monitoring_24HRS_2	19:05	2	9	98	25	2.295918367
30.09.2016_Pen12D_Monitoring_24HRS	P2	M4	Pen12D	Pen12D_P2	Control	2	30.09.2016_Pen12D_Monitoring_24HRS_2	19:05	3	7	87	25	2.011494253
30.09.2016_Pen12D_Monitoring_24HRS	P2	M4	Pen12D	Pen12D_P2	Control	2	30.09.2016_Pen12D_Monitoring_24HRS_2	19:05	4	8	78	25	2.564102564
30.09.2016_Pen12D_Monitoring_24HRS	P2	M4	Pen12D	Pen12D_P2	Control	2	30.09.2016_Pen12D_Monitoring_24HRS_2	19:05	5	5	45	25	2.777777778
30.09.2016_Pen12D_Monitoring_24HRS	P2	M4	Pen12D	Pen12D_P2	Control	3	30.09.2016_Pen12D_Monitoring_24HRS_3	16:45	1	6	75	25	2
30.09.2016_Pen12D_Monitoring_24HRS	P2	M4	Pen12D	Pen12D_P2	Control	3	30.09.2016_Pen12D_Monitoring_24HRS_3	16:45	2	4	51	25	1.960784314
30.09.2016_Pen12D_Monitoring_24HRS	P2	M4	Pen12D	Pen12D_P2	Control	3	30.09.2016_Pen12D_Monitoring_24HRS_3	16:45	3	4	39	25	2.564102564
30.09.2016_Pen12D_Monitoring_24HRS	P2	M4	Pen12D	Pen12D_P2	Control	3	30.09.2016_Pen12D_Monitoring_24HRS_3	16:45	4	9	67	25	3.358208955
30.09.2016_Pen12D_Monitoring_24HRS	P2	M4	Pen12D	Pen12D_P2	Control	3	30.09.2016_Pen12D_Monitoring_24HRS_3	16:45	5	11	117	25	2.35042735
27.09.2016_Pen12A_Pre_Treatment	P2	P	Pen12A	Pen12A_P2	Hypoxia	1	27.09.2016_Pen12A_Pre_Treatment_1	4:03	1	6	128	50	2.34375
27.09.2016_Pen12A_Pre_Treatment	P2	P	Pen12A	Pen12A_P2	Hypoxia	1	27.09.2016_Pen12A_Pre_Treatment_1	4:03	2	5	84	50	2.976190476
27.09.2016_Pen12A_Pre_Treatment	P2	P	Pen12A	Pen12A_P2	Hypoxia	1	27.09.2016_Pen12A_Pre_Treatment_1	4:03	3	5	67	50	3.731343284
27.09.2016_Pen12A_Pre_Treatment	P2	P	Pen12A	Pen12A_P2	Hypoxia	1	27.09.2016_Pen12A_Pre_Treatment_1	4:03	4	5	101	50	2.475247525
27.09.2016_Pen12A_Pre_Treatment	P2	P	Pen12A	Pen12A_P2	Hypoxia	1	27.09.2016_Pen12A_Pre_Treatment_1	4:03	5	7	83	50	4.21686747
27.09.2016_Pen12A_Pre_Treatment	P2	P	Pen12A	Pen12A_P2	Hypoxia	2	27.09.2016_Pen12A_Pre_Treatment_2	9:20	1	7	105	50	3.333333333
27.09.2016_Pen12A_Pre_Treatment	P2	P	Pen12A	Pen12A_P2	Hypoxia	2	27.09.2016_Pen12A_Pre_Treatment_2	9:20	2	4	59	50	3.389830508
27.09.2016_Pen12A_Pre_Treatment	P2	P	Pen12A	Pen12A_P2	Hypoxia	2	27.09.2016_Pen12A_Pre_Treatment_2	9:20	3	6	103	50	2.912621359
27.09.2016_Pen12A_Pre_Treatment	P2	P	Pen12A	Pen12A_P2	Hypoxia	2	27.09.2016_Pen12A_Pre_Treatment_2	9:20	4	3	53	50	2.830188679
27.09.2016_Pen12A_Pre_Treatment	P2	P	Pen12A	Pen12A_P2	Hypoxia	2	27.09.2016_Pen12A_Pre_Treatment_2	9:20	5	5	79	50	3.164556962
27.09.2016_Pen12A_Pre_Treatment	P2	P	Pen12A	Pen12A_P2	Hypoxia	3	27.09.2016_Pen12A_Pre_Treatment_3	10:44	1	9	183	50	2.459016393
27.09.2016_Pen12A_Pre_Treatment	P2	P	Pen12A	Pen12A_P2	Hypoxia	3	27.09.2016_Pen12A_Pre_Treatment_3	10:44	2	5	129	50	1.937984496
27.09.2016_Pen12A_Pre_Treatment	P2	P	Pen12A	Pen12A_P2	Hypoxia	3	27.09.2016_Pen12A_Pre_Treatment_3	10:44	3	5	145	50	1.724137931
27.09.2016_Pen12A_Pre_Treatment	P2	P	Pen12A	Pen12A_P2	Hypoxia	3	27.09.2016_Pen12A_Pre_Treatment_3	10:44	4	6	114	50	2.631578947
27.09.2016_Pen12A_Pre_Treatment	P2	P	Pen12A	Pen12A_P2	Hypoxia	3	27.09.2016_Pen12A_Pre_Treatment_3	10:44	5	5	68	50	3.676470588
27.09.2016_Pen12A_Treatment_Part_1	P2	T1	Pen12A	Pen12A_P2	Hypoxia	1	27.09.2016_Pen12A_Treatment_Part_1_1	54:20:00	1	5	89	50	2.808988764
27.09.2016_Pen12A_Treatment_Part_1	P2	T1	Pen12A	Pen12A_P2	Hypoxia	1	27.09.2016_Pen12A_Treatment_Part_1_1	54:20:00	2	6	116	50	2.586206897
27.09.2016_Pen12A_Treatment_Part_1	P2	T1	Pen12A	Pen12A_P2	Hypoxia	1	27.09.2016_Pen12A_Treatment_Part_1_1	54:20:00	3	7	88	50	3.977272727
27.09.2016_Pen12A_Treatment_Part_1	P2	T1	Pen12A	Pen12A_P2	Hypoxia	1	27.09.2016_Pen12A_Treatment_Part_1_1	54:20:00	4	5	97	50	2.577319588
27.09.2016_Pen12A_Treatment_Part_1	P2	T1	Pen12A	Pen12A_P2	Hypoxia	1	27.09.2016_Pen12A_Treatment_Part_1_1	54:20:00	5	4	82	50	2.43902439
27.09.2016_Pen12A_Treatment_Part_1	P2	T1	Pen12A	Pen12A_P2	Hypoxia	2	27.09.2016_Pen12A_Treatment_Part_1_2	55:21:00	1	7	118	50	2.966101695
27.09.2016_Pen12A_Treatment_Part_1	P2	T1	Pen12A	Pen12A_P2	Hypoxia	2	27.09.2016_Pen12A_Treatment_Part_1_2	55:21:00	2	13	192	50	3.385416667
27.09.2016_Pen12A_Treatment_Part_1	P2	T1	Pen12A	Pen12A_P2	Hypoxia	2	27.09.2016_Pen12A_Treatment_Part_1_2	55:21:00	3	7	96	50	3.645833333
27.09.2016_Pen12A_Treatment_Part_1	P2	T1	Pen12A	Pen12A_P2	Hypoxia	2	27.09.2016_Pen12A_Treatment_Part_1_2	55:21:00	4	9	205	50	2.195121951
27.09.2016_Pen12A_Treatment_Part_1	P2	T1	Pen12A	Pen12A_P2	Hypoxia	2	27.09.2016_Pen12A_Treatment_Part_1_2	55:21:00	5	6	105	50	2.857142857
27.09.2016_Pen12A_Treatment_Part_1	P2	T1	Pen12A	Pen12A_P2	Hypoxia	3	27.09.2016_Pen12A_Treatment_Part_1_3	1:02:10	1	6	168	50	1.785714286
27.09.2016_Pen12A_Treatment_Part_1	P2	T1	Pen12A	Pen12A_P2	Hypoxia	3	27.09.2016_Pen12A_Treatment_Part_1_3	1:02:10	2	3	83	50	1.807228916
27.09.2016_Pen12A_Treatment_Part_1	P2	T1	Pen12A	Pen12A_P2	Hypoxia	3	27.09.2016_Pen12A_Treatment_Part_1_3	1:02:10	3	3	64	50	2.34375
27.09.2016_Pen12A_Treatment_Part_1	P2	T1	Pen12A	Pen12A_P2	Hypoxia	3	27.09.2016_Pen12A_Treatment_Part_1_3	1:02:10	4	4	67	50	2.985074627
27.09.2016_Pen12A_Treatment_Part_1	P2	T1	Pen12A	Pen12A_P2	Hypoxia	3	27.09.2016_Pen12A_Treatment_Part_1_3	1:02:10	5	6	98	50	3.06122449
27.09.2016_Pen12A_Monitoring_0.5HRS	P2	M1	Pen12A	Pen12A_P2	Hypoxia	1	27.09.2016_Pen12A_Monitoring_0.5HRS_1	55:36:00	1	2	62	50	1.612903226
27.09.2016_Pen12A_Monitoring_0.5HRS	P2	M1	Pen12A	Pen12A_P2	Hypoxia	1	27.09.2016_Pen12A_Monitoring_0.5HRS_1	55:36:00	2	5	101	50	2.475247525
27.09.2016_Pen12A_Monitoring_0.5HRS	P2	M1	Pen12A	Pen12A_P2	Hypoxia	1	27.09.2016_Pen12A_Monitoring_0.5HRS_1	55:36:00	3	8	165	50	2.424242424
27.09.2016_Pen12A_Monitoring_0.5HRS	P2	M1	Pen12A	Pen12A_P2	Hypoxia	1	27.09.2016_Pen12A_Monitoring_0.5HRS_1	55:36:00	4	5	113	50	2.212389381
27.09.2016_Pen12A_Monitoring_0.5HRS	P2	M1	Pen12A	Pen12A_P2	Hypoxia	1	27.09.2016_Pen12A_Monitoring_0.5HRS_1	55:36:00	5	10	178	50	2.808988764
27.09.2016_Pen12A_Monitoring_0.5HRS	P2	M1	Pen12A	Pen12A_P2	Hypoxia	2	27.09.2016_Pen12A_Monitoring_0.5HRS_2	56:10:00	1	5	117	50	2.136752137
27.09.2016_Pen12A_Monitoring_0.5HRS	P2	M1	Pen12A	Pen12A_P2	Hypoxia	2	27.09.2016_Pen12A_Monitoring_0.5HRS_2	56:10:00	2	5	92	50	2.717391304
27.09.2016_Pen12A_Monitoring_0.5HRS	P2	M1	Pen12A	Pen12A_P2	Hypoxia	2	27.09.2016_Pen12A_Monitoring_0.5HRS_2	56:10:00	3	4	78	50	2.564102564
27.09.2016_Pen12A_Monitoring_0.5HRS	P2	M1	Pen12A	Pen12A_P2	Hypoxia	2	27.09.2016_Pen12A_Monitoring_0.5HRS_2	56:10:00	4	9	178	50	2.528089888
27.09.2016_Pen12A_Monitoring_0.5HRS	P2	M1	Pen12A	Pen12A_P2	Hypoxia	2	27.09.2016_Pen12A_Monitoring_0.5HRS_2	56:10:00	5	3	57	50	2.631578947
27.09.2016_Pen12A_Monitoring_0.5HRS	P2	M1	Pen12A	Pen12A_P2	Hypoxia	3	27.09.2016_Pen12A_Monitoring_0.5HRS_3	59:36:00	1	4	129	50	1.550387597
27.09.2016_Pen12A_Monitoring_0.5HRS	P2	M1	Pen12A	Pen12A_P2	Hypoxia	3	27.09.2016_Pen12A_Monitoring_0.5HRS_3	59:36:00	2	7	135	50	2.592592593
27.09.2016_Pen12A_Monitoring_0.5HRS	P2	M1	Pen12A	Pen12A_P2	Hypoxia	3	27.09.2016_Pen12A_Monitoring_0.5HRS_3	59:36:00	3	5	169	50	1.479289941
27.09.2016_Pen12A_Monitoring_0.5HRS	P2	M1	Pen12A	Pen12A_P2	Hypoxia	3	27.09.2016_Pen12A_Monitoring_0.5HRS_3	59:36:00	4	8	157	50	2.547770701
27.09.2016_Pen12A_Monitoring_0.5HRS	P2	M1	Pen12A	Pen12A_P2	Hypoxia	3	27.09.2016_Pen12A_Monitoring_0.5HRS_3	59:36:00	5	10	172	50	2.906976744
27.09.2016_Pen12A_Treatment_Part_3	P2	T3	Pen12A	Pen12A_P2	Hypoxia	1	27.09.2016_Pen12A_Treatment_Part_3_1	4:26	1	6	113	50	2.654867257
27.09.2016_Pen12A_Treatment_Part_3	P2	T3	Pen12A	Pen12A_P2	Hypoxia	1	27.09.2016_Pen12A_Treatment_Part_3_1	4:26	2	4	72	50	2.777777778
27.09.2016_Pen12A_Treatment_Part_3	P2	T3	Pen12A	Pen12A_P2	Hypoxia	1	27.09.2016_Pen12A_Treatment_Part_3_1	4:26	3	5	128	50	1.953125
27.09.2016_Pen12A_Treatment_Part_3	P2	T3	Pen12A	Pen12A_P2	Hypoxia	1	27.09.2016_Pen12A_Treatment_Part_3_1	4:26	4	5	160	50	1.5625
27.09.2016_Pen12A_Treatment_Part_3	P2	T3	Pen12A	Pen12A_P2	Hypoxia	1	27.09.2016_Pen12A_Treatment_Part_3_1	4:26	5	5	99	50	2.525252525
27.09.2016_Pen12A_Treatment_Part_3	P2	T3	Pen12A	Pen12A_P2	Hypoxia	2	27.09.2016_Pen12A_Treatment_Part_3_2	5:40	1	7	142	50	2.464788732
27.09.2016_Pen12A_Treatment_Part_3	P2	T3	Pen12A	Pen12A_P2	Hypoxia	2	27.09.2016_Pen12A_Treatment_Part_3_2	5:40	2	6	152	50	1.973684211
27.09.2016_Pen12A_Treatment_Part_3	P2	T3	Pen12A	Pen12A_P2	Hypoxia	2	27.09.2016_Pen12A_Treatment_Part_3_2	5:40	3	7	111	50	3.153153153
27.09.2016_Pen12A_Treatment_Part_3	P2	T3	Pen12A	Pen12A_P2	Hypoxia	2	27.09.2016_Pen12A_Treatment_Part_3_2	5:40	4	7	149	50	2.348993289
27.09.2016_Pen12A_Treatment_Part_3	P2	T3	Pen12A	Pen12A_P2	Hypoxia	2	27.09.2016_Pen12A_Treatment_Part_3_2	5:40	5	4	66	50	3.03030303
27.09.2016_Pen12A_Treatment_Part_3	P2	T3	Pen12A	Pen12A_P2	Hypoxia	3	27.09.2016_Pen12A_Treatment_Part_3_3	10:43	1	8	133	50	3.007518797
27.09.2016_Pen12A_Treatment_Part_3	P2	T3	Pen12A	Pen12A_P2	Hypoxia	3	27.09.2016_Pen12A_Treatment_Part_3_3	10:43	2	4	85	50	2.352941176
27.09.2016_Pen12A_Treatment_Part_3	P2	T3	Pen12A	Pen12A_P2	Hypoxia	3	27.09.2016_Pen12A_Treatment_Part_3_3	10:43	3	11	208	50	2.644230769
27.09.2016_Pen12A_Treatment_Part_3	P2	T3	Pen12A	Pen12A_P2	Hypoxia	3	27.09.2016_Pen12A_Treatment_Part_3_3	10:43	4	3	54	50	2.777777778
27.09.2016_Pen12A_Treatment_Part_3	P2	T3	Pen12A	Pen12A_P2	Hypoxia	3	27.09.2016_Pen12A_Treatment_Part_3_3	10:43	5	12	139	50	4.316546763
28.09.2016_Pen12B_Pre_Treament	P2	P	Pen12B	Pen12B_P2	Crowding	1	28.09.2016_Pen12B_Pre_Treament_1	16:00	1	6	95	25	1.578947368
28.09.2016_Pen12B_Pre_Treament	P2	P	Pen12B	Pen12B_P2	Crowding	1	28.09.2016_Pen12B_Pre_Treament_1	16:00	2	5	38	25	3.289473684
28.09.2016_Pen12B_Pre_Treament	P2	P	Pen12B	Pen12B_P2	Crowding	1	28.09.2016_Pen12B_Pre_Treament_1	16:00	3	7	62	25	2.822580645
28.09.2016_Pen12B_Pre_Treament	P2	P	Pen12B	Pen12B_P2	Crowding	1	28.09.2016_Pen12B_Pre_Treament_1	16:00	4	6	93	25	1.612903226
28.09.2016_Pen12B_Pre_Treament	P2	P	Pen12B	Pen12B_P2	Crowding	1	28.09.2016_Pen12B_Pre_Treament_1	16:00	5	10	78	25	3.205128205
28.09.2016_Pen12B_Pre_Treament	P2	P	Pen12B	Pen12B_P2	Crowding	2	28.09.2016_Pen12B_Pre_Treament_2	17:06	1	3	43	25	1.744186047
28.09.2016_Pen12B_Pre_Treament	P2	P	Pen12B	Pen12B_P2	Crowding	2	28.09.2016_Pen12B_Pre_Treament_2	17:06	2	5	62	25	2.016129032
28.09.2016_Pen12B_Pre_Treament	P2	P	Pen12B	Pen12B_P2	Crowding	2	28.09.2016_Pen12B_Pre_Treament_2	17:06	3	6	61	25	2.459016393
28.09.2016_Pen12B_Pre_Treament	P2	P	Pen12B	Pen12B_P2	Crowding	2	28.09.2016_Pen12B_Pre_Treament_2	17:06	4	4	42	25	2.380952381
28.09.2016_Pen12B_Pre_Treament	P2	P	Pen12B	Pen12B_P2	Crowding	2	28.09.2016_Pen12B_Pre_Treament_2	17:06	5	6	56	25	2.678571429
28.09.2016_Pen12B_Pre_Treament	P2	P	Pen12B	Pen12B_P2	Crowding	3	28.09.2016_Pen12B_Pre_Treament_3	21:55	1	6	67	25	2.23880597
28.09.2016_Pen12B_Pre_Treament	P2	P	Pen12B	Pen12B_P2	Crowding	3	28.09.2016_Pen12B_Pre_Treament_3	21:55	2	4	59	25	1.694915254
28.09.2016_Pen12B_Pre_Treament	P2	P	Pen12B	Pen12B_P2	Crowding	3	28.09.2016_Pen12B_Pre_Treament_3	21:55	3	6	83	25	1.807228916
28.09.2016_Pen12B_Pre_Treament	P2	P	Pen12B	Pen12B_P2	Crowding	3	28.09.2016_Pen12B_Pre_Treament_3	21:55	4	4	43	25	2.325581395
28.09.2016_Pen12B_Pre_Treament	P2	P	Pen12B	Pen12B_P2	Crowding	3	28.09.2016_Pen12B_Pre_Treament_3	21:55	5	12	108	25	2.777777778
28.09.2016_Pen12B_Treament_Part_1	P2	T1	Pen12B	Pen12B_P2	Crowding	1	28.09.2016_Pen12B_Treament_Part_1_1	1:33:07	1	7	49	25	3.571428571
28.09.2016_Pen12B_Treament_Part_1	P2	T1	Pen12B	Pen12B_P2	Crowding	1	28.09.2016_Pen12B_Treament_Part_1_1	1:33:07	2	5	50	25	2.5
28.09.2016_Pen12B_Treament_Part_1	P2	T1	Pen12B	Pen12B_P2	Crowding	1	28.09.2016_Pen12B_Treament_Part_1_1	1:33:07	3	3	38	25	1.973684211
28.09.2016_Pen12B_Treament_Part_1	P2	T1	Pen12B	Pen12B_P2	Crowding	1	28.09.2016_Pen12B_Treament_Part_1_1	1:33:07	4	7	43	25	4.069767442
28.09.2016_Pen12B_Treament_Part_1	P2	T1	Pen12B	Pen12B_P2	Crowding	1	28.09.2016_Pen12B_Treament_Part_1_1	1:33:07	5	3	33	25	2.272727273
28.09.2016_Pen12B_Treament_Part_1	P2	T1	Pen12B	Pen12B_P2	Crowding	2	28.09.2016_Pen12B_Treament_Part_1_2	1:34:39	1	9	71	25	3.169014085
28.09.2016_Pen12B_Treament_Part_1	P2	T1	Pen12B	Pen12B_P2	Crowding	2	28.09.2016_Pen12B_Treament_Part_1_2	1:34:39	2	4	54	25	1.851851852
28.09.2016_Pen12B_Treament_Part_1	P2	T1	Pen12B	Pen12B_P2	Crowding	2	28.09.2016_Pen12B_Treament_Part_1_2	1:34:39	3	5	59	25	2.118644068
28.09.2016_Pen12B_Treament_Part_1	P2	T1	Pen12B	Pen12B_P2	Crowding	2	28.09.2016_Pen12B_Treament_Part_1_2	1:34:39	4	7	62	25	2.822580645
28.09.2016_Pen12B_Treament_Part_1	P2	T1	Pen12B	Pen12B_P2	Crowding	2	28.09.2016_Pen12B_Treament_Part_1_2	1:34:39	5	8	47	25	4.255319149
28.09.2016_Pen12B_Treament_Part_1	P2	T1	Pen12B	Pen12B_P2	Crowding	3	28.09.2016_Pen12B_Treament_Part_1_3	1:35:13	1	13	93	25	3.494623656
28.09.2016_Pen12B_Treament_Part_1	P2	T1	Pen12B	Pen12B_P2	Crowding	3	28.09.2016_Pen12B_Treament_Part_1_3	1:35:13	2	4	70	25	1.428571429
28.09.2016_Pen12B_Treament_Part_1	P2	T1	Pen12B	Pen12B_P2	Crowding	3	28.09.2016_Pen12B_Treament_Part_1_3	1:35:13	3	5	35	25	3.571428571
28.09.2016_Pen12B_Treament_Part_1	P2	T1	Pen12B	Pen12B_P2	Crowding	3	28.09.2016_Pen12B_Treament_Part_1_3	1:35:13	4	6	48	25	3.125
28.09.2016_Pen12B_Treament_Part_1	P2	T1	Pen12B	Pen12B_P2	Crowding	3	28.09.2016_Pen12B_Treament_Part_1_3	1:35:13	5	4	49	25	2.040816327
28.09.2016_Pen12B_Treatment_Part_2	P2	T2	Pen12B	Pen12B_P2	Crowding	1	28.09.2016_Pen12B_Treatment_Part_2_1	25:57:00	1	7	77	25	2.272727273
28.09.2016_Pen12B_Treatment_Part_2	P2	T2	Pen12B	Pen12B_P2	Crowding	1	28.09.2016_Pen12B_Treatment_Part_2_1	25:57:00	2	6	92	25	1.630434783
28.09.2016_Pen12B_Treatment_Part_2	P2	T2	Pen12B	Pen12B_P2	Crowding	1	28.09.2016_Pen12B_Treatment_Part_2_1	25:57:00	3	8	126	25	1.587301587
28.09.2016_Pen12B_Treatment_Part_2	P2	T2	Pen12B	Pen12B_P2	Crowding	1	28.09.2016_Pen12B_Treatment_Part_2_1	25:57:00	4	10	133	25	1.879699248
28.09.2016_Pen12B_Treatment_Part_2	P2	T2	Pen12B	Pen12B_P2	Crowding	1	28.09.2016_Pen12B_Treatment_Part_2_1	25:57:00	5	4	38	25	2.631578947
28.09.2016_Pen12B_Treatment_Part_2	P2	T2	Pen12B	Pen12B_P2	Crowding	2	28.09.2016_Pen12B_Treatment_Part_2_2	27:22:00	1	12	136	25	2.205882353
28.09.2016_Pen12B_Treatment_Part_2	P2	T2	Pen12B	Pen12B_P2	Crowding	2	28.09.2016_Pen12B_Treatment_Part_2_2	27:22:00	2	3	41	25	1.829268293
28.09.2016_Pen12B_Treatment_Part_2	P2	T2	Pen12B	Pen12B_P2	Crowding	2	28.09.2016_Pen12B_Treatment_Part_2_2	27:22:00	3	5	52	25	2.403846154
28.09.2016_Pen12B_Treatment_Part_2	P2	T2	Pen12B	Pen12B_P2	Crowding	2	28.09.2016_Pen12B_Treatment_Part_2_2	27:22:00	4	7	63	25	2.777777778
28.09.2016_Pen12B_Treatment_Part_2	P2	T2	Pen12B	Pen12B_P2	Crowding	2	28.09.2016_Pen12B_Treatment_Part_2_2	27:22:00	5	8	89	25	2.247191011
28.09.2016_Pen12B_Treatment_Part_2	P2	T2	Pen12B	Pen12B_P2	Crowding	3	28.09.2016_Pen12B_Treatment_Part_2_3	29:37:00	1	3	80	25	0.9375
28.09.2016_Pen12B_Treatment_Part_2	P2	T2	Pen12B	Pen12B_P2	Crowding	3	28.09.2016_Pen12B_Treatment_Part_2_3	29:37:00	2	12	123	25	2.43902439
28.09.2016_Pen12B_Treatment_Part_2	P2	T2	Pen12B	Pen12B_P2	Crowding	3	28.09.2016_Pen12B_Treatment_Part_2_3	29:37:00	3	3	45	25	1.666666667
28.09.2016_Pen12B_Treatment_Part_2	P2	T2	Pen12B	Pen12B_P2	Crowding	3	28.09.2016_Pen12B_Treatment_Part_2_3	29:37:00	4	7	41	25	4.268292683
28.09.2016_Pen12B_Treatment_Part_2	P2	T2	Pen12B	Pen12B_P2	Crowding	3	28.09.2016_Pen12B_Treatment_Part_2_3	29:37:00	5	8	72	25	2.777777778
28.09.2016_Pen12B_Monitoring_0.5HRS	P2	M1	Pen12B	Pen12B_P2	Crowding	1	28.09.2016_Pen12B_Monitoring_0.5HRS_1	1:58:31	1	6	67	25	2.23880597
28.09.2016_Pen12B_Monitoring_0.5HRS	P2	M1	Pen12B	Pen12B_P2	Crowding	1	28.09.2016_Pen12B_Monitoring_0.5HRS_1	1:58:31	2	5	35	25	3.571428571
28.09.2016_Pen12B_Monitoring_0.5HRS	P2	M1	Pen12B	Pen12B_P2	Crowding	1	28.09.2016_Pen12B_Monitoring_0.5HRS_1	1:58:31	3	4	48	25	2.083333333
28.09.2016_Pen12B_Monitoring_0.5HRS	P2	M1	Pen12B	Pen12B_P2	Crowding	1	28.09.2016_Pen12B_Monitoring_0.5HRS_1	1:58:31	4	5	40	25	3.125
28.09.2016_Pen12B_Monitoring_0.5HRS	P2	M1	Pen12B	Pen12B_P2	Crowding	1	28.09.2016_Pen12B_Monitoring_0.5HRS_1	1:58:31	5	5	58	25	2.155172414
28.09.2016_Pen12B_Monitoring_0.5HRS	P2	M1	Pen12B	Pen12B_P2	Crowding	2	28.09.2016_Pen12B_Monitoring_0.5HRS_2	2:00:45	1	4	52	25	1.923076923
28.09.2016_Pen12B_Monitoring_0.5HRS	P2	M1	Pen12B	Pen12B_P2	Crowding	2	28.09.2016_Pen12B_Monitoring_0.5HRS_2	2:00:45	2	10	96	25	2.604166667
28.09.2016_Pen12B_Monitoring_0.5HRS	P2	M1	Pen12B	Pen12B_P2	Crowding	2	28.09.2016_Pen12B_Monitoring_0.5HRS_2	2:00:45	3	7	62	25	2.822580645
28.09.2016_Pen12B_Monitoring_0.5HRS	P2	M1	Pen12B	Pen12B_P2	Crowding	2	28.09.2016_Pen12B_Monitoring_0.5HRS_2	2:00:45	4	6	90	25	1.666666667
28.09.2016_Pen12B_Monitoring_0.5HRS	P2	M1	Pen12B	Pen12B_P2	Crowding	2	28.09.2016_Pen12B_Monitoring_0.5HRS_2	2:00:45	5	10	114	25	2.192982456
28.09.2016_Pen12B_Monitoring_0.5HRS	P2	M1	Pen12B	Pen12B_P2	Crowding	3	28.09.2016_Pen12B_Monitoring_0.5HRS_3	2:05:32	1	5	55	25	2.272727273
28.09.2016_Pen12B_Monitoring_0.5HRS	P2	M1	Pen12B	Pen12B_P2	Crowding	3	28.09.2016_Pen12B_Monitoring_0.5HRS_3	2:05:32	2	5	61	25	2.049180328
28.09.2016_Pen12B_Monitoring_0.5HRS	P2	M1	Pen12B	Pen12B_P2	Crowding	3	28.09.2016_Pen12B_Monitoring_0.5HRS_3	2:05:32	3	13	140	25	2.321428571
28.09.2016_Pen12B_Monitoring_0.5HRS	P2	M1	Pen12B	Pen12B_P2	Crowding	3	28.09.2016_Pen12B_Monitoring_0.5HRS_3	2:05:32	4	4	40	25	2.5
28.09.2016_Pen12B_Monitoring_0.5HRS	P2	M1	Pen12B	Pen12B_P2	Crowding	3	28.09.2016_Pen12B_Monitoring_0.5HRS_3	2:05:32	5	5	99	25	1.262626263
28.09.2016_Pen12B_Treatment_Part_3	P2	T3	Pen12B	Pen12B_P2	Crowding	1	28.09.2016_Pen12B_Treatment_Part_3_1	58:37:00	1	6	48	25	3.125
28.09.2016_Pen12B_Treatment_Part_3	P2	T3	Pen12B	Pen12B_P2	Crowding	1	28.09.2016_Pen12B_Treatment_Part_3_1	58:37:00	2	12	79	25	3.797468354
28.09.2016_Pen12B_Treatment_Part_3	P2	T3	Pen12B	Pen12B_P2	Crowding	1	28.09.2016_Pen12B_Treatment_Part_3_1	58:37:00	3	2	29	25	1.724137931
28.09.2016_Pen12B_Treatment_Part_3	P2	T3	Pen12B	Pen12B_P2	Crowding	1	28.09.2016_Pen12B_Treatment_Part_3_1	58:37:00	4	5	35	25	3.571428571
28.09.2016_Pen12B_Treatment_Part_3	P2	T3	Pen12B	Pen12B_P2	Crowding	1	28.09.2016_Pen12B_Treatment_Part_3_1	58:37:00	5	3	58	25	1.293103448
28.09.2016_Pen12B_Treatment_Part_3	P2	T3	Pen12B	Pen12B_P2	Crowding	2	28.09.2016_Pen12B_Treatment_Part_3_2	1:00:03	1	11	125	25	2.2
28.09.2016_Pen12B_Treatment_Part_3	P2	T3	Pen12B	Pen12B_P2	Crowding	2	28.09.2016_Pen12B_Treatment_Part_3_2	1:00:03	2	6	83	25	1.807228916
28.09.2016_Pen12B_Treatment_Part_3	P2	T3	Pen12B	Pen12B_P2	Crowding	2	28.09.2016_Pen12B_Treatment_Part_3_2	1:00:03	3	7	73	25	2.397260274
28.09.2016_Pen12B_Treatment_Part_3	P2	T3	Pen12B	Pen12B_P2	Crowding	2	28.09.2016_Pen12B_Treatment_Part_3_2	1:00:03	4	7	59	25	2.966101695
28.09.2016_Pen12B_Treatment_Part_3	P2	T3	Pen12B	Pen12B_P2	Crowding	2	28.09.2016_Pen12B_Treatment_Part_3_2	1:00:03	5	3	48	25	1.5625
28.09.2016_Pen12B_Treatment_Part_3	P2	T3	Pen12B	Pen12B_P2	Crowding	3	28.09.2016_Pen12B_Treatment_Part_3_3	1:06:44	1	7	86	25	2.034883721
28.09.2016_Pen12B_Treatment_Part_3	P2	T3	Pen12B	Pen12B_P2	Crowding	3	28.09.2016_Pen12B_Treatment_Part_3_3	1:06:44	2	5	52	25	2.403846154
28.09.2016_Pen12B_Treatment_Part_3	P2	T3	Pen12B	Pen12B_P2	Crowding	3	28.09.2016_Pen12B_Treatment_Part_3_3	1:06:44	3	9	86	25	2.61627907
28.09.2016_Pen12B_Treatment_Part_3	P2	T3	Pen12B	Pen12B_P2	Crowding	3	28.09.2016_Pen12B_Treatment_Part_3_3	1:06:44	4	8	81	25	2.469135802
28.09.2016_Pen12B_Treatment_Part_3	P2	T3	Pen12B	Pen12B_P2	Crowding	3	28.09.2016_Pen12B_Treatment_Part_3_3	1:06:44	5	9	43	25	5.23255814
30.09.2016_Pen12C_Pre_Treatment	P2	P	Pen12C	Pen12C_P2	Crowding&Hypoxia	1	30.09.2016_Pen12C_Pre_Treatment_1	14:10	1	6	74	25	2.027027027
30.09.2016_Pen12C_Pre_Treatment	P2	P	Pen12C	Pen12C_P2	Crowding&Hypoxia	1	30.09.2016_Pen12C_Pre_Treatment_1	14:10	2	5	61	25	2.049180328
30.09.2016_Pen12C_Pre_Treatment	P2	P	Pen12C	Pen12C_P2	Crowding&Hypoxia	1	30.09.2016_Pen12C_Pre_Treatment_1	14:10	3	8	115	25	1.739130435
30.09.2016_Pen12C_Pre_Treatment	P2	P	Pen12C	Pen12C_P2	Crowding&Hypoxia	1	30.09.2016_Pen12C_Pre_Treatment_1	14:10	4	5	50	25	2.5
30.09.2016_Pen12C_Pre_Treatment	P2	P	Pen12C	Pen12C_P2	Crowding&Hypoxia	1	30.09.2016_Pen12C_Pre_Treatment_1	14:10	5	3	30	25	2.5
30.09.2016_Pen12C_Pre_Treatment	P2	P	Pen12C	Pen12C_P2	Crowding&Hypoxia	2	30.09.2016_Pen12C_Pre_Treatment_2	17:19	1	5	55	25	2.272727273
30.09.2016_Pen12C_Pre_Treatment	P2	P	Pen12C	Pen12C_P2	Crowding&Hypoxia	2	30.09.2016_Pen12C_Pre_Treatment_2	17:19	2	6	53	25	2.830188679
30.09.2016_Pen12C_Pre_Treatment	P2	P	Pen12C	Pen12C_P2	Crowding&Hypoxia	2	30.09.2016_Pen12C_Pre_Treatment_2	17:19	3	7	81	25	2.160493827
30.09.2016_Pen12C_Pre_Treatment	P2	P	Pen12C	Pen12C_P2	Crowding&Hypoxia	2	30.09.2016_Pen12C_Pre_Treatment_2	17:19	4	8	65	25	3.076923077
30.09.2016_Pen12C_Pre_Treatment	P2	P	Pen12C	Pen12C_P2	Crowding&Hypoxia	2	30.09.2016_Pen12C_Pre_Treatment_2	17:19	5	6	52	25	2.884615385
30.09.2016_Pen12C_Pre_Treatment	P2	P	Pen12C	Pen12C_P2	Crowding&Hypoxia	3	30.09.2016_Pen12C_Pre_Treatment_3	18:18	1	3	40	25	1.875
30.09.2016_Pen12C_Pre_Treatment	P2	P	Pen12C	Pen12C_P2	Crowding&Hypoxia	3	30.09.2016_Pen12C_Pre_Treatment_3	18:18	2	5	53	25	2.358490566
30.09.2016_Pen12C_Pre_Treatment	P2	P	Pen12C	Pen12C_P2	Crowding&Hypoxia	3	30.09.2016_Pen12C_Pre_Treatment_3	18:18	3	5	58	25	2.155172414
30.09.2016_Pen12C_Pre_Treatment	P2	P	Pen12C	Pen12C_P2	Crowding&Hypoxia	3	30.09.2016_Pen12C_Pre_Treatment_3	18:18	4	4	37	25	2.702702703
30.09.2016_Pen12C_Pre_Treatment	P2	P	Pen12C	Pen12C_P2	Crowding&Hypoxia	3	30.09.2016_Pen12C_Pre_Treatment_3	18:18	5	5	63	25	1.984126984
30.09.2016_Pen12C_Treatment	P2	T1	Pen12C	Pen12C_P2	Crowding&Hypoxia	1	30.09.2016_Pen12C_Treatment_1	1:34:44	1	4	35	25	2.857142857
30.09.2016_Pen12C_Treatment	P2	T1	Pen12C	Pen12C_P2	Crowding&Hypoxia	1	30.09.2016_Pen12C_Treatment_1	1:34:44	2	4	100	25	1
30.09.2016_Pen12C_Treatment	P2	T1	Pen12C	Pen12C_P2	Crowding&Hypoxia	1	30.09.2016_Pen12C_Treatment_1	1:34:44	3	4	53	25	1.886792453
30.09.2016_Pen12C_Treatment	P2	T1	Pen12C	Pen12C_P2	Crowding&Hypoxia	1	30.09.2016_Pen12C_Treatment_1	1:34:44	4	5	44	25	2.840909091
30.09.2016_Pen12C_Treatment	P2	T1	Pen12C	Pen12C_P2	Crowding&Hypoxia	1	30.09.2016_Pen12C_Treatment_1	1:34:44	5	5	43	25	2.906976744
30.09.2016_Pen12C_Treatment	P2	T1	Pen12C	Pen12C_P2	Crowding&Hypoxia	2	30.09.2016_Pen12C_Treatment_2	1:36:42	1	5	32	25	3.90625
30.09.2016_Pen12C_Treatment	P2	T1	Pen12C	Pen12C_P2	Crowding&Hypoxia	2	30.09.2016_Pen12C_Treatment_2	1:36:42	2	3	37	25	2.027027027
30.09.2016_Pen12C_Treatment	P2	T1	Pen12C	Pen12C_P2	Crowding&Hypoxia	2	30.09.2016_Pen12C_Treatment_2	1:36:42	3	7	42	25	4.166666667
30.09.2016_Pen12C_Treatment	P2	T1	Pen12C	Pen12C_P2	Crowding&Hypoxia	2	30.09.2016_Pen12C_Treatment_2	1:36:42	4	3	39	25	1.923076923
30.09.2016_Pen12C_Treatment	P2	T1	Pen12C	Pen12C_P2	Crowding&Hypoxia	2	30.09.2016_Pen12C_Treatment_2	1:36:42	5	4	52	25	1.923076923
30.09.2016_Pen12C_Treatment	P2	T1	Pen12C	Pen12C_P2	Crowding&Hypoxia	3	30.09.2016_Pen12C_Treatment_3	1:37:56	1	4	53	25	1.886792453
30.09.2016_Pen12C_Treatment	P2	T1	Pen12C	Pen12C_P2	Crowding&Hypoxia	3	30.09.2016_Pen12C_Treatment_3	1:37:56	2	4	49	25	2.040816327
30.09.2016_Pen12C_Treatment	P2	T1	Pen12C	Pen12C_P2	Crowding&Hypoxia	3	30.09.2016_Pen12C_Treatment_3	1:37:56	3	4	43	25	2.325581395
30.09.2016_Pen12C_Treatment	P2	T1	Pen12C	Pen12C_P2	Crowding&Hypoxia	3	30.09.2016_Pen12C_Treatment_3	1:37:56	4	4	43	25	2.325581395
30.09.2016_Pen12C_Treatment	P2	T1	Pen12C	Pen12C_P2	Crowding&Hypoxia	3	30.09.2016_Pen12C_Treatment_3	1:37:56	5	3	44	25	1.704545455
30.09.2016_Pen12C_Treatment_Part2	P2	T2	Pen12C	Pen12C_P2	Crowding&Hypoxia	1	30.09.2016_Pen12C_Treatment_Part2_1	4:16	1	7	92	25	1.902173913
30.09.2016_Pen12C_Treatment_Part2	P2	T2	Pen12C	Pen12C_P2	Crowding&Hypoxia	1	30.09.2016_Pen12C_Treatment_Part2_1	4:16	2	4	32	25	3.125
30.09.2016_Pen12C_Treatment_Part2	P2	T2	Pen12C	Pen12C_P2	Crowding&Hypoxia	1	30.09.2016_Pen12C_Treatment_Part2_1	4:16	3	6	74	25	2.027027027
30.09.2016_Pen12C_Treatment_Part2	P2	T2	Pen12C	Pen12C_P2	Crowding&Hypoxia	1	30.09.2016_Pen12C_Treatment_Part2_1	4:16	4	2	37	25	1.351351351
30.09.2016_Pen12C_Treatment_Part2	P2	T2	Pen12C	Pen12C_P2	Crowding&Hypoxia	1	30.09.2016_Pen12C_Treatment_Part2_1	4:16	5	10	91	25	2.747252747
30.09.2016_Pen12C_Treatment_Part2	P2	T2	Pen12C	Pen12C_P2	Crowding&Hypoxia	2	30.09.2016_Pen12C_Treatment_Part2_2	5:32	1	5	51	25	2.450980392
30.09.2016_Pen12C_Treatment_Part2	P2	T2	Pen12C	Pen12C_P2	Crowding&Hypoxia	2	30.09.2016_Pen12C_Treatment_Part2_2	5:32	2	3	40	25	1.875
30.09.2016_Pen12C_Treatment_Part2	P2	T2	Pen12C	Pen12C_P2	Crowding&Hypoxia	2	30.09.2016_Pen12C_Treatment_Part2_2	5:32	3	3	25	25	3
30.09.2016_Pen12C_Treatment_Part2	P2	T2	Pen12C	Pen12C_P2	Crowding&Hypoxia	2	30.09.2016_Pen12C_Treatment_Part2_2	5:32	4	4	35	25	2.857142857
30.09.2016_Pen12C_Treatment_Part2	P2	T2	Pen12C	Pen12C_P2	Crowding&Hypoxia	2	30.09.2016_Pen12C_Treatment_Part2_2	5:32	5	5	33	25	3.787878788
30.09.2016_Pen12C_Treatment_Part2	P2	T2	Pen12C	Pen12C_P2	Crowding&Hypoxia	3	30.09.2016_Pen12C_Treatment_Part2_3	5:58	1	11	71	25	3.873239437
30.09.2016_Pen12C_Treatment_Part2	P2	T2	Pen12C	Pen12C_P2	Crowding&Hypoxia	3	30.09.2016_Pen12C_Treatment_Part2_3	5:58	2	6	32	25	4.6875
30.09.2016_Pen12C_Treatment_Part2	P2	T2	Pen12C	Pen12C_P2	Crowding&Hypoxia	3	30.09.2016_Pen12C_Treatment_Part2_3	5:58	3	5	61	25	2.049180328
30.09.2016_Pen12C_Treatment_Part2	P2	T2	Pen12C	Pen12C_P2	Crowding&Hypoxia	3	30.09.2016_Pen12C_Treatment_Part2_3	5:58	4	5	40	25	3.125
30.09.2016_Pen12C_Treatment_Part2	P2	T2	Pen12C	Pen12C_P2	Crowding&Hypoxia	3	30.09.2016_Pen12C_Treatment_Part2_3	5:58	5	5	38	25	3.289473684
29.09.2016_Pen12D_Pre_Treatment_Part2	P2	P	Pen12D	Pen12D_P2	Control	1	29.09.2016_Pen12D_Pre_Treatment_Part2_1	7:30	1	13	126	25	2.579365079
29.09.2016_Pen12D_Pre_Treatment_Part2	P2	P	Pen12D	Pen12D_P2	Control	1	29.09.2016_Pen12D_Pre_Treatment_Part2_1	7:30	2	6	59	25	2.542372881
29.09.2016_Pen12D_Pre_Treatment_Part2	P2	P	Pen12D	Pen12D_P2	Control	1	29.09.2016_Pen12D_Pre_Treatment_Part2_1	7:30	3	5	47	25	2.659574468
29.09.2016_Pen12D_Pre_Treatment_Part2	P2	P	Pen12D	Pen12D_P2	Control	1	29.09.2016_Pen12D_Pre_Treatment_Part2_1	7:30	4	3	38	25	1.973684211
29.09.2016_Pen12D_Pre_Treatment_Part2	P2	P	Pen12D	Pen12D_P2	Control	1	29.09.2016_Pen12D_Pre_Treatment_Part2_1	7:30	5	5	51	25	2.450980392
29.09.2016_Pen12D_Pre_Treatment_Part2	P2	P	Pen12D	Pen12D_P2	Control	2	29.09.2016_Pen12D_Pre_Treatment_Part2_2	8:56	1	5	37	25	3.378378378
29.09.2016_Pen12D_Pre_Treatment_Part2	P2	P	Pen12D	Pen12D_P2	Control	2	29.09.2016_Pen12D_Pre_Treatment_Part2_2	8:56	2	4	27	25	3.703703704
29.09.2016_Pen12D_Pre_Treatment_Part2	P2	P	Pen12D	Pen12D_P2	Control	2	29.09.2016_Pen12D_Pre_Treatment_Part2_2	8:56	3	6	52	25	2.884615385
29.09.2016_Pen12D_Pre_Treatment_Part2	P2	P	Pen12D	Pen12D_P2	Control	2	29.09.2016_Pen12D_Pre_Treatment_Part2_2	8:56	4	5	44	25	2.840909091
29.09.2016_Pen12D_Pre_Treatment_Part2	P2	P	Pen12D	Pen12D_P2	Control	2	29.09.2016_Pen12D_Pre_Treatment_Part2_2	8:56	5	11	85	25	3.235294118
29.09.2016_Pen12D_Pre_Treatment_Part2	P2	P	Pen12D	Pen12D_P2	Control	3	29.09.2016_Pen12D_Pre_Treatment_Part2_3	9:14	1	14	146	25	2.397260274
29.09.2016_Pen12D_Pre_Treatment_Part2	P2	P	Pen12D	Pen12D_P2	Control	3	29.09.2016_Pen12D_Pre_Treatment_Part2_3	9:14	2	12	92	25	3.260869565
29.09.2016_Pen12D_Pre_Treatment_Part2	P2	P	Pen12D	Pen12D_P2	Control	3	29.09.2016_Pen12D_Pre_Treatment_Part2_3	9:14	3	8	55	25	3.636363636
29.09.2016_Pen12D_Pre_Treatment_Part2	P2	P	Pen12D	Pen12D_P2	Control	3	29.09.2016_Pen12D_Pre_Treatment_Part2_3	9:14	4	8	55	25	3.636363636
29.09.2016_Pen12D_Pre_Treatment_Part2	P2	P	Pen12D	Pen12D_P2	Control	3	29.09.2016_Pen12D_Pre_Treatment_Part2_3	9:14	5	11	114	25	2.412280702
29.09.2016_Pen12D_Treatment	P2	T1	Pen12D	Pen12D_P2	Control	1	29.09.2016_Pen12D_Treatment_1	1:06:43	1	9	102	25	2.205882353
29.09.2016_Pen12D_Treatment	P2	T1	Pen12D	Pen12D_P2	Control	1	29.09.2016_Pen12D_Treatment_1	1:06:43	2	12	140	25	2.142857143
29.09.2016_Pen12D_Treatment	P2	T1	Pen12D	Pen12D_P2	Control	1	29.09.2016_Pen12D_Treatment_1	1:06:43	3	7	102	25	1.715686275
29.09.2016_Pen12D_Treatment	P2	T1	Pen12D	Pen12D_P2	Control	1	29.09.2016_Pen12D_Treatment_1	1:06:43	4	6	77	25	1.948051948
29.09.2016_Pen12D_Treatment	P2	T1	Pen12D	Pen12D_P2	Control	1	29.09.2016_Pen12D_Treatment_1	1:06:43	5	11	93	25	2.956989247
29.09.2016_Pen12D_Treatment	P2	T1	Pen12D	Pen12D_P2	Control	2	29.09.2016_Pen12D_Treatment_2	1:08:09	1	9	73	25	3.082191781
29.09.2016_Pen12D_Treatment	P2	T1	Pen12D	Pen12D_P2	Control	2	29.09.2016_Pen12D_Treatment_2	1:08:09	2	6	85	25	1.764705882
29.09.2016_Pen12D_Treatment	P2	T1	Pen12D	Pen12D_P2	Control	2	29.09.2016_Pen12D_Treatment_2	1:08:09	3	4	41	25	2.43902439
29.09.2016_Pen12D_Treatment	P2	T1	Pen12D	Pen12D_P2	Control	2	29.09.2016_Pen12D_Treatment_2	1:08:09	4	6	48	25	3.125
29.09.2016_Pen12D_Treatment	P2	T1	Pen12D	Pen12D_P2	Control	2	29.09.2016_Pen12D_Treatment_2	1:08:09	5	6	76	25	1.973684211
29.09.2016_Pen12D_Treatment	P2	T1	Pen12D	Pen12D_P2	Control	3	29.09.2016_Pen12D_Treatment_3	1:09:36	1	8	87	25	2.298850575
29.09.2016_Pen12D_Treatment	P2	T1	Pen12D	Pen12D_P2	Control	3	29.09.2016_Pen12D_Treatment_3	1:09:36	2	6	58	25	2.586206897
29.09.2016_Pen12D_Treatment	P2	T1	Pen12D	Pen12D_P2	Control	3	29.09.2016_Pen12D_Treatment_3	1:09:36	3	6	62	25	2.419354839
29.09.2016_Pen12D_Treatment	P2	T1	Pen12D	Pen12D_P2	Control	3	29.09.2016_Pen12D_Treatment_3	1:09:36	4	5	58	25	2.155172414
29.09.2016_Pen12D_Treatment	P2	T1	Pen12D	Pen12D_P2	Control	3	29.09.2016_Pen12D_Treatment_3	1:09:36	5	9	65	25	3.461538462
29.09.2016_Pen12D_Treatment_Part3	P2	T3	Pen12D	Pen12D_P2	Control	1	29.09.2016_Pen12D_Treatment_Part3_1	49:14:00	1	6	83	25	1.807228916
29.09.2016_Pen12D_Treatment_Part3	P2	T3	Pen12D	Pen12D_P2	Control	1	29.09.2016_Pen12D_Treatment_Part3_1	49:14:00	2	3	31	25	2.419354839
29.09.2016_Pen12D_Treatment_Part3	P2	T3	Pen12D	Pen12D_P2	Control	1	29.09.2016_Pen12D_Treatment_Part3_1	49:14:00	3	3	31	25	2.419354839
29.09.2016_Pen12D_Treatment_Part3	P2	T3	Pen12D	Pen12D_P2	Control	1	29.09.2016_Pen12D_Treatment_Part3_1	49:14:00	4	4	66	25	1.515151515
29.09.2016_Pen12D_Treatment_Part3	P2	T3	Pen12D	Pen12D_P2	Control	1	29.09.2016_Pen12D_Treatment_Part3_1	49:14:00	5	7	79	25	2.215189873
29.09.2016_Pen12D_Treatment_Part3	P2	T3	Pen12D	Pen12D_P2	Control	2	29.09.2016_Pen12D_Treatment_Part3_2	51:57:00	1	4	64	25	1.5625
29.09.2016_Pen12D_Treatment_Part3	P2	T3	Pen12D	Pen12D_P2	Control	2	29.09.2016_Pen12D_Treatment_Part3_2	51:57:00	2	3	49	25	1.530612245
29.09.2016_Pen12D_Treatment_Part3	P2	T3	Pen12D	Pen12D_P2	Control	2	29.09.2016_Pen12D_Treatment_Part3_2	51:57:00	3	7	112	25	1.5625
29.09.2016_Pen12D_Treatment_Part3	P2	T3	Pen12D	Pen12D_P2	Control	2	29.09.2016_Pen12D_Treatment_Part3_2	51:57:00	4	3	34	25	2.205882353
29.09.2016_Pen12D_Treatment_Part3	P2	T3	Pen12D	Pen12D_P2	Control	2	29.09.2016_Pen12D_Treatment_Part3_2	51:57:00	5	8	73	25	2.739726027
29.09.2016_Pen12D_Treatment_Part3	P2	T3	Pen12D	Pen12D_P2	Control	3	29.09.2016_Pen12D_Treatment_Part3_3	56:25:00	1	4	50	25	2
29.09.2016_Pen12D_Treatment_Part3	P2	T3	Pen12D	Pen12D_P2	Control	3	29.09.2016_Pen12D_Treatment_Part3_3	56:25:00	2	6	86	25	1.744186047
29.09.2016_Pen12D_Treatment_Part3	P2	T3	Pen12D	Pen12D_P2	Control	3	29.09.2016_Pen12D_Treatment_Part3_3	56:25:00	3	7	66	25	2.651515152
29.09.2016_Pen12D_Treatment_Part3	P2	T3	Pen12D	Pen12D_P2	Control	3	29.09.2016_Pen12D_Treatment_Part3_3	56:25:00	4	4	60	25	1.666666667
29.09.2016_Pen12D_Treatment_Part3	P2	T3	Pen12D	Pen12D_P2	Control	3	29.09.2016_Pen12D_Treatment_Part3_3	56:25:00	5	8	52	25	3.846153846
29.09.2016_Pen12D_Treatment_Part2	P2	T2	Pen12D	Pen12D_P2	Control	1	29.09.2016_Pen12D_Treatment_Part2_1	19:45	1	7	105	25	1.666666667
29.09.2016_Pen12D_Treatment_Part2	P2	T2	Pen12D	Pen12D_P2	Control	1	29.09.2016_Pen12D_Treatment_Part2_1	19:45	2	6	82	25	1.829268293
29.09.2016_Pen12D_Treatment_Part2	P2	T2	Pen12D	Pen12D_P2	Control	1	29.09.2016_Pen12D_Treatment_Part2_1	19:45	3	9	110	25	2.045454545
29.09.2016_Pen12D_Treatment_Part2	P2	T2	Pen12D	Pen12D_P2	Control	1	29.09.2016_Pen12D_Treatment_Part2_1	19:45	4	5	76	25	1.644736842
29.09.2016_Pen12D_Treatment_Part2	P2	T2	Pen12D	Pen12D_P2	Control	1	29.09.2016_Pen12D_Treatment_Part2_1	19:45	5	6	60	25	2.5
29.09.2016_Pen12D_Treatment_Part2	P2	T2	Pen12D	Pen12D_P2	Control	2	29.09.2016_Pen12D_Treatment_Part2_2	21:25	1	8	98	25	2.040816327
29.09.2016_Pen12D_Treatment_Part2	P2	T2	Pen12D	Pen12D_P2	Control	2	29.09.2016_Pen12D_Treatment_Part2_2	21:25	2	5	52	25	2.403846154
29.09.2016_Pen12D_Treatment_Part2	P2	T2	Pen12D	Pen12D_P2	Control	2	29.09.2016_Pen12D_Treatment_Part2_2	21:25	3	3	40	25	1.875
29.09.2016_Pen12D_Treatment_Part2	P2	T2	Pen12D	Pen12D_P2	Control	2	29.09.2016_Pen12D_Treatment_Part2_2	21:25	4	4	57	25	1.754385965
29.09.2016_Pen12D_Treatment_Part2	P2	T2	Pen12D	Pen12D_P2	Control	2	29.09.2016_Pen12D_Treatment_Part2_2	21:25	5	5	48	25	2.604166667
29.09.2016_Pen12D_Treatment_Part2	P2	T2	Pen12D	Pen12D_P2	Control	3	29.09.2016_Pen12D_Treatment_Part2_3	26:18:00	1	6	66	25	2.272727273
29.09.2016_Pen12D_Treatment_Part2	P2	T2	Pen12D	Pen12D_P2	Control	3	29.09.2016_Pen12D_Treatment_Part2_3	26:18:00	2	6	51	25	2.941176471
29.09.2016_Pen12D_Treatment_Part2	P2	T2	Pen12D	Pen12D_P2	Control	3	29.09.2016_Pen12D_Treatment_Part2_3	26:18:00	3	5	51	25	2.450980392
29.09.2016_Pen12D_Treatment_Part2	P2	T2	Pen12D	Pen12D_P2	Control	3	29.09.2016_Pen12D_Treatment_Part2_3	26:18:00	4	3	43	25	1.744186047
29.09.2016_Pen12D_Treatment_Part2	P2	T2	Pen12D	Pen12D_P2	Control	3	29.09.2016_Pen12D_Treatment_Part2_3	26:18:00	5	5	39	25	3.205128205
01.11.2016_Pen12D_Monitoring-DAY-5	P3	M8	Pen12D	Pen12D_P3	Crowding&Hypoxia	1	01.11.2016_Pen12D_Monitoring-DAY-5_1	12:58	1	4	56	23.976	1.712571429
01.11.2016_Pen12D_Monitoring-DAY-5	P3	M8	Pen12D	Pen12D_P3	Crowding&Hypoxia	1	01.11.2016_Pen12D_Monitoring-DAY-5_1	12:58	2	11	111	23.976	2.376
01.11.2016_Pen12D_Monitoring-DAY-5	P3	M8	Pen12D	Pen12D_P3	Crowding&Hypoxia	1	01.11.2016_Pen12D_Monitoring-DAY-5_1	12:58	3	3	30	23.976	2.3976
01.11.2016_Pen12D_Monitoring-DAY-5	P3	M8	Pen12D	Pen12D_P3	Crowding&Hypoxia	1	01.11.2016_Pen12D_Monitoring-DAY-5_1	12:58	4	9	59	23.976	3.657355932
01.11.2016_Pen12D_Monitoring-DAY-5	P3	M8	Pen12D	Pen12D_P3	Crowding&Hypoxia	1	01.11.2016_Pen12D_Monitoring-DAY-5_1	12:58	5	6	55	23.976	2.615563636
01.11.2016_Pen12D_Monitoring-DAY-5	P3	M8	Pen12D	Pen12D_P3	Crowding&Hypoxia	2	01.11.2016_Pen12D_Monitoring-DAY-5_2	8:37	1	11	92	23.976	2.866695652
01.11.2016_Pen12D_Monitoring-DAY-5	P3	M8	Pen12D	Pen12D_P3	Crowding&Hypoxia	2	01.11.2016_Pen12D_Monitoring-DAY-5_2	8:37	2	5	46	23.976	2.606086957
01.11.2016_Pen12D_Monitoring-DAY-5	P3	M8	Pen12D	Pen12D_P3	Crowding&Hypoxia	2	01.11.2016_Pen12D_Monitoring-DAY-5_2	8:37	3	5	37	23.976	3.24
01.11.2016_Pen12D_Monitoring-DAY-5	P3	M8	Pen12D	Pen12D_P3	Crowding&Hypoxia	2	01.11.2016_Pen12D_Monitoring-DAY-5_2	8:37	4	4	37	23.976	2.592
01.11.2016_Pen12D_Monitoring-DAY-5	P3	M8	Pen12D	Pen12D_P3	Crowding&Hypoxia	2	01.11.2016_Pen12D_Monitoring-DAY-5_2	8:37	5	15	126	23.976	2.854285714
01.11.2016_Pen12D_Monitoring-DAY-5	P3	M8	Pen12D	Pen12D_P3	Crowding&Hypoxia	3	01.11.2016_Pen12D_Monitoring-DAY-5_3	26:49:00	1	3	26	23.976	2.766461538
01.11.2016_Pen12D_Monitoring-DAY-5	P3	M8	Pen12D	Pen12D_P3	Crowding&Hypoxia	3	01.11.2016_Pen12D_Monitoring-DAY-5_3	26:49:00	2	5	53	23.976	2.261886792
01.11.2016_Pen12D_Monitoring-DAY-5	P3	M8	Pen12D	Pen12D_P3	Crowding&Hypoxia	3	01.11.2016_Pen12D_Monitoring-DAY-5_3	26:49:00	3	12	103	23.976	2.793320388
01.11.2016_Pen12D_Monitoring-DAY-5	P3	M8	Pen12D	Pen12D_P3	Crowding&Hypoxia	3	01.11.2016_Pen12D_Monitoring-DAY-5_3	26:49:00	4	6	74	23.976	1.944
01.11.2016_Pen12D_Monitoring-DAY-5	P3	M8	Pen12D	Pen12D_P3	Crowding&Hypoxia	3	01.11.2016_Pen12D_Monitoring-DAY-5_3	26:49:00	5	6	49	23.976	2.935836735
24.10.2016_Pen12C_Monitoring-0.5HRS	P3	M1	Pen12C	Pen12C_P3	Control	1	24.10.2016_Pen12C_Monitoring-0.5HRS_1	17:41	1	4	27	25	3.703703704
24.10.2016_Pen12C_Monitoring-0.5HRS	P3	M1	Pen12C	Pen12C_P3	Control	1	24.10.2016_Pen12C_Monitoring-0.5HRS_1	17:41	2	6	44	25	3.409090909
24.10.2016_Pen12C_Monitoring-0.5HRS	P3	M1	Pen12C	Pen12C_P3	Control	1	24.10.2016_Pen12C_Monitoring-0.5HRS_1	17:41	3	11	100	25	2.75
24.10.2016_Pen12C_Monitoring-0.5HRS	P3	M1	Pen12C	Pen12C_P3	Control	1	24.10.2016_Pen12C_Monitoring-0.5HRS_1	17:41	4	11	75	25	3.666666667
24.10.2016_Pen12C_Monitoring-0.5HRS	P3	M1	Pen12C	Pen12C_P3	Control	1	24.10.2016_Pen12C_Monitoring-0.5HRS_1	17:41	5	7	52	25	3.365384615
24.10.2016_Pen12C_Monitoring-0.5HRS	P3	M1	Pen12C	Pen12C_P3	Control	2	24.10.2016_Pen12C_Monitoring-0.5HRS_2	7:39	1	9	83	25	2.710843373
24.10.2016_Pen12C_Monitoring-0.5HRS	P3	M1	Pen12C	Pen12C_P3	Control	2	24.10.2016_Pen12C_Monitoring-0.5HRS_2	7:39	2	8	50	25	4
24.10.2016_Pen12C_Monitoring-0.5HRS	P3	M1	Pen12C	Pen12C_P3	Control	2	24.10.2016_Pen12C_Monitoring-0.5HRS_2	7:39	3	8	67	25	2.985074627
24.10.2016_Pen12C_Monitoring-0.5HRS	P3	M1	Pen12C	Pen12C_P3	Control	2	24.10.2016_Pen12C_Monitoring-0.5HRS_2	7:39	4	14	141	25	2.482269504
24.10.2016_Pen12C_Monitoring-0.5HRS	P3	M1	Pen12C	Pen12C_P3	Control	2	24.10.2016_Pen12C_Monitoring-0.5HRS_2	7:39	5	12	79	25	3.797468354
24.10.2016_Pen12C_Monitoring-0.5HRS	P3	M1	Pen12C	Pen12C_P3	Control	3	24.10.2016_Pen12C_Monitoring-0.5HRS_3	6:24	1	6	56	25	2.678571429
24.10.2016_Pen12C_Monitoring-0.5HRS	P3	M1	Pen12C	Pen12C_P3	Control	3	24.10.2016_Pen12C_Monitoring-0.5HRS_3	6:24	2	12	126	25	2.380952381
24.10.2016_Pen12C_Monitoring-0.5HRS	P3	M1	Pen12C	Pen12C_P3	Control	3	24.10.2016_Pen12C_Monitoring-0.5HRS_3	6:24	3	10	82	25	3.048780488
24.10.2016_Pen12C_Monitoring-0.5HRS	P3	M1	Pen12C	Pen12C_P3	Control	3	24.10.2016_Pen12C_Monitoring-0.5HRS_3	6:24	4	10	75	25	3.333333333
24.10.2016_Pen12C_Monitoring-0.5HRS	P3	M1	Pen12C	Pen12C_P3	Control	3	24.10.2016_Pen12C_Monitoring-0.5HRS_3	6:24	5	3	29	25	2.586206897
24.10.2016_Pen12C_Monitoring-2HRS	P3	M2	Pen12C	Pen12C_P3	Control	1	24.10.2016_Pen12C_Monitoring-2HRS_1	16:35	1	5	41	25	3.048780488
24.10.2016_Pen12C_Monitoring-2HRS	P3	M2	Pen12C	Pen12C_P3	Control	1	24.10.2016_Pen12C_Monitoring-2HRS_1	16:35	2	6	51	25	2.941176471
24.10.2016_Pen12C_Monitoring-2HRS	P3	M2	Pen12C	Pen12C_P3	Control	1	24.10.2016_Pen12C_Monitoring-2HRS_1	16:35	3	7	59	25	2.966101695
24.10.2016_Pen12C_Monitoring-2HRS	P3	M2	Pen12C	Pen12C_P3	Control	1	24.10.2016_Pen12C_Monitoring-2HRS_1	16:35	4	4	34	25	2.941176471
24.10.2016_Pen12C_Monitoring-2HRS	P3	M2	Pen12C	Pen12C_P3	Control	1	24.10.2016_Pen12C_Monitoring-2HRS_1	16:35	5	7	58	25	3.017241379
24.10.2016_Pen12C_Monitoring-2HRS	P3	M2	Pen12C	Pen12C_P3	Control	2	24.10.2016_Pen12C_Monitoring-2HRS_2	17:20	1	6	50	25	3
24.10.2016_Pen12C_Monitoring-2HRS	P3	M2	Pen12C	Pen12C_P3	Control	2	24.10.2016_Pen12C_Monitoring-2HRS_2	17:20	2	6	60	25	2.5
24.10.2016_Pen12C_Monitoring-2HRS	P3	M2	Pen12C	Pen12C_P3	Control	2	24.10.2016_Pen12C_Monitoring-2HRS_2	17:20	3	6	39	25	3.846153846
24.10.2016_Pen12C_Monitoring-2HRS	P3	M2	Pen12C	Pen12C_P3	Control	2	24.10.2016_Pen12C_Monitoring-2HRS_2	17:20	4	6	40	25	3.75
24.10.2016_Pen12C_Monitoring-2HRS	P3	M2	Pen12C	Pen12C_P3	Control	2	24.10.2016_Pen12C_Monitoring-2HRS_2	17:20	5	6	82	25	1.829268293
24.10.2016_Pen12C_Monitoring-2HRS	P3	M2	Pen12C	Pen12C_P3	Control	3	24.10.2016_Pen12C_Monitoring-2HRS_3	2:55	1	5	37	25	3.378378378
24.10.2016_Pen12C_Monitoring-2HRS	P3	M2	Pen12C	Pen12C_P3	Control	3	24.10.2016_Pen12C_Monitoring-2HRS_3	2:55	2	6	69	25	2.173913043
24.10.2016_Pen12C_Monitoring-2HRS	P3	M2	Pen12C	Pen12C_P3	Control	3	24.10.2016_Pen12C_Monitoring-2HRS_3	2:55	3	5	51	25	2.450980392
24.10.2016_Pen12C_Monitoring-2HRS	P3	M2	Pen12C	Pen12C_P3	Control	3	24.10.2016_Pen12C_Monitoring-2HRS_3	2:55	4	5	28	25	4.464285714
24.10.2016_Pen12C_Monitoring-2HRS	P3	M2	Pen12C	Pen12C_P3	Control	3	24.10.2016_Pen12C_Monitoring-2HRS_3	2:55	5	6	26	25	5.769230769
24.10.2016_Pen12C_Monitoring-4HRS	P3	M3	Pen12C	Pen12C_P3	Control	1	24.10.2016_Pen12C_Monitoring-4HRS_1	4:15	1	7	52	25	3.365384615
24.10.2016_Pen12C_Monitoring-4HRS	P3	M3	Pen12C	Pen12C_P3	Control	1	24.10.2016_Pen12C_Monitoring-4HRS_1	4:15	2	5	47	25	2.659574468
24.10.2016_Pen12C_Monitoring-4HRS	P3	M3	Pen12C	Pen12C_P3	Control	1	24.10.2016_Pen12C_Monitoring-4HRS_1	4:15	3	7	57	25	3.070175439
24.10.2016_Pen12C_Monitoring-4HRS	P3	M3	Pen12C	Pen12C_P3	Control	1	24.10.2016_Pen12C_Monitoring-4HRS_1	4:15	4	5	33	25	3.787878788
24.10.2016_Pen12C_Monitoring-4HRS	P3	M3	Pen12C	Pen12C_P3	Control	1	24.10.2016_Pen12C_Monitoring-4HRS_1	4:15	5	8	42	25	4.761904762
24.10.2016_Pen12C_Monitoring-4HRS	P3	M3	Pen12C	Pen12C_P3	Control	2	24.10.2016_Pen12C_Monitoring-4HRS_2	5:47	1	5	44	25	2.840909091
24.10.2016_Pen12C_Monitoring-4HRS	P3	M3	Pen12C	Pen12C_P3	Control	2	24.10.2016_Pen12C_Monitoring-4HRS_2	5:47	2	9	73	25	3.082191781
24.10.2016_Pen12C_Monitoring-4HRS	P3	M3	Pen12C	Pen12C_P3	Control	2	24.10.2016_Pen12C_Monitoring-4HRS_2	5:47	3	6	50	25	3
24.10.2016_Pen12C_Monitoring-4HRS	P3	M3	Pen12C	Pen12C_P3	Control	2	24.10.2016_Pen12C_Monitoring-4HRS_2	5:47	4	8	62	25	3.225806452
24.10.2016_Pen12C_Monitoring-4HRS	P3	M3	Pen12C	Pen12C_P3	Control	2	24.10.2016_Pen12C_Monitoring-4HRS_2	5:47	5	5	51	25	2.450980392
24.10.2016_Pen12C_Monitoring-4HRS	P3	M3	Pen12C	Pen12C_P3	Control	3	24.10.2016_Pen12C_Monitoring-4HRS_3	2:24	1	5	32	25	3.90625
24.10.2016_Pen12C_Monitoring-4HRS	P3	M3	Pen12C	Pen12C_P3	Control	3	24.10.2016_Pen12C_Monitoring-4HRS_3	2:24	2	7	75	25	2.333333333
24.10.2016_Pen12C_Monitoring-4HRS	P3	M3	Pen12C	Pen12C_P3	Control	3	24.10.2016_Pen12C_Monitoring-4HRS_3	2:24	3	6	65	25	2.307692308
24.10.2016_Pen12C_Monitoring-4HRS	P3	M3	Pen12C	Pen12C_P3	Control	3	24.10.2016_Pen12C_Monitoring-4HRS_3	2:24	4	9	63	25	3.571428571
24.10.2016_Pen12C_Monitoring-4HRS	P3	M3	Pen12C	Pen12C_P3	Control	3	24.10.2016_Pen12C_Monitoring-4HRS_3	2:24	5	8	79	25	2.53164557
24.10.2016_Pen12C_Pre-treatment	P3	X	Pen12C	Pen12C_P3	Control	1	24.10.2016_Pen12C_Pre-treatment_1	26:22:00	1	9	67	25	3.358208955
24.10.2016_Pen12C_Pre-treatment	P3	X	Pen12C	Pen12C_P3	Control	1	24.10.2016_Pen12C_Pre-treatment_1	26:22:00	2	6	27	25	5.555555556
24.10.2016_Pen12C_Pre-treatment	P3	X	Pen12C	Pen12C_P3	Control	1	24.10.2016_Pen12C_Pre-treatment_1	26:22:00	3	6	42	25	3.571428571
24.10.2016_Pen12C_Pre-treatment	P3	X	Pen12C	Pen12C_P3	Control	1	24.10.2016_Pen12C_Pre-treatment_1	26:22:00	4	4	33	25	3.03030303
24.10.2016_Pen12C_Pre-treatment	P3	X	Pen12C	Pen12C_P3	Control	1	24.10.2016_Pen12C_Pre-treatment_1	26:22:00	5	7	60	25	2.916666667
24.10.2016_Pen12C_Pre-treatment	P3	X	Pen12C	Pen12C_P3	Control	2	24.10.2016_Pen12C_Pre-treatment_2	12:49	1	9	87	25	2.586206897
24.10.2016_Pen12C_Pre-treatment	P3	X	Pen12C	Pen12C_P3	Control	2	24.10.2016_Pen12C_Pre-treatment_2	12:49	2	3	27	25	2.777777778
24.10.2016_Pen12C_Pre-treatment	P3	X	Pen12C	Pen12C_P3	Control	2	24.10.2016_Pen12C_Pre-treatment_2	12:49	3	11	95	25	2.894736842
24.10.2016_Pen12C_Pre-treatment	P3	X	Pen12C	Pen12C_P3	Control	2	24.10.2016_Pen12C_Pre-treatment_2	12:49	4	6	49	25	3.06122449
24.10.2016_Pen12C_Pre-treatment	P3	X	Pen12C	Pen12C_P3	Control	2	24.10.2016_Pen12C_Pre-treatment_2	12:49	5	14	123	25	2.845528455
24.10.2016_Pen12C_Pre-treatment	P3	X	Pen12C	Pen12C_P3	Control	3	24.10.2016_Pen12C_Pre-treatment_3	13:55	1	2	29	25	1.724137931
24.10.2016_Pen12C_Pre-treatment	P3	X	Pen12C	Pen12C_P3	Control	3	24.10.2016_Pen12C_Pre-treatment_3	13:55	2	3	32	25	2.34375
24.10.2016_Pen12C_Pre-treatment	P3	X	Pen12C	Pen12C_P3	Control	3	24.10.2016_Pen12C_Pre-treatment_3	13:55	3	4	44	25	2.272727273
24.10.2016_Pen12C_Pre-treatment	P3	X	Pen12C	Pen12C_P3	Control	3	24.10.2016_Pen12C_Pre-treatment_3	13:55	4	9	70	25	3.214285714
24.10.2016_Pen12C_Pre-treatment	P3	X	Pen12C	Pen12C_P3	Control	3	24.10.2016_Pen12C_Pre-treatment_3	13:55	5	3	44	25	1.704545455
24.10.2016_Pen12C_Treament-PART2	P3	T1	Pen12C	Pen12C_P3	Control	1	24.10.2016_Pen12C_Treament-PART2_1	15	1	4	28	25	3.571428571
24.10.2016_Pen12C_Treament-PART2	P3	T1	Pen12C	Pen12C_P3	Control	1	24.10.2016_Pen12C_Treament-PART2_1	15	2	6	58	25	2.586206897
24.10.2016_Pen12C_Treament-PART2	P3	T1	Pen12C	Pen12C_P3	Control	1	24.10.2016_Pen12C_Treament-PART2_1	15	3	5	70	25	1.785714286
24.10.2016_Pen12C_Treament-PART2	P3	T1	Pen12C	Pen12C_P3	Control	1	24.10.2016_Pen12C_Treament-PART2_1	15	4	8	51	25	3.921568627
24.10.2016_Pen12C_Treament-PART2	P3	T1	Pen12C	Pen12C_P3	Control	1	24.10.2016_Pen12C_Treament-PART2_1	15	5	3	31	25	2.419354839
24.10.2016_Pen12C_Treament-PART2	P3	T1	Pen12C	Pen12C_P3	Control	2	24.10.2016_Pen12C_Treament-PART2_2	20:57	1	4	28	25	3.571428571
24.10.2016_Pen12C_Treament-PART2	P3	T1	Pen12C	Pen12C_P3	Control	2	24.10.2016_Pen12C_Treament-PART2_2	20:57	2	6	63	25	2.380952381
24.10.2016_Pen12C_Treament-PART2	P3	T1	Pen12C	Pen12C_P3	Control	2	24.10.2016_Pen12C_Treament-PART2_2	20:57	3	6	55	25	2.727272727
24.10.2016_Pen12C_Treament-PART2	P3	T1	Pen12C	Pen12C_P3	Control	2	24.10.2016_Pen12C_Treament-PART2_2	20:57	4	10	99	25	2.525252525
24.10.2016_Pen12C_Treament-PART2	P3	T1	Pen12C	Pen12C_P3	Control	2	24.10.2016_Pen12C_Treament-PART2_2	20:57	5	10	101	25	2.475247525
24.10.2016_Pen12C_Treament-PART2	P3	T1	Pen12C	Pen12C_P3	Control	3	24.10.2016_Pen12C_Treament-PART2_3	11:34	1	6	94	25	1.595744681
24.10.2016_Pen12C_Treament-PART2	P3	T1	Pen12C	Pen12C_P3	Control	3	24.10.2016_Pen12C_Treament-PART2_3	11:34	2	11	109	25	2.52293578
24.10.2016_Pen12C_Treament-PART2	P3	T1	Pen12C	Pen12C_P3	Control	3	24.10.2016_Pen12C_Treament-PART2_3	11:34	3	4	34	25	2.941176471
24.10.2016_Pen12C_Treament-PART2	P3	T1	Pen12C	Pen12C_P3	Control	3	24.10.2016_Pen12C_Treament-PART2_3	11:34	4	9	81	25	2.777777778
24.10.2016_Pen12C_Treament-PART2	P3	T1	Pen12C	Pen12C_P3	Control	3	24.10.2016_Pen12C_Treament-PART2_3	11:34	5	6	53	25	2.830188679
24.10.2016_Pen12C_Treatment	P3	P	Pen12C	Pen12C_P3	Control	1	24.10.2016_Pen12C_Treatment_1	6:55	1	3	36	25	2.083333333
24.10.2016_Pen12C_Treatment	P3	P	Pen12C	Pen12C_P3	Control	1	24.10.2016_Pen12C_Treatment_1	6:55	2	7	67	25	2.611940299
24.10.2016_Pen12C_Treatment	P3	P	Pen12C	Pen12C_P3	Control	1	24.10.2016_Pen12C_Treatment_1	6:55	3	3	25	25	3
24.10.2016_Pen12C_Treatment	P3	P	Pen12C	Pen12C_P3	Control	1	24.10.2016_Pen12C_Treatment_1	6:55	4	3	39	25	1.923076923
24.10.2016_Pen12C_Treatment	P3	P	Pen12C	Pen12C_P3	Control	1	24.10.2016_Pen12C_Treatment_1	6:55	5	5	47	25	2.659574468
24.10.2016_Pen12C_Treatment	P3	P	Pen12C	Pen12C_P3	Control	2	24.10.2016_Pen12C_Treatment_2	14:29	1	3	42	25	1.785714286
24.10.2016_Pen12C_Treatment	P3	P	Pen12C	Pen12C_P3	Control	2	24.10.2016_Pen12C_Treatment_2	14:29	2	7	54	25	3.240740741
24.10.2016_Pen12C_Treatment	P3	P	Pen12C	Pen12C_P3	Control	2	24.10.2016_Pen12C_Treatment_2	14:29	3	6	50	25	3
24.10.2016_Pen12C_Treatment	P3	P	Pen12C	Pen12C_P3	Control	2	24.10.2016_Pen12C_Treatment_2	14:29	4	4	30	25	3.333333333
24.10.2016_Pen12C_Treatment	P3	P	Pen12C	Pen12C_P3	Control	2	24.10.2016_Pen12C_Treatment_2	14:29	5	9	85	25	2.647058824
24.10.2016_Pen12C_Treatment	P3	P	Pen12C	Pen12C_P3	Control	3	24.10.2016_Pen12C_Treatment_3	23:03	1	4	58	25	1.724137931
24.10.2016_Pen12C_Treatment	P3	P	Pen12C	Pen12C_P3	Control	3	24.10.2016_Pen12C_Treatment_3	23:03	2	6	52	25	2.884615385
24.10.2016_Pen12C_Treatment	P3	P	Pen12C	Pen12C_P3	Control	3	24.10.2016_Pen12C_Treatment_3	23:03	3	7	49	25	3.571428571
24.10.2016_Pen12C_Treatment	P3	P	Pen12C	Pen12C_P3	Control	3	24.10.2016_Pen12C_Treatment_3	23:03	4	9	52	25	4.326923077
24.10.2016_Pen12C_Treatment	P3	P	Pen12C	Pen12C_P3	Control	3	24.10.2016_Pen12C_Treatment_3	23:03	5	5	42	25	2.976190476
24.10.2016_Pen12C_Treatment-PART3	P3	T2	Pen12C	Pen12C_P3	Control	1	24.10.2016_Pen12C_Treatment-PART3_1	7:19	1	3	25	25	3
24.10.2016_Pen12C_Treatment-PART3	P3	T2	Pen12C	Pen12C_P3	Control	1	24.10.2016_Pen12C_Treatment-PART3_1	7:19	2	11	111	25	2.477477477
24.10.2016_Pen12C_Treatment-PART3	P3	T2	Pen12C	Pen12C_P3	Control	1	24.10.2016_Pen12C_Treatment-PART3_1	7:19	3	7	51	25	3.431372549
24.10.2016_Pen12C_Treatment-PART3	P3	T2	Pen12C	Pen12C_P3	Control	1	24.10.2016_Pen12C_Treatment-PART3_1	7:19	4	11	79	25	3.481012658
24.10.2016_Pen12C_Treatment-PART3	P3	T2	Pen12C	Pen12C_P3	Control	1	24.10.2016_Pen12C_Treatment-PART3_1	7:19	5	6	63	25	2.380952381
24.10.2016_Pen12C_Treatment-PART3	P3	T2	Pen12C	Pen12C_P3	Control	2	24.10.2016_Pen12C_Treatment-PART3_2	13:22	1	6	51	25	2.941176471
24.10.2016_Pen12C_Treatment-PART3	P3	T2	Pen12C	Pen12C_P3	Control	2	24.10.2016_Pen12C_Treatment-PART3_2	13:22	2	5	60	25	2.083333333
24.10.2016_Pen12C_Treatment-PART3	P3	T2	Pen12C	Pen12C_P3	Control	2	24.10.2016_Pen12C_Treatment-PART3_2	13:22	3	4	29	25	3.448275862
24.10.2016_Pen12C_Treatment-PART3	P3	T2	Pen12C	Pen12C_P3	Control	2	24.10.2016_Pen12C_Treatment-PART3_2	13:22	4	5	35	25	3.571428571
24.10.2016_Pen12C_Treatment-PART3	P3	T2	Pen12C	Pen12C_P3	Control	2	24.10.2016_Pen12C_Treatment-PART3_2	13:22	5	9	76	25	2.960526316
24.10.2016_Pen12C_Treatment-PART3	P3	T2	Pen12C	Pen12C_P3	Control	3	24.10.2016_Pen12C_Treatment-PART3_3	19:37	1	3	32	25	2.34375
24.10.2016_Pen12C_Treatment-PART3	P3	T2	Pen12C	Pen12C_P3	Control	3	24.10.2016_Pen12C_Treatment-PART3_3	19:37	2	7	60	25	2.916666667
24.10.2016_Pen12C_Treatment-PART3	P3	T2	Pen12C	Pen12C_P3	Control	3	24.10.2016_Pen12C_Treatment-PART3_3	19:37	3	7	57	25	3.070175439
24.10.2016_Pen12C_Treatment-PART3	P3	T2	Pen12C	Pen12C_P3	Control	3	24.10.2016_Pen12C_Treatment-PART3_3	19:37	4	5	39	25	3.205128205
24.10.2016_Pen12C_Treatment-PART3	P3	T2	Pen12C	Pen12C_P3	Control	3	24.10.2016_Pen12C_Treatment-PART3_3	19:37	5	7	46	25	3.804347826
24.10.2016_Pen12C_Treatment-PART4	P3	T3	Pen12C	Pen12C_P3	Control	1	24.10.2016_Pen12C_Treatment-PART4_1	14:28	1	8	80	25	2.5
24.10.2016_Pen12C_Treatment-PART4	P3	T3	Pen12C	Pen12C_P3	Control	1	24.10.2016_Pen12C_Treatment-PART4_1	14:28	2	3	35	25	2.142857143
24.10.2016_Pen12C_Treatment-PART4	P3	T3	Pen12C	Pen12C_P3	Control	1	24.10.2016_Pen12C_Treatment-PART4_1	14:28	3	4	44	25	2.272727273
24.10.2016_Pen12C_Treatment-PART4	P3	T3	Pen12C	Pen12C_P3	Control	1	24.10.2016_Pen12C_Treatment-PART4_1	14:28	4	4	35	25	2.857142857
24.10.2016_Pen12C_Treatment-PART4	P3	T3	Pen12C	Pen12C_P3	Control	1	24.10.2016_Pen12C_Treatment-PART4_1	14:28	5	4	40	25	2.5
24.10.2016_Pen12C_Treatment-PART4	P3	T3	Pen12C	Pen12C_P3	Control	2	24.10.2016_Pen12C_Treatment-PART4_2	14:14	1	6	57	25	2.631578947
24.10.2016_Pen12C_Treatment-PART4	P3	T3	Pen12C	Pen12C_P3	Control	2	24.10.2016_Pen12C_Treatment-PART4_2	14:14	2	3	25	25	3
24.10.2016_Pen12C_Treatment-PART4	P3	T3	Pen12C	Pen12C_P3	Control	2	24.10.2016_Pen12C_Treatment-PART4_2	14:14	3	4	58	25	1.724137931
24.10.2016_Pen12C_Treatment-PART4	P3	T3	Pen12C	Pen12C_P3	Control	2	24.10.2016_Pen12C_Treatment-PART4_2	14:14	4	3	41	25	1.829268293
24.10.2016_Pen12C_Treatment-PART4	P3	T3	Pen12C	Pen12C_P3	Control	2	24.10.2016_Pen12C_Treatment-PART4_2	14:14	5	8	94	25	2.127659574
24.10.2016_Pen12C_Treatment-PART4	P3	T3	Pen12C	Pen12C_P3	Control	3	24.10.2016_Pen12C_Treatment-PART4_3	9:26	1	3	56	25	1.339285714
24.10.2016_Pen12C_Treatment-PART4	P3	T3	Pen12C	Pen12C_P3	Control	3	24.10.2016_Pen12C_Treatment-PART4_3	9:26	2	5	88	25	1.420454545
24.10.2016_Pen12C_Treatment-PART4	P3	T3	Pen12C	Pen12C_P3	Control	3	24.10.2016_Pen12C_Treatment-PART4_3	9:26	3	5	43	25	2.906976744
24.10.2016_Pen12C_Treatment-PART4	P3	T3	Pen12C	Pen12C_P3	Control	3	24.10.2016_Pen12C_Treatment-PART4_3	9:26	4	5	62	25	2.016129032
24.10.2016_Pen12C_Treatment-PART4	P3	T3	Pen12C	Pen12C_P3	Control	3	24.10.2016_Pen12C_Treatment-PART4_3	9:26	5	5	46	25	2.717391304
25.10.2016_Pen12A_Monitoring_0.5HRS	P3	M1	Pen12A	Pen12A_P3	Hypoxia	1	25.10.2016_Pen12A_Monitoring_0.5HRS_1	9:47	1	7	46	25	3.804347826
25.10.2016_Pen12A_Monitoring_0.5HRS	P3	M1	Pen12A	Pen12A_P3	Hypoxia	1	25.10.2016_Pen12A_Monitoring_0.5HRS_1	9:47	2	5	43	25	2.906976744
25.10.2016_Pen12A_Monitoring_0.5HRS	P3	M1	Pen12A	Pen12A_P3	Hypoxia	1	25.10.2016_Pen12A_Monitoring_0.5HRS_1	9:47	3	7	62	25	2.822580645
25.10.2016_Pen12A_Monitoring_0.5HRS	P3	M1	Pen12A	Pen12A_P3	Hypoxia	1	25.10.2016_Pen12A_Monitoring_0.5HRS_1	9:47	4	5	52	25	2.403846154
25.10.2016_Pen12A_Monitoring_0.5HRS	P3	M1	Pen12A	Pen12A_P3	Hypoxia	1	25.10.2016_Pen12A_Monitoring_0.5HRS_1	9:47	5	8	56	25	3.571428571
25.10.2016_Pen12A_Monitoring_0.5HRS	P3	M1	Pen12A	Pen12A_P3	Hypoxia	2	25.10.2016_Pen12A_Monitoring_0.5HRS_2	10:50	1	6	54	25	2.777777778
25.10.2016_Pen12A_Monitoring_0.5HRS	P3	M1	Pen12A	Pen12A_P3	Hypoxia	2	25.10.2016_Pen12A_Monitoring_0.5HRS_2	10:50	2	8	63	25	3.174603175
25.10.2016_Pen12A_Monitoring_0.5HRS	P3	M1	Pen12A	Pen12A_P3	Hypoxia	2	25.10.2016_Pen12A_Monitoring_0.5HRS_2	10:50	3	7	56	25	3.125
25.10.2016_Pen12A_Monitoring_0.5HRS	P3	M1	Pen12A	Pen12A_P3	Hypoxia	2	25.10.2016_Pen12A_Monitoring_0.5HRS_2	10:50	4	8	62	25	3.225806452
25.10.2016_Pen12A_Monitoring_0.5HRS	P3	M1	Pen12A	Pen12A_P3	Hypoxia	2	25.10.2016_Pen12A_Monitoring_0.5HRS_2	10:50	5	11	106	25	2.594339623
25.10.2016_Pen12A_Monitoring_0.5HRS	P3	M1	Pen12A	Pen12A_P3	Hypoxia	3	25.10.2016_Pen12A_Monitoring_0.5HRS_3	11:48	1	10	78	25	3.205128205
25.10.2016_Pen12A_Monitoring_0.5HRS	P3	M1	Pen12A	Pen12A_P3	Hypoxia	3	25.10.2016_Pen12A_Monitoring_0.5HRS_3	11:48	2	7	66	25	2.651515152
25.10.2016_Pen12A_Monitoring_0.5HRS	P3	M1	Pen12A	Pen12A_P3	Hypoxia	3	25.10.2016_Pen12A_Monitoring_0.5HRS_3	11:48	3	5	49	25	2.551020408
25.10.2016_Pen12A_Monitoring_0.5HRS	P3	M1	Pen12A	Pen12A_P3	Hypoxia	3	25.10.2016_Pen12A_Monitoring_0.5HRS_3	11:48	4	12	100	25	3
25.10.2016_Pen12A_Monitoring_0.5HRS	P3	M1	Pen12A	Pen12A_P3	Hypoxia	3	25.10.2016_Pen12A_Monitoring_0.5HRS_3	11:48	5	7	66	25	2.651515152
25.10.2016_Pen12A_Monitoring_2HRS	P3	M2	Pen12A	Pen12A_P3	Hypoxia	1	25.10.2016_Pen12A_Monitoring_2HRS_1	13:51	1	3	30	25	2.5
25.10.2016_Pen12A_Monitoring_2HRS	P3	M2	Pen12A	Pen12A_P3	Hypoxia	1	25.10.2016_Pen12A_Monitoring_2HRS_1	13:51	2	6	58	25	2.586206897
25.10.2016_Pen12A_Monitoring_2HRS	P3	M2	Pen12A	Pen12A_P3	Hypoxia	1	25.10.2016_Pen12A_Monitoring_2HRS_1	13:51	3	4	56	25	1.785714286
25.10.2016_Pen12A_Monitoring_2HRS	P3	M2	Pen12A	Pen12A_P3	Hypoxia	1	25.10.2016_Pen12A_Monitoring_2HRS_1	13:51	4	2	25	25	2
25.10.2016_Pen12A_Monitoring_2HRS	P3	M2	Pen12A	Pen12A_P3	Hypoxia	1	25.10.2016_Pen12A_Monitoring_2HRS_1	13:51	5	7	76	25	2.302631579
25.10.2016_Pen12A_Monitoring_2HRS	P3	M2	Pen12A	Pen12A_P3	Hypoxia	2	25.10.2016_Pen12A_Monitoring_2HRS_2	9:30	1	10	86	25	2.906976744
25.10.2016_Pen12A_Monitoring_2HRS	P3	M2	Pen12A	Pen12A_P3	Hypoxia	2	25.10.2016_Pen12A_Monitoring_2HRS_2	9:30	2	11	74	25	3.716216216
25.10.2016_Pen12A_Monitoring_2HRS	P3	M2	Pen12A	Pen12A_P3	Hypoxia	2	25.10.2016_Pen12A_Monitoring_2HRS_2	9:30	3	7	54	25	3.240740741
25.10.2016_Pen12A_Monitoring_2HRS	P3	M2	Pen12A	Pen12A_P3	Hypoxia	2	25.10.2016_Pen12A_Monitoring_2HRS_2	9:30	4	6	45	25	3.333333333
25.10.2016_Pen12A_Monitoring_2HRS	P3	M2	Pen12A	Pen12A_P3	Hypoxia	2	25.10.2016_Pen12A_Monitoring_2HRS_2	9:30	5	6	31	25	4.838709677
25.10.2016_Pen12A_Monitoring_2HRS	P3	M2	Pen12A	Pen12A_P3	Hypoxia	3	25.10.2016_Pen12A_Monitoring_2HRS_3	18:30	1	12	119	25	2.521008403
25.10.2016_Pen12A_Monitoring_2HRS	P3	M2	Pen12A	Pen12A_P3	Hypoxia	3	25.10.2016_Pen12A_Monitoring_2HRS_3	18:30	2	4	30	25	3.333333333
25.10.2016_Pen12A_Monitoring_2HRS	P3	M2	Pen12A	Pen12A_P3	Hypoxia	3	25.10.2016_Pen12A_Monitoring_2HRS_3	18:30	3	9	87	25	2.586206897
25.10.2016_Pen12A_Monitoring_2HRS	P3	M2	Pen12A	Pen12A_P3	Hypoxia	3	25.10.2016_Pen12A_Monitoring_2HRS_3	18:30	4	6	50	25	3
25.10.2016_Pen12A_Monitoring_2HRS	P3	M2	Pen12A	Pen12A_P3	Hypoxia	3	25.10.2016_Pen12A_Monitoring_2HRS_3	18:30	5	14	126	25	2.777777778
25.10.2016_Pen12A_Monitoring_4HRS	P3	M3	Pen12A	Pen12A_P3	Hypoxia	1	25.10.2016_Pen12A_Monitoring_4HRS_1	23:34	1	10	93	25	2.688172043
25.10.2016_Pen12A_Monitoring_4HRS	P3	M3	Pen12A	Pen12A_P3	Hypoxia	1	25.10.2016_Pen12A_Monitoring_4HRS_1	23:34	2	6	59	25	2.542372881
25.10.2016_Pen12A_Monitoring_4HRS	P3	M3	Pen12A	Pen12A_P3	Hypoxia	1	25.10.2016_Pen12A_Monitoring_4HRS_1	23:34	3	5	63	25	1.984126984
25.10.2016_Pen12A_Monitoring_4HRS	P3	M3	Pen12A	Pen12A_P3	Hypoxia	1	25.10.2016_Pen12A_Monitoring_4HRS_1	23:34	4	9	84	25	2.678571429
25.10.2016_Pen12A_Monitoring_4HRS	P3	M3	Pen12A	Pen12A_P3	Hypoxia	1	25.10.2016_Pen12A_Monitoring_4HRS_1	23:34	5	4	70	25	1.428571429
25.10.2016_Pen12A_Monitoring_4HRS	P3	M3	Pen12A	Pen12A_P3	Hypoxia	2	25.10.2016_Pen12A_Monitoring_4HRS_2	10:15	1	11	96	25	2.864583333
25.10.2016_Pen12A_Monitoring_4HRS	P3	M3	Pen12A	Pen12A_P3	Hypoxia	2	25.10.2016_Pen12A_Monitoring_4HRS_2	10:15	2	14	117	25	2.991452991
25.10.2016_Pen12A_Monitoring_4HRS	P3	M3	Pen12A	Pen12A_P3	Hypoxia	2	25.10.2016_Pen12A_Monitoring_4HRS_2	10:15	3	7	73	25	2.397260274
25.10.2016_Pen12A_Monitoring_4HRS	P3	M3	Pen12A	Pen12A_P3	Hypoxia	2	25.10.2016_Pen12A_Monitoring_4HRS_2	10:15	4	9	66	25	3.409090909
25.10.2016_Pen12A_Monitoring_4HRS	P3	M3	Pen12A	Pen12A_P3	Hypoxia	2	25.10.2016_Pen12A_Monitoring_4HRS_2	10:15	5	12	108	25	2.777777778
25.10.2016_Pen12A_Monitoring_4HRS	P3	M3	Pen12A	Pen12A_P3	Hypoxia	3	25.10.2016_Pen12A_Monitoring_4HRS_3	9:24	1	12	93	25	3.225806452
25.10.2016_Pen12A_Monitoring_4HRS	P3	M3	Pen12A	Pen12A_P3	Hypoxia	3	25.10.2016_Pen12A_Monitoring_4HRS_3	9:24	2	15	126	25	2.976190476
25.10.2016_Pen12A_Monitoring_4HRS	P3	M3	Pen12A	Pen12A_P3	Hypoxia	3	25.10.2016_Pen12A_Monitoring_4HRS_3	9:24	3	4	87	25	1.149425287
25.10.2016_Pen12A_Monitoring_4HRS	P3	M3	Pen12A	Pen12A_P3	Hypoxia	3	25.10.2016_Pen12A_Monitoring_4HRS_3	9:24	4	7	54	25	3.240740741
25.10.2016_Pen12A_Monitoring_4HRS	P3	M3	Pen12A	Pen12A_P3	Hypoxia	3	25.10.2016_Pen12A_Monitoring_4HRS_3	9:24	5	10	84	25	2.976190476
25.10.2016_Pen12C_Monitoring_24HRS	P3	M4	Pen12C	Pen12C_P3	Control	1	25.10.2016_Pen12C_Monitoring_24HRS_1	24:43:00	1	7	65	25	2.692307692
25.10.2016_Pen12C_Monitoring_24HRS	P3	M4	Pen12C	Pen12C_P3	Control	1	25.10.2016_Pen12C_Monitoring_24HRS_1	24:43:00	2	5	43	25	2.906976744
25.10.2016_Pen12C_Monitoring_24HRS	P3	M4	Pen12C	Pen12C_P3	Control	1	25.10.2016_Pen12C_Monitoring_24HRS_1	24:43:00	3	6	63	25	2.380952381
25.10.2016_Pen12C_Monitoring_24HRS	P3	M4	Pen12C	Pen12C_P3	Control	1	25.10.2016_Pen12C_Monitoring_24HRS_1	24:43:00	4	16	106	25	3.773584906
25.10.2016_Pen12C_Monitoring_24HRS	P3	M4	Pen12C	Pen12C_P3	Control	1	25.10.2016_Pen12C_Monitoring_24HRS_1	24:43:00	5	5	42	25	2.976190476
25.10.2016_Pen12C_Monitoring_24HRS	P3	M4	Pen12C	Pen12C_P3	Control	2	25.10.2016_Pen12C_Monitoring_24HRS_2	8:39	1	8	90	25	2.222222222
25.10.2016_Pen12C_Monitoring_24HRS	P3	M4	Pen12C	Pen12C_P3	Control	2	25.10.2016_Pen12C_Monitoring_24HRS_2	8:39	2	12	106	25	2.830188679
25.10.2016_Pen12C_Monitoring_24HRS	P3	M4	Pen12C	Pen12C_P3	Control	2	25.10.2016_Pen12C_Monitoring_24HRS_2	8:39	3	7	78	25	2.243589744
25.10.2016_Pen12C_Monitoring_24HRS	P3	M4	Pen12C	Pen12C_P3	Control	2	25.10.2016_Pen12C_Monitoring_24HRS_2	8:39	4	8	80	25	2.5
25.10.2016_Pen12C_Monitoring_24HRS	P3	M4	Pen12C	Pen12C_P3	Control	2	25.10.2016_Pen12C_Monitoring_24HRS_2	8:39	5	3	60	25	1.25
25.10.2016_Pen12C_Monitoring_24HRS	P3	M4	Pen12C	Pen12C_P3	Control	3	25.10.2016_Pen12C_Monitoring_24HRS_3	14:09	1	9	100	25	2.25
25.10.2016_Pen12C_Monitoring_24HRS	P3	M4	Pen12C	Pen12C_P3	Control	3	25.10.2016_Pen12C_Monitoring_24HRS_3	14:09	2	13	137	25	2.372262774
25.10.2016_Pen12C_Monitoring_24HRS	P3	M4	Pen12C	Pen12C_P3	Control	3	25.10.2016_Pen12C_Monitoring_24HRS_3	14:09	3	6	42	25	3.571428571
25.10.2016_Pen12C_Monitoring_24HRS	P3	M4	Pen12C	Pen12C_P3	Control	3	25.10.2016_Pen12C_Monitoring_24HRS_3	14:09	4	8	94	25	2.127659574
25.10.2016_Pen12C_Monitoring_24HRS	P3	M4	Pen12C	Pen12C_P3	Control	3	25.10.2016_Pen12C_Monitoring_24HRS_3	14:09	5	8	58	25	3.448275862
26.10.2016_Pen12A_Monitoring-24HRS	P3	M4	Pen12A	Pen12A_P3	Hypoxia	1	26.10.2016_Pen12A_Monitoring-24HRS_1	7:51	1	12	89	23.976	3.232719101
26.10.2016_Pen12A_Monitoring-24HRS	P3	M4	Pen12A	Pen12A_P3	Hypoxia	1	26.10.2016_Pen12A_Monitoring-24HRS_1	7:51	2	9	57	23.976	3.785684211
26.10.2016_Pen12A_Monitoring-24HRS	P3	M4	Pen12A	Pen12A_P3	Hypoxia	1	26.10.2016_Pen12A_Monitoring-24HRS_1	7:51	3	5	50	23.976	2.3976
26.10.2016_Pen12A_Monitoring-24HRS	P3	M4	Pen12A	Pen12A_P3	Hypoxia	1	26.10.2016_Pen12A_Monitoring-24HRS_1	7:51	4	6	58	23.976	2.480275862
26.10.2016_Pen12A_Monitoring-24HRS	P3	M4	Pen12A	Pen12A_P3	Hypoxia	1	26.10.2016_Pen12A_Monitoring-24HRS_1	7:51	5	12	105	23.976	2.740114286
26.10.2016_Pen12A_Monitoring-24HRS	P3	M4	Pen12A	Pen12A_P3	Hypoxia	2	26.10.2016_Pen12A_Monitoring-24HRS_2	11:02	1	9	61	23.976	3.537442623
26.10.2016_Pen12A_Monitoring-24HRS	P3	M4	Pen12A	Pen12A_P3	Hypoxia	2	26.10.2016_Pen12A_Monitoring-24HRS_2	11:02	2	3	28	23.976	2.568857143
26.10.2016_Pen12A_Monitoring-24HRS	P3	M4	Pen12A	Pen12A_P3	Hypoxia	2	26.10.2016_Pen12A_Monitoring-24HRS_2	11:02	3	6	46	23.976	3.127304348
26.10.2016_Pen12A_Monitoring-24HRS	P3	M4	Pen12A	Pen12A_P3	Hypoxia	2	26.10.2016_Pen12A_Monitoring-24HRS_2	11:02	4	2	24	23.976	1.998
26.10.2016_Pen12A_Monitoring-24HRS	P3	M4	Pen12A	Pen12A_P3	Hypoxia	2	26.10.2016_Pen12A_Monitoring-24HRS_2	11:02	5	5	49	23.976	2.446530612
26.10.2016_Pen12A_Monitoring-24HRS	P3	M4	Pen12A	Pen12A_P3	Hypoxia	3	26.10.2016_Pen12A_Monitoring-24HRS_3	7:26	1	8	70	23.976	2.740114286
26.10.2016_Pen12A_Monitoring-24HRS	P3	M4	Pen12A	Pen12A_P3	Hypoxia	3	26.10.2016_Pen12A_Monitoring-24HRS_3	7:26	2	18	126	23.976	3.425142857
26.10.2016_Pen12A_Monitoring-24HRS	P3	M4	Pen12A	Pen12A_P3	Hypoxia	3	26.10.2016_Pen12A_Monitoring-24HRS_3	7:26	3	5	45	23.976	2.664
26.10.2016_Pen12A_Monitoring-24HRS	P3	M4	Pen12A	Pen12A_P3	Hypoxia	3	26.10.2016_Pen12A_Monitoring-24HRS_3	7:26	4	8	62	23.976	3.093677419
26.10.2016_Pen12A_Monitoring-24HRS	P3	M4	Pen12A	Pen12A_P3	Hypoxia	3	26.10.2016_Pen12A_Monitoring-24HRS_3	7:26	5	15	104	23.976	3.458076923
26.10.2016_Pen12B_Monitoring_0.5HRS	P3	M1	Pen12B	Pen12B_P3	Crowding	1	26.10.2016_Pen12B_Monitoring_0.5HRS_1	4:58	1	5	56	23.976	2.140714286
26.10.2016_Pen12B_Monitoring_0.5HRS	P3	M1	Pen12B	Pen12B_P3	Crowding	1	26.10.2016_Pen12B_Monitoring_0.5HRS_1	4:58	2	11	99	23.976	2.664
26.10.2016_Pen12B_Monitoring_0.5HRS	P3	M1	Pen12B	Pen12B_P3	Crowding	1	26.10.2016_Pen12B_Monitoring_0.5HRS_1	4:58	3	6	62	23.976	2.320258065
26.10.2016_Pen12B_Monitoring_0.5HRS	P3	M1	Pen12B	Pen12B_P3	Crowding	1	26.10.2016_Pen12B_Monitoring_0.5HRS_1	4:58	4	5	42	23.976	2.854285714
26.10.2016_Pen12B_Monitoring_0.5HRS	P3	M1	Pen12B	Pen12B_P3	Crowding	1	26.10.2016_Pen12B_Monitoring_0.5HRS_1	4:58	5	4	27	23.976	3.552
26.10.2016_Pen12B_Monitoring_0.5HRS	P3	M1	Pen12B	Pen12B_P3	Crowding	2	26.10.2016_Pen12B_Monitoring_0.5HRS_2	8:50	1	8	87	23.976	2.204689655
26.10.2016_Pen12B_Monitoring_0.5HRS	P3	M1	Pen12B	Pen12B_P3	Crowding	2	26.10.2016_Pen12B_Monitoring_0.5HRS_2	8:50	2	6	48	23.976	2.997
26.10.2016_Pen12B_Monitoring_0.5HRS	P3	M1	Pen12B	Pen12B_P3	Crowding	2	26.10.2016_Pen12B_Monitoring_0.5HRS_2	8:50	3	7	89	23.976	1.885752809
26.10.2016_Pen12B_Monitoring_0.5HRS	P3	M1	Pen12B	Pen12B_P3	Crowding	2	26.10.2016_Pen12B_Monitoring_0.5HRS_2	8:50	4	5	83	23.976	1.444337349
26.10.2016_Pen12B_Monitoring_0.5HRS	P3	M1	Pen12B	Pen12B_P3	Crowding	2	26.10.2016_Pen12B_Monitoring_0.5HRS_2	8:50	5	10	103	23.976	2.32776699
26.10.2016_Pen12B_Monitoring_0.5HRS	P3	M1	Pen12B	Pen12B_P3	Crowding	3	26.10.2016_Pen12B_Monitoring_0.5HRS_3	2:25	1	3	29	23.976	2.480275862
26.10.2016_Pen12B_Monitoring_0.5HRS	P3	M1	Pen12B	Pen12B_P3	Crowding	3	26.10.2016_Pen12B_Monitoring_0.5HRS_3	2:25	2	3	38	23.976	1.892842105
26.10.2016_Pen12B_Monitoring_0.5HRS	P3	M1	Pen12B	Pen12B_P3	Crowding	3	26.10.2016_Pen12B_Monitoring_0.5HRS_3	2:25	3	6	56	23.976	2.568857143
26.10.2016_Pen12B_Monitoring_0.5HRS	P3	M1	Pen12B	Pen12B_P3	Crowding	3	26.10.2016_Pen12B_Monitoring_0.5HRS_3	2:25	4	3	24	23.976	2.997
26.10.2016_Pen12B_Monitoring_0.5HRS	P3	M1	Pen12B	Pen12B_P3	Crowding	3	26.10.2016_Pen12B_Monitoring_0.5HRS_3	2:25	5	8	58	23.976	3.307034483
26.10.2016_Pen12B_Monitoring_2HRS	P3	M2	Pen12B	Pen12B_P3	Crowding	1	26.10.2016_Pen12B_Monitoring_2HRS_1	10:06	1	5	44	23.976	2.724545455
26.10.2016_Pen12B_Monitoring_2HRS	P3	M2	Pen12B	Pen12B_P3	Crowding	1	26.10.2016_Pen12B_Monitoring_2HRS_1	10:06	2	5	51	23.976	2.350588235
26.10.2016_Pen12B_Monitoring_2HRS	P3	M2	Pen12B	Pen12B_P3	Crowding	1	26.10.2016_Pen12B_Monitoring_2HRS_1	10:06	3	4	40	23.976	2.3976
26.10.2016_Pen12B_Monitoring_2HRS	P3	M2	Pen12B	Pen12B_P3	Crowding	1	26.10.2016_Pen12B_Monitoring_2HRS_1	10:06	4	3	29	23.976	2.480275862
26.10.2016_Pen12B_Monitoring_2HRS	P3	M2	Pen12B	Pen12B_P3	Crowding	1	26.10.2016_Pen12B_Monitoring_2HRS_1	10:06	5	5	33	23.976	3.632727273
26.10.2016_Pen12B_Monitoring_2HRS	P3	M2	Pen12B	Pen12B_P3	Crowding	2	26.10.2016_Pen12B_Monitoring_2HRS_2	13:48	1	7	64	23.976	2.622375
26.10.2016_Pen12B_Monitoring_2HRS	P3	M2	Pen12B	Pen12B_P3	Crowding	2	26.10.2016_Pen12B_Monitoring_2HRS_2	13:48	2	4	89	23.976	1.077573034
26.10.2016_Pen12B_Monitoring_2HRS	P3	M2	Pen12B	Pen12B_P3	Crowding	2	26.10.2016_Pen12B_Monitoring_2HRS_2	13:48	3	3	57	23.976	1.261894737
26.10.2016_Pen12B_Monitoring_2HRS	P3	M2	Pen12B	Pen12B_P3	Crowding	2	26.10.2016_Pen12B_Monitoring_2HRS_2	13:48	4	5	49	23.976	2.446530612
26.10.2016_Pen12B_Monitoring_2HRS	P3	M2	Pen12B	Pen12B_P3	Crowding	2	26.10.2016_Pen12B_Monitoring_2HRS_2	13:48	5	6	41	23.976	3.508682927
26.10.2016_Pen12B_Monitoring_2HRS	P3	M2	Pen12B	Pen12B_P3	Crowding	3	26.10.2016_Pen12B_Monitoring_2HRS_3	18:53	1	5	79	23.976	1.517468354
26.10.2016_Pen12B_Monitoring_2HRS	P3	M2	Pen12B	Pen12B_P3	Crowding	3	26.10.2016_Pen12B_Monitoring_2HRS_3	18:53	2	5	57	23.976	2.103157895
26.10.2016_Pen12B_Monitoring_2HRS	P3	M2	Pen12B	Pen12B_P3	Crowding	3	26.10.2016_Pen12B_Monitoring_2HRS_3	18:53	3	7	57	23.976	2.944421053
26.10.2016_Pen12B_Monitoring_2HRS	P3	M2	Pen12B	Pen12B_P3	Crowding	3	26.10.2016_Pen12B_Monitoring_2HRS_3	18:53	4	4	35	23.976	2.740114286
26.10.2016_Pen12B_Monitoring_2HRS	P3	M2	Pen12B	Pen12B_P3	Crowding	3	26.10.2016_Pen12B_Monitoring_2HRS_3	18:53	5	5	57	23.976	2.103157895
26.10.2016_Pen12B_Monitoring-4HRS	P3	M3	Pen12B	Pen12B_P3	Crowding	1	26.10.2016_Pen12B_Monitoring-4HRS_1	20:36	1	6	41	23.976	3.508682927
26.10.2016_Pen12B_Monitoring-4HRS	P3	M3	Pen12B	Pen12B_P3	Crowding	1	26.10.2016_Pen12B_Monitoring-4HRS_1	20:36	2	8	51	23.976	3.760941176
26.10.2016_Pen12B_Monitoring-4HRS	P3	M3	Pen12B	Pen12B_P3	Crowding	1	26.10.2016_Pen12B_Monitoring-4HRS_1	20:36	3	7	59	23.976	2.844610169
26.10.2016_Pen12B_Monitoring-4HRS	P3	M3	Pen12B	Pen12B_P3	Crowding	1	26.10.2016_Pen12B_Monitoring-4HRS_1	20:36	4	4	31	23.976	3.093677419
26.10.2016_Pen12B_Monitoring-4HRS	P3	M3	Pen12B	Pen12B_P3	Crowding	1	26.10.2016_Pen12B_Monitoring-4HRS_1	20:36	5	6	44	23.976	3.269454545
26.10.2016_Pen12B_Monitoring-4HRS	P3	M3	Pen12B	Pen12B_P3	Crowding	2	26.10.2016_Pen12B_Monitoring-4HRS_2	9:41	1	7	49	23.976	3.425142857
26.10.2016_Pen12B_Monitoring-4HRS	P3	M3	Pen12B	Pen12B_P3	Crowding	2	26.10.2016_Pen12B_Monitoring-4HRS_2	9:41	2	5	44	23.976	2.724545455
26.10.2016_Pen12B_Monitoring-4HRS	P3	M3	Pen12B	Pen12B_P3	Crowding	2	26.10.2016_Pen12B_Monitoring-4HRS_2	9:41	3	5	54	23.976	2.22
26.10.2016_Pen12B_Monitoring-4HRS	P3	M3	Pen12B	Pen12B_P3	Crowding	2	26.10.2016_Pen12B_Monitoring-4HRS_2	9:41	4	4	39	23.976	2.459076923
26.10.2016_Pen12B_Monitoring-4HRS	P3	M3	Pen12B	Pen12B_P3	Crowding	2	26.10.2016_Pen12B_Monitoring-4HRS_2	9:41	5	6	35	23.976	4.110171429
26.10.2016_Pen12B_Monitoring-4HRS	P3	M3	Pen12B	Pen12B_P3	Crowding	3	26.10.2016_Pen12B_Monitoring-4HRS_3	23:01	1	9	67	23.976	3.220656716
26.10.2016_Pen12B_Monitoring-4HRS	P3	M3	Pen12B	Pen12B_P3	Crowding	3	26.10.2016_Pen12B_Monitoring-4HRS_3	23:01	2	3	45	23.976	1.5984
26.10.2016_Pen12B_Monitoring-4HRS	P3	M3	Pen12B	Pen12B_P3	Crowding	3	26.10.2016_Pen12B_Monitoring-4HRS_3	23:01	3	10	70	23.976	3.425142857
26.10.2016_Pen12B_Monitoring-4HRS	P3	M3	Pen12B	Pen12B_P3	Crowding	3	26.10.2016_Pen12B_Monitoring-4HRS_3	23:01	4	4	68	23.976	1.410352941
26.10.2016_Pen12B_Monitoring-4HRS	P3	M3	Pen12B	Pen12B_P3	Crowding	3	26.10.2016_Pen12B_Monitoring-4HRS_3	23:01	5	4	63	23.976	1.522285714
26.10.2016_Pen12B_Stress-PART1	P3	P	Pen12B	Pen12B_P3	Crowding	1	26.10.2016_Pen12B_Stress-PART1_1	18:32	1	4	87	23.976	1.102344828
26.10.2016_Pen12B_Stress-PART1	P3	P	Pen12B	Pen12B_P3	Crowding	1	26.10.2016_Pen12B_Stress-PART1_1	18:32	2	4	45	23.976	2.1312
26.10.2016_Pen12B_Stress-PART1	P3	P	Pen12B	Pen12B_P3	Crowding	1	26.10.2016_Pen12B_Stress-PART1_1	18:32	3	4	48	23.976	1.998
26.10.2016_Pen12B_Stress-PART1	P3	P	Pen12B	Pen12B_P3	Crowding	1	26.10.2016_Pen12B_Stress-PART1_1	18:32	4	2	55	23.976	0.871854545
26.10.2016_Pen12B_Stress-PART1	P3	P	Pen12B	Pen12B_P3	Crowding	1	26.10.2016_Pen12B_Stress-PART1_1	18:32	5	6	79	23.976	1.820962025
26.10.2016_Pen12B_Stress-PART1	P3	P	Pen12B	Pen12B_P3	Crowding	2	26.10.2016_Pen12B_Stress-PART1_2	19:23	1	5	56	23.976	2.140714286
26.10.2016_Pen12B_Stress-PART1	P3	P	Pen12B	Pen12B_P3	Crowding	2	26.10.2016_Pen12B_Stress-PART1_2	19:23	2	5	44	23.976	2.724545455
26.10.2016_Pen12B_Stress-PART1	P3	P	Pen12B	Pen12B_P3	Crowding	2	26.10.2016_Pen12B_Stress-PART1_2	19:23	3	3	55	23.976	1.307781818
26.10.2016_Pen12B_Stress-PART1	P3	P	Pen12B	Pen12B_P3	Crowding	2	26.10.2016_Pen12B_Stress-PART1_2	19:23	4	9	104	23.976	2.074846154
26.10.2016_Pen12B_Stress-PART1	P3	P	Pen12B	Pen12B_P3	Crowding	2	26.10.2016_Pen12B_Stress-PART1_2	19:23	5	5	55	23.976	2.179636364
26.10.2016_Pen12B_Stress-PART1	P3	P	Pen12B	Pen12B_P3	Crowding	3	26.10.2016_Pen12B_Stress-PART1_3	4:38	1	4	24	23.976	3.996
26.10.2016_Pen12B_Stress-PART1	P3	P	Pen12B	Pen12B_P3	Crowding	3	26.10.2016_Pen12B_Stress-PART1_3	4:38	2	4	29	23.976	3.307034483
26.10.2016_Pen12B_Stress-PART1	P3	P	Pen12B	Pen12B_P3	Crowding	3	26.10.2016_Pen12B_Stress-PART1_3	4:38	3	6	35	23.976	4.110171429
26.10.2016_Pen12B_Stress-PART1	P3	P	Pen12B	Pen12B_P3	Crowding	3	26.10.2016_Pen12B_Stress-PART1_3	4:38	4	4	25	23.976	3.83616
26.10.2016_Pen12B_Stress-PART1	P3	P	Pen12B	Pen12B_P3	Crowding	3	26.10.2016_Pen12B_Stress-PART1_3	4:38	5	5	45	23.976	2.664
26.10.2016_Pen12C_Monitoring_48HRS	P3	M5	Pen12C	Pen12C_P3	Control	1	26.10.2016_Pen12C_Monitoring_48HRS_1	19:54	1	9	62	23.976	3.480387097
26.10.2016_Pen12C_Monitoring_48HRS	P3	M5	Pen12C	Pen12C_P3	Control	1	26.10.2016_Pen12C_Monitoring_48HRS_1	19:54	2	2	26	23.976	1.844307692
26.10.2016_Pen12C_Monitoring_48HRS	P3	M5	Pen12C	Pen12C_P3	Control	1	26.10.2016_Pen12C_Monitoring_48HRS_1	19:54	3	4	57	23.976	1.682526316
26.10.2016_Pen12C_Monitoring_48HRS	P3	M5	Pen12C	Pen12C_P3	Control	1	26.10.2016_Pen12C_Monitoring_48HRS_1	19:54	4	6	79	23.976	1.820962025
26.10.2016_Pen12C_Monitoring_48HRS	P3	M5	Pen12C	Pen12C_P3	Control	1	26.10.2016_Pen12C_Monitoring_48HRS_1	19:54	5	7	90	23.976	1.8648
26.10.2016_Pen12C_Monitoring_48HRS	P3	M5	Pen12C	Pen12C_P3	Control	2	26.10.2016_Pen12C_Monitoring_48HRS_2	15:02	1	5	34	23.976	3.525882353
26.10.2016_Pen12C_Monitoring_48HRS	P3	M5	Pen12C	Pen12C_P3	Control	2	26.10.2016_Pen12C_Monitoring_48HRS_2	15:02	2	5	40	23.976	2.997
26.10.2016_Pen12C_Monitoring_48HRS	P3	M5	Pen12C	Pen12C_P3	Control	2	26.10.2016_Pen12C_Monitoring_48HRS_2	15:02	3	5	68	23.976	1.762941176
26.10.2016_Pen12C_Monitoring_48HRS	P3	M5	Pen12C	Pen12C_P3	Control	2	26.10.2016_Pen12C_Monitoring_48HRS_2	15:02	4	8	88	23.976	2.179636364
26.10.2016_Pen12C_Monitoring_48HRS	P3	M5	Pen12C	Pen12C_P3	Control	2	26.10.2016_Pen12C_Monitoring_48HRS_2	15:02	5	5	37	23.976	3.24
26.10.2016_Pen12C_Monitoring_48HRS	P3	M5	Pen12C	Pen12C_P3	Control	3	26.10.2016_Pen12C_Monitoring_48HRS_3	7:08	1	9	73	23.976	2.955945205
26.10.2016_Pen12C_Monitoring_48HRS	P3	M5	Pen12C	Pen12C_P3	Control	3	26.10.2016_Pen12C_Monitoring_48HRS_3	7:08	2	8	99	23.976	1.937454545
26.10.2016_Pen12C_Monitoring_48HRS	P3	M5	Pen12C	Pen12C_P3	Control	3	26.10.2016_Pen12C_Monitoring_48HRS_3	7:08	3	4	25	23.976	3.83616
26.10.2016_Pen12C_Monitoring_48HRS	P3	M5	Pen12C	Pen12C_P3	Control	3	26.10.2016_Pen12C_Monitoring_48HRS_3	7:08	4	6	39	23.976	3.688615385
26.10.2016_Pen12C_Monitoring_48HRS	P3	M5	Pen12C	Pen12C_P3	Control	3	26.10.2016_Pen12C_Monitoring_48HRS_3	7:08	5	6	56	23.976	2.568857143
27.10.2016_Pen12A_Monitoring-48HRS	P3	M5	Pen12A	Pen12A_P3	Hypoxia	1	27.10.2016_Pen12A_Monitoring-48HRS_1	11:38	1	7	81	23.976	2.072
27.10.2016_Pen12A_Monitoring-48HRS	P3	M5	Pen12A	Pen12A_P3	Hypoxia	1	27.10.2016_Pen12A_Monitoring-48HRS_1	11:38	2	4	32	23.976	2.997
27.10.2016_Pen12A_Monitoring-48HRS	P3	M5	Pen12A	Pen12A_P3	Hypoxia	1	27.10.2016_Pen12A_Monitoring-48HRS_1	11:38	3	6	56	23.976	2.568857143
27.10.2016_Pen12A_Monitoring-48HRS	P3	M5	Pen12A	Pen12A_P3	Hypoxia	1	27.10.2016_Pen12A_Monitoring-48HRS_1	11:38	4	5	46	23.976	2.606086957
27.10.2016_Pen12A_Monitoring-48HRS	P3	M5	Pen12A	Pen12A_P3	Hypoxia	1	27.10.2016_Pen12A_Monitoring-48HRS_1	11:38	5	6	42	23.976	3.425142857
27.10.2016_Pen12A_Monitoring-48HRS	P3	M5	Pen12A	Pen12A_P3	Hypoxia	2	27.10.2016_Pen12A_Monitoring-48HRS_2	5:21	1	6	37	23.976	3.888
27.10.2016_Pen12A_Monitoring-48HRS	P3	M5	Pen12A	Pen12A_P3	Hypoxia	2	27.10.2016_Pen12A_Monitoring-48HRS_2	5:21	2	4	37	23.976	2.592
27.10.2016_Pen12A_Monitoring-48HRS	P3	M5	Pen12A	Pen12A_P3	Hypoxia	2	27.10.2016_Pen12A_Monitoring-48HRS_2	5:21	3	4	30	23.976	3.1968
27.10.2016_Pen12A_Monitoring-48HRS	P3	M5	Pen12A	Pen12A_P3	Hypoxia	2	27.10.2016_Pen12A_Monitoring-48HRS_2	5:21	4	3	32	23.976	2.24775
27.10.2016_Pen12A_Monitoring-48HRS	P3	M5	Pen12A	Pen12A_P3	Hypoxia	2	27.10.2016_Pen12A_Monitoring-48HRS_2	5:21	5	6	39	23.976	3.688615385
27.10.2016_Pen12A_Monitoring-48HRS	P3	M5	Pen12A	Pen12A_P3	Hypoxia	3	27.10.2016_Pen12A_Monitoring-48HRS_3	1:59	1	7	60	23.976	2.7972
27.10.2016_Pen12A_Monitoring-48HRS	P3	M5	Pen12A	Pen12A_P3	Hypoxia	3	27.10.2016_Pen12A_Monitoring-48HRS_3	1:59	2	8	51	23.976	3.760941176
27.10.2016_Pen12A_Monitoring-48HRS	P3	M5	Pen12A	Pen12A_P3	Hypoxia	3	27.10.2016_Pen12A_Monitoring-48HRS_3	1:59	3	6	45	23.976	3.1968
27.10.2016_Pen12A_Monitoring-48HRS	P3	M5	Pen12A	Pen12A_P3	Hypoxia	3	27.10.2016_Pen12A_Monitoring-48HRS_3	1:59	4	10	70	23.976	3.425142857
27.10.2016_Pen12A_Monitoring-48HRS	P3	M5	Pen12A	Pen12A_P3	Hypoxia	3	27.10.2016_Pen12A_Monitoring-48HRS_3	1:59	5	6	36	23.976	3.996
27.10.2016_Pen12B_Monitoring-24HRS	P3	M4	Pen12B	Pen12B_P3	Crowding	1	27.10.2016_Pen12B_Monitoring-24HRS_1	7:23	1	8	86	23.976	2.230325581
27.10.2016_Pen12B_Monitoring-24HRS	P3	M4	Pen12B	Pen12B_P3	Crowding	1	27.10.2016_Pen12B_Monitoring-24HRS_1	7:23	2	5	51	23.976	2.350588235
27.10.2016_Pen12B_Monitoring-24HRS	P3	M4	Pen12B	Pen12B_P3	Crowding	1	27.10.2016_Pen12B_Monitoring-24HRS_1	7:23	3	3	31	23.976	2.320258065
27.10.2016_Pen12B_Monitoring-24HRS	P3	M4	Pen12B	Pen12B_P3	Crowding	1	27.10.2016_Pen12B_Monitoring-24HRS_1	7:23	4	10	72	23.976	3.33
27.10.2016_Pen12B_Monitoring-24HRS	P3	M4	Pen12B	Pen12B_P3	Crowding	1	27.10.2016_Pen12B_Monitoring-24HRS_1	7:23	5	8	55	23.976	3.487418182
27.10.2016_Pen12B_Monitoring-24HRS	P3	M4	Pen12B	Pen12B_P3	Crowding	2	27.10.2016_Pen12B_Monitoring-24HRS_2	8:30	1	6	43	23.976	3.345488372
27.10.2016_Pen12B_Monitoring-24HRS	P3	M4	Pen12B	Pen12B_P3	Crowding	2	27.10.2016_Pen12B_Monitoring-24HRS_2	8:30	2	5	52	23.976	2.305384615
27.10.2016_Pen12B_Monitoring-24HRS	P3	M4	Pen12B	Pen12B_P3	Crowding	2	27.10.2016_Pen12B_Monitoring-24HRS_2	8:30	3	8	99	23.976	1.937454545
27.10.2016_Pen12B_Monitoring-24HRS	P3	M4	Pen12B	Pen12B_P3	Crowding	2	27.10.2016_Pen12B_Monitoring-24HRS_2	8:30	4	5	37	23.976	3.24
27.10.2016_Pen12B_Monitoring-24HRS	P3	M4	Pen12B	Pen12B_P3	Crowding	2	27.10.2016_Pen12B_Monitoring-24HRS_2	8:30	5	8	54	23.976	3.552
27.10.2016_Pen12B_Monitoring-24HRS	P3	M4	Pen12B	Pen12B_P3	Crowding	3	27.10.2016_Pen12B_Monitoring-24HRS_3	14:48	1	4	42	23.976	2.283428571
27.10.2016_Pen12B_Monitoring-24HRS	P3	M4	Pen12B	Pen12B_P3	Crowding	3	27.10.2016_Pen12B_Monitoring-24HRS_3	14:48	2	2	33	23.976	1.453090909
27.10.2016_Pen12B_Monitoring-24HRS	P3	M4	Pen12B	Pen12B_P3	Crowding	3	27.10.2016_Pen12B_Monitoring-24HRS_3	14:48	3	12	141	23.976	2.040510638
27.10.2016_Pen12B_Monitoring-24HRS	P3	M4	Pen12B	Pen12B_P3	Crowding	3	27.10.2016_Pen12B_Monitoring-24HRS_3	14:48	4	1	42	23.976	0.570857143
27.10.2016_Pen12B_Monitoring-24HRS	P3	M4	Pen12B	Pen12B_P3	Crowding	3	27.10.2016_Pen12B_Monitoring-24HRS_3	14:48	5	10	81	23.976	2.96
27.10.2016_Pen12C_Monitoring-DAY3	P3	M6	Pen12C	Pen12C_P3	Control	1	27.10.2016_Pen12C_Monitoring-DAY3_1	9:56	1	6	67	23.976	2.147104478
27.10.2016_Pen12C_Monitoring-DAY3	P3	M6	Pen12C	Pen12C_P3	Control	1	27.10.2016_Pen12C_Monitoring-DAY3_1	9:56	2	4	69	23.976	1.389913043
27.10.2016_Pen12C_Monitoring-DAY3	P3	M6	Pen12C	Pen12C_P3	Control	1	27.10.2016_Pen12C_Monitoring-DAY3_1	9:56	3	6	75	23.976	1.91808
27.10.2016_Pen12C_Monitoring-DAY3	P3	M6	Pen12C	Pen12C_P3	Control	1	27.10.2016_Pen12C_Monitoring-DAY3_1	9:56	4	6	54	23.976	2.664
27.10.2016_Pen12C_Monitoring-DAY3	P3	M6	Pen12C	Pen12C_P3	Control	1	27.10.2016_Pen12C_Monitoring-DAY3_1	9:56	5	7	77	23.976	2.179636364
27.10.2016_Pen12C_Monitoring-DAY3	P3	M6	Pen12C	Pen12C_P3	Control	2	27.10.2016_Pen12C_Monitoring-DAY3_2	10:21	1	8	79	23.976	2.427949367
27.10.2016_Pen12C_Monitoring-DAY3	P3	M6	Pen12C	Pen12C_P3	Control	2	27.10.2016_Pen12C_Monitoring-DAY3_2	10:21	2	7	74	23.976	2.268
27.10.2016_Pen12C_Monitoring-DAY3	P3	M6	Pen12C	Pen12C_P3	Control	2	27.10.2016_Pen12C_Monitoring-DAY3_2	10:21	3	4	64	23.976	1.4985
27.10.2016_Pen12C_Monitoring-DAY3	P3	M6	Pen12C	Pen12C_P3	Control	2	27.10.2016_Pen12C_Monitoring-DAY3_2	10:21	4	11	81	23.976	3.256
27.10.2016_Pen12C_Monitoring-DAY3	P3	M6	Pen12C	Pen12C_P3	Control	2	27.10.2016_Pen12C_Monitoring-DAY3_2	10:21	5	4	39	23.976	2.459076923
27.10.2016_Pen12C_Monitoring-DAY3	P3	M6	Pen12C	Pen12C_P3	Control	3	27.10.2016_Pen12C_Monitoring-DAY3_3	18:20	1	14	116	23.976	2.893655172
27.10.2016_Pen12C_Monitoring-DAY3	P3	M6	Pen12C	Pen12C_P3	Control	3	27.10.2016_Pen12C_Monitoring-DAY3_3	18:20	2	6	62	23.976	2.320258065
27.10.2016_Pen12C_Monitoring-DAY3	P3	M6	Pen12C	Pen12C_P3	Control	3	27.10.2016_Pen12C_Monitoring-DAY3_3	18:20	3	6	56	23.976	2.568857143
27.10.2016_Pen12C_Monitoring-DAY3	P3	M6	Pen12C	Pen12C_P3	Control	3	27.10.2016_Pen12C_Monitoring-DAY3_3	18:20	4	7	64	23.976	2.622375
27.10.2016_Pen12C_Monitoring-DAY3	P3	M6	Pen12C	Pen12C_P3	Control	3	27.10.2016_Pen12C_Monitoring-DAY3_3	18:20	5	8	71	23.976	2.701521127
27.10.2016_Pen12D_Monitoring_2HRS	P3	M2	Pen12D	Pen12D_P3	Crowding&Hypoxia	1	27.10.2016_Pen12D_Monitoring_2HRS_1	23:51	1	6	50	23.976	2.87712
27.10.2016_Pen12D_Monitoring_2HRS	P3	M2	Pen12D	Pen12D_P3	Crowding&Hypoxia	1	27.10.2016_Pen12D_Monitoring_2HRS_1	23:51	2	6	69	23.976	2.084869565
27.10.2016_Pen12D_Monitoring_2HRS	P3	M2	Pen12D	Pen12D_P3	Crowding&Hypoxia	1	27.10.2016_Pen12D_Monitoring_2HRS_1	23:51	3	5	90	23.976	1.332
27.10.2016_Pen12D_Monitoring_2HRS	P3	M2	Pen12D	Pen12D_P3	Crowding&Hypoxia	1	27.10.2016_Pen12D_Monitoring_2HRS_1	23:51	4	6	40	23.976	3.5964
27.10.2016_Pen12D_Monitoring_2HRS	P3	M2	Pen12D	Pen12D_P3	Crowding&Hypoxia	1	27.10.2016_Pen12D_Monitoring_2HRS_1	23:51	5	7	75	23.976	2.23776
27.10.2016_Pen12D_Monitoring_2HRS	P3	M2	Pen12D	Pen12D_P3	Crowding&Hypoxia	2	27.10.2016_Pen12D_Monitoring_2HRS_2	24:48:00	1	5	68	23.976	1.762941176
27.10.2016_Pen12D_Monitoring_2HRS	P3	M2	Pen12D	Pen12D_P3	Crowding&Hypoxia	2	27.10.2016_Pen12D_Monitoring_2HRS_2	24:48:00	2	5	48	23.976	2.4975
27.10.2016_Pen12D_Monitoring_2HRS	P3	M2	Pen12D	Pen12D_P3	Crowding&Hypoxia	2	27.10.2016_Pen12D_Monitoring_2HRS_2	24:48:00	3	3	41	23.976	1.754341463
27.10.2016_Pen12D_Monitoring_2HRS	P3	M2	Pen12D	Pen12D_P3	Crowding&Hypoxia	2	27.10.2016_Pen12D_Monitoring_2HRS_2	24:48:00	4	8	107	23.976	1.792598131
27.10.2016_Pen12D_Monitoring_2HRS	P3	M2	Pen12D	Pen12D_P3	Crowding&Hypoxia	2	27.10.2016_Pen12D_Monitoring_2HRS_2	24:48:00	5	4	38	23.976	2.523789474
27.10.2016_Pen12D_Monitoring_2HRS	P3	M2	Pen12D	Pen12D_P3	Crowding&Hypoxia	3	27.10.2016_Pen12D_Monitoring_2HRS_3	36:08:00	1	4	34	23.976	2.820705882
27.10.2016_Pen12D_Monitoring_2HRS	P3	M2	Pen12D	Pen12D_P3	Crowding&Hypoxia	3	27.10.2016_Pen12D_Monitoring_2HRS_3	36:08:00	2	4	31	23.976	3.093677419
27.10.2016_Pen12D_Monitoring_2HRS	P3	M2	Pen12D	Pen12D_P3	Crowding&Hypoxia	3	27.10.2016_Pen12D_Monitoring_2HRS_3	36:08:00	3	6	47	23.976	3.060765957
27.10.2016_Pen12D_Monitoring_2HRS	P3	M2	Pen12D	Pen12D_P3	Crowding&Hypoxia	3	27.10.2016_Pen12D_Monitoring_2HRS_3	36:08:00	4	8	67	23.976	2.86280597
27.10.2016_Pen12D_Monitoring_2HRS	P3	M2	Pen12D	Pen12D_P3	Crowding&Hypoxia	3	27.10.2016_Pen12D_Monitoring_2HRS_3	36:08:00	5	4	61	23.976	1.572196721
28.10.2016_Pen12B_Monitoring-48HRS	P3	M5	Pen12B	Pen12B_P3	Crowding	1	28.10.2016_Pen12B_Monitoring-48HRS_1	9:04	1	6	78	23.976	1.844307692
28.10.2016_Pen12B_Monitoring-48HRS	P3	M5	Pen12B	Pen12B_P3	Crowding	1	28.10.2016_Pen12B_Monitoring-48HRS_1	9:04	2	5	60	23.976	1.998
28.10.2016_Pen12B_Monitoring-48HRS	P3	M5	Pen12B	Pen12B_P3	Crowding	1	28.10.2016_Pen12B_Monitoring-48HRS_1	9:04	3	8	77	23.976	2.491012987
28.10.2016_Pen12B_Monitoring-48HRS	P3	M5	Pen12B	Pen12B_P3	Crowding	1	28.10.2016_Pen12B_Monitoring-48HRS_1	9:04	4	5	38	23.976	3.154736842
28.10.2016_Pen12B_Monitoring-48HRS	P3	M5	Pen12B	Pen12B_P3	Crowding	1	28.10.2016_Pen12B_Monitoring-48HRS_1	9:04	5	7	60	23.976	2.7972
28.10.2016_Pen12B_Monitoring-48HRS	P3	M5	Pen12B	Pen12B_P3	Crowding	2	28.10.2016_Pen12B_Monitoring-48HRS_2	12:07	1	4	35	23.976	2.740114286
28.10.2016_Pen12B_Monitoring-48HRS	P3	M5	Pen12B	Pen12B_P3	Crowding	2	28.10.2016_Pen12B_Monitoring-48HRS_2	12:07	2	8	65	23.976	2.950892308
28.10.2016_Pen12B_Monitoring-48HRS	P3	M5	Pen12B	Pen12B_P3	Crowding	2	28.10.2016_Pen12B_Monitoring-48HRS_2	12:07	3	5	40	23.976	2.997
28.10.2016_Pen12B_Monitoring-48HRS	P3	M5	Pen12B	Pen12B_P3	Crowding	2	28.10.2016_Pen12B_Monitoring-48HRS_2	12:07	4	7	56	23.976	2.997
28.10.2016_Pen12B_Monitoring-48HRS	P3	M5	Pen12B	Pen12B_P3	Crowding	2	28.10.2016_Pen12B_Monitoring-48HRS_2	12:07	5	5	53	23.976	2.261886792
28.10.2016_Pen12B_Monitoring-48HRS	P3	M5	Pen12B	Pen12B_P3	Crowding	3	28.10.2016_Pen12B_Monitoring-48HRS_3	11:48	1	4	36	23.976	2.664
28.10.2016_Pen12B_Monitoring-48HRS	P3	M5	Pen12B	Pen12B_P3	Crowding	3	28.10.2016_Pen12B_Monitoring-48HRS_3	11:48	2	8	76	23.976	2.523789474
28.10.2016_Pen12B_Monitoring-48HRS	P3	M5	Pen12B	Pen12B_P3	Crowding	3	28.10.2016_Pen12B_Monitoring-48HRS_3	11:48	3	4	58	23.976	1.653517241
28.10.2016_Pen12B_Monitoring-48HRS	P3	M5	Pen12B	Pen12B_P3	Crowding	3	28.10.2016_Pen12B_Monitoring-48HRS_3	11:48	4	6	57	23.976	2.523789474
28.10.2016_Pen12B_Monitoring-48HRS	P3	M5	Pen12B	Pen12B_P3	Crowding	3	28.10.2016_Pen12B_Monitoring-48HRS_3	11:48	5	5	50	23.976	2.3976
29.10.2016_Pen12B_Monitoring_DAY-3	P3	M6	Pen12B	Pen12B_P3	Crowding	1	29.10.2016_Pen12B_Monitoring_DAY-3_1	18:17	1	5	40	23.976	2.997
29.10.2016_Pen12B_Monitoring_DAY-3	P3	M6	Pen12B	Pen12B_P3	Crowding	1	29.10.2016_Pen12B_Monitoring_DAY-3_1	18:17	2	6	41	23.976	3.508682927
29.10.2016_Pen12B_Monitoring_DAY-3	P3	M6	Pen12B	Pen12B_P3	Crowding	1	29.10.2016_Pen12B_Monitoring_DAY-3_1	18:17	3	8	58	23.976	3.307034483
29.10.2016_Pen12B_Monitoring_DAY-3	P3	M6	Pen12B	Pen12B_P3	Crowding	1	29.10.2016_Pen12B_Monitoring_DAY-3_1	18:17	4	6	60	23.976	2.3976
29.10.2016_Pen12B_Monitoring_DAY-3	P3	M6	Pen12B	Pen12B_P3	Crowding	1	29.10.2016_Pen12B_Monitoring_DAY-3_1	18:17	5	4	33	23.976	2.906181818
29.10.2016_Pen12B_Monitoring_DAY-3	P3	M6	Pen12B	Pen12B_P3	Crowding	2	29.10.2016_Pen12B_Monitoring_DAY-3_2	8:29	1	5	44	23.976	2.724545455
29.10.2016_Pen12B_Monitoring_DAY-3	P3	M6	Pen12B	Pen12B_P3	Crowding	2	29.10.2016_Pen12B_Monitoring_DAY-3_2	8:29	2	7	91	23.976	1.844307692
29.10.2016_Pen12B_Monitoring_DAY-3	P3	M6	Pen12B	Pen12B_P3	Crowding	2	29.10.2016_Pen12B_Monitoring_DAY-3_2	8:29	3	4	32	23.976	2.997
29.10.2016_Pen12B_Monitoring_DAY-3	P3	M6	Pen12B	Pen12B_P3	Crowding	2	29.10.2016_Pen12B_Monitoring_DAY-3_2	8:29	4	4	40	23.976	2.3976
29.10.2016_Pen12B_Monitoring_DAY-3	P3	M6	Pen12B	Pen12B_P3	Crowding	2	29.10.2016_Pen12B_Monitoring_DAY-3_2	8:29	5	7	61	23.976	2.751344262
29.10.2016_Pen12B_Monitoring_DAY-3	P3	M6	Pen12B	Pen12B_P3	Crowding	3	29.10.2016_Pen12B_Monitoring_DAY-3_3	10:10	1	4	49	23.976	1.95722449
29.10.2016_Pen12B_Monitoring_DAY-3	P3	M6	Pen12B	Pen12B_P3	Crowding	3	29.10.2016_Pen12B_Monitoring_DAY-3_3	10:10	2	5	43	23.976	2.787906977
29.10.2016_Pen12B_Monitoring_DAY-3	P3	M6	Pen12B	Pen12B_P3	Crowding	3	29.10.2016_Pen12B_Monitoring_DAY-3_3	10:10	3	4	41	23.976	2.339121951
29.10.2016_Pen12B_Monitoring_DAY-3	P3	M6	Pen12B	Pen12B_P3	Crowding	3	29.10.2016_Pen12B_Monitoring_DAY-3_3	10:10	4	8	77	23.976	2.491012987
29.10.2016_Pen12B_Monitoring_DAY-3	P3	M6	Pen12B	Pen12B_P3	Crowding	3	29.10.2016_Pen12B_Monitoring_DAY-3_3	10:10	5	4	24	23.976	3.996
29.10.2016_Pen12A_Monitoring-DAY-4	P3	M7	Pen12A	Pen12A_P3	Hypoxia	1	29.10.2016_Pen12A_Monitoring-DAY-4_1	11:42	1	7	73	23.976	2.299068493
29.10.2016_Pen12A_Monitoring-DAY-4	P3	M7	Pen12A	Pen12A_P3	Hypoxia	1	29.10.2016_Pen12A_Monitoring-DAY-4_1	11:42	2	3	31	23.976	2.320258065
29.10.2016_Pen12A_Monitoring-DAY-4	P3	M7	Pen12A	Pen12A_P3	Hypoxia	1	29.10.2016_Pen12A_Monitoring-DAY-4_1	11:42	3	7	47	23.976	3.570893617
29.10.2016_Pen12A_Monitoring-DAY-4	P3	M7	Pen12A	Pen12A_P3	Hypoxia	1	29.10.2016_Pen12A_Monitoring-DAY-4_1	11:42	4	4	43	23.976	2.230325581
29.10.2016_Pen12A_Monitoring-DAY-4	P3	M7	Pen12A	Pen12A_P3	Hypoxia	1	29.10.2016_Pen12A_Monitoring-DAY-4_1	11:42	5	4	45	23.976	2.1312
29.10.2016_Pen12A_Monitoring-DAY-4	P3	M7	Pen12A	Pen12A_P3	Hypoxia	2	29.10.2016_Pen12A_Monitoring-DAY-4_2	6:14	1	8	71	23.976	2.701521127
29.10.2016_Pen12A_Monitoring-DAY-4	P3	M7	Pen12A	Pen12A_P3	Hypoxia	2	29.10.2016_Pen12A_Monitoring-DAY-4_2	6:14	2	3	46	23.976	1.563652174
29.10.2016_Pen12A_Monitoring-DAY-4	P3	M7	Pen12A	Pen12A_P3	Hypoxia	2	29.10.2016_Pen12A_Monitoring-DAY-4_2	6:14	3	6	71	23.976	2.026140845
29.10.2016_Pen12A_Monitoring-DAY-4	P3	M7	Pen12A	Pen12A_P3	Hypoxia	2	29.10.2016_Pen12A_Monitoring-DAY-4_2	6:14	4	9	70	23.976	3.082628571
29.10.2016_Pen12A_Monitoring-DAY-4	P3	M7	Pen12A	Pen12A_P3	Hypoxia	2	29.10.2016_Pen12A_Monitoring-DAY-4_2	6:14	5	4	25	23.976	3.83616
29.10.2016_Pen12A_Monitoring-DAY-4	P3	M7	Pen12A	Pen12A_P3	Hypoxia	3	29.10.2016_Pen12A_Monitoring-DAY-4_3	7:21	1	7	93	23.976	1.804645161
29.10.2016_Pen12A_Monitoring-DAY-4	P3	M7	Pen12A	Pen12A_P3	Hypoxia	3	29.10.2016_Pen12A_Monitoring-DAY-4_3	7:21	2	5	45	23.976	2.664
29.10.2016_Pen12A_Monitoring-DAY-4	P3	M7	Pen12A	Pen12A_P3	Hypoxia	3	29.10.2016_Pen12A_Monitoring-DAY-4_3	7:21	3	8	47	23.976	4.081021277
29.10.2016_Pen12A_Monitoring-DAY-4	P3	M7	Pen12A	Pen12A_P3	Hypoxia	3	29.10.2016_Pen12A_Monitoring-DAY-4_3	7:21	4	8	52	23.976	3.688615385
29.10.2016_Pen12A_Monitoring-DAY-4	P3	M7	Pen12A	Pen12A_P3	Hypoxia	3	29.10.2016_Pen12A_Monitoring-DAY-4_3	7:21	5	5	39	23.976	3.073846154
27.10.2016_Pen12D_Monitoring-0.5HRS	P3	M1	Pen12D	Pen12D_P3	Crowding&Hypoxia	1	27.10.2016_Pen12D_Monitoring-0.5HRS_1	15:56	1	3	25	23.976	2.87712
27.10.2016_Pen12D_Monitoring-0.5HRS	P3	M1	Pen12D	Pen12D_P3	Crowding&Hypoxia	1	27.10.2016_Pen12D_Monitoring-0.5HRS_1	15:56	2	6	57	23.976	2.523789474
27.10.2016_Pen12D_Monitoring-0.5HRS	P3	M1	Pen12D	Pen12D_P3	Crowding&Hypoxia	1	27.10.2016_Pen12D_Monitoring-0.5HRS_1	15:56	3	5	41	23.976	2.923902439
27.10.2016_Pen12D_Monitoring-0.5HRS	P3	M1	Pen12D	Pen12D_P3	Crowding&Hypoxia	1	27.10.2016_Pen12D_Monitoring-0.5HRS_1	15:56	4	11	92	23.976	2.866695652
27.10.2016_Pen12D_Monitoring-0.5HRS	P3	M1	Pen12D	Pen12D_P3	Crowding&Hypoxia	1	27.10.2016_Pen12D_Monitoring-0.5HRS_1	15:56	5	6	33	23.976	4.359272727
27.10.2016_Pen12D_Monitoring-0.5HRS	P3	M1	Pen12D	Pen12D_P3	Crowding&Hypoxia	2	27.10.2016_Pen12D_Monitoring-0.5HRS_2	8:46	1	4	53	23.976	1.809509434
27.10.2016_Pen12D_Monitoring-0.5HRS	P3	M1	Pen12D	Pen12D_P3	Crowding&Hypoxia	2	27.10.2016_Pen12D_Monitoring-0.5HRS_2	8:46	2	4	48	23.976	1.998
27.10.2016_Pen12D_Monitoring-0.5HRS	P3	M1	Pen12D	Pen12D_P3	Crowding&Hypoxia	2	27.10.2016_Pen12D_Monitoring-0.5HRS_2	8:46	3	2	29	23.976	1.653517241
27.10.2016_Pen12D_Monitoring-0.5HRS	P3	M1	Pen12D	Pen12D_P3	Crowding&Hypoxia	2	27.10.2016_Pen12D_Monitoring-0.5HRS_2	8:46	4	6	47	23.976	3.060765957
27.10.2016_Pen12D_Monitoring-0.5HRS	P3	M1	Pen12D	Pen12D_P3	Crowding&Hypoxia	2	27.10.2016_Pen12D_Monitoring-0.5HRS_2	8:46	5	6	51	23.976	2.820705882
27.10.2016_Pen12D_Monitoring-0.5HRS	P3	M1	Pen12D	Pen12D_P3	Crowding&Hypoxia	3	27.10.2016_Pen12D_Monitoring-0.5HRS_3	10:27	1	5	40	23.976	2.997
27.10.2016_Pen12D_Monitoring-0.5HRS	P3	M1	Pen12D	Pen12D_P3	Crowding&Hypoxia	3	27.10.2016_Pen12D_Monitoring-0.5HRS_3	10:27	2	9	78	23.976	2.766461538
27.10.2016_Pen12D_Monitoring-0.5HRS	P3	M1	Pen12D	Pen12D_P3	Crowding&Hypoxia	3	27.10.2016_Pen12D_Monitoring-0.5HRS_3	10:27	3	6	60	23.976	2.3976
27.10.2016_Pen12D_Monitoring-0.5HRS	P3	M1	Pen12D	Pen12D_P3	Crowding&Hypoxia	3	27.10.2016_Pen12D_Monitoring-0.5HRS_3	10:27	4	4	33	23.976	2.906181818
27.10.2016_Pen12D_Monitoring-0.5HRS	P3	M1	Pen12D	Pen12D_P3	Crowding&Hypoxia	3	27.10.2016_Pen12D_Monitoring-0.5HRS_3	10:27	5	7	41	23.976	4.093463415
29.10.2016_Pen12C_Monitoring-DAY-5	P3	M8	Pen12C	Pen12C_P3	Control	1	29.10.2016_Pen12C_Monitoring-DAY-5_1	15:38	1	5	47	23.976	2.550638298
29.10.2016_Pen12C_Monitoring-DAY-5	P3	M8	Pen12C	Pen12C_P3	Control	1	29.10.2016_Pen12C_Monitoring-DAY-5_1	15:38	2	4	45	23.976	2.1312
29.10.2016_Pen12C_Monitoring-DAY-5	P3	M8	Pen12C	Pen12C_P3	Control	1	29.10.2016_Pen12C_Monitoring-DAY-5_1	15:38	3	3	32	23.976	2.24775
29.10.2016_Pen12C_Monitoring-DAY-5	P3	M8	Pen12C	Pen12C_P3	Control	1	29.10.2016_Pen12C_Monitoring-DAY-5_1	15:38	4	4	42	23.976	2.283428571
29.10.2016_Pen12C_Monitoring-DAY-5	P3	M8	Pen12C	Pen12C_P3	Control	1	29.10.2016_Pen12C_Monitoring-DAY-5_1	15:38	5	6	65	23.976	2.213169231
29.10.2016_Pen12C_Monitoring-DAY-5	P3	M8	Pen12C	Pen12C_P3	Control	2	29.10.2016_Pen12C_Monitoring-DAY-5_2	14:49	1	9	69	23.976	3.127304348
29.10.2016_Pen12C_Monitoring-DAY-5	P3	M8	Pen12C	Pen12C_P3	Control	2	29.10.2016_Pen12C_Monitoring-DAY-5_2	14:49	2	4	39	23.976	2.459076923
29.10.2016_Pen12C_Monitoring-DAY-5	P3	M8	Pen12C	Pen12C_P3	Control	2	29.10.2016_Pen12C_Monitoring-DAY-5_2	14:49	3	7	86	23.976	1.951534884
29.10.2016_Pen12C_Monitoring-DAY-5	P3	M8	Pen12C	Pen12C_P3	Control	2	29.10.2016_Pen12C_Monitoring-DAY-5_2	14:49	4	5	35	23.976	3.425142857
29.10.2016_Pen12C_Monitoring-DAY-5	P3	M8	Pen12C	Pen12C_P3	Control	2	29.10.2016_Pen12C_Monitoring-DAY-5_2	14:49	5	3	33	23.976	2.179636364
29.10.2016_Pen12C_Monitoring-DAY-5	P3	M8	Pen12C	Pen12C_P3	Control	3	29.10.2016_Pen12C_Monitoring-DAY-5_3	15:24	1	3	27	23.976	2.664
29.10.2016_Pen12C_Monitoring-DAY-5	P3	M8	Pen12C	Pen12C_P3	Control	3	29.10.2016_Pen12C_Monitoring-DAY-5_3	15:24	2	4	45	23.976	2.1312
29.10.2016_Pen12C_Monitoring-DAY-5	P3	M8	Pen12C	Pen12C_P3	Control	3	29.10.2016_Pen12C_Monitoring-DAY-5_3	15:24	3	5	39	23.976	3.073846154
29.10.2016_Pen12C_Monitoring-DAY-5	P3	M8	Pen12C	Pen12C_P3	Control	3	29.10.2016_Pen12C_Monitoring-DAY-5_3	15:24	4	8	79	23.976	2.427949367
29.10.2016_Pen12C_Monitoring-DAY-5	P3	M8	Pen12C	Pen12C_P3	Control	3	29.10.2016_Pen12C_Monitoring-DAY-5_3	15:24	5	7	65	23.976	2.582030769
28.10.2016_Pen12C_Monitoring_DAY-4	P3	M7	Pen12C	Pen12C_P3	Control	1	28.10.2016_Pen12C_Monitoring_DAY-4_1	8:00	1	9	64	23.976	3.371625
28.10.2016_Pen12C_Monitoring_DAY-4	P3	M7	Pen12C	Pen12C_P3	Control	1	28.10.2016_Pen12C_Monitoring_DAY-4_1	8:00	2	4	39	23.976	2.459076923
28.10.2016_Pen12C_Monitoring_DAY-4	P3	M7	Pen12C	Pen12C_P3	Control	1	28.10.2016_Pen12C_Monitoring_DAY-4_1	8:00	3	7	50	23.976	3.35664
28.10.2016_Pen12C_Monitoring_DAY-4	P3	M7	Pen12C	Pen12C_P3	Control	1	28.10.2016_Pen12C_Monitoring_DAY-4_1	8:00	4	3	29	23.976	2.480275862
28.10.2016_Pen12C_Monitoring_DAY-4	P3	M7	Pen12C	Pen12C_P3	Control	1	28.10.2016_Pen12C_Monitoring_DAY-4_1	8:00	5	7	83	23.976	2.022072289
28.10.2016_Pen12C_Monitoring_DAY-4	P3	M7	Pen12C	Pen12C_P3	Control	2	28.10.2016_Pen12C_Monitoring_DAY-4_2	15:01	1	4	40	23.976	2.3976
28.10.2016_Pen12C_Monitoring_DAY-4	P3	M7	Pen12C	Pen12C_P3	Control	2	28.10.2016_Pen12C_Monitoring_DAY-4_2	15:01	2	3	31	23.976	2.320258065
28.10.2016_Pen12C_Monitoring_DAY-4	P3	M7	Pen12C	Pen12C_P3	Control	2	28.10.2016_Pen12C_Monitoring_DAY-4_2	15:01	3	5	69	23.976	1.737391304
28.10.2016_Pen12C_Monitoring_DAY-4	P3	M7	Pen12C	Pen12C_P3	Control	2	28.10.2016_Pen12C_Monitoring_DAY-4_2	15:01	4	6	64	23.976	2.24775
28.10.2016_Pen12C_Monitoring_DAY-4	P3	M7	Pen12C	Pen12C_P3	Control	2	28.10.2016_Pen12C_Monitoring_DAY-4_2	15:01	5	3	36	23.976	1.998
28.10.2016_Pen12C_Monitoring_DAY-4	P3	M7	Pen12C	Pen12C_P3	Control	3	28.10.2016_Pen12C_Monitoring_DAY-4_3	7:25	1	4	49	23.976	1.95722449
28.10.2016_Pen12C_Monitoring_DAY-4	P3	M7	Pen12C	Pen12C_P3	Control	3	28.10.2016_Pen12C_Monitoring_DAY-4_3	7:25	2	10	85	23.976	2.820705882
28.10.2016_Pen12C_Monitoring_DAY-4	P3	M7	Pen12C	Pen12C_P3	Control	3	28.10.2016_Pen12C_Monitoring_DAY-4_3	7:25	3	3	35	23.976	2.055085714
28.10.2016_Pen12C_Monitoring_DAY-4	P3	M7	Pen12C	Pen12C_P3	Control	3	28.10.2016_Pen12C_Monitoring_DAY-4_3	7:25	4	5	39	23.976	3.073846154
28.10.2016_Pen12C_Monitoring_DAY-4	P3	M7	Pen12C	Pen12C_P3	Control	3	28.10.2016_Pen12C_Monitoring_DAY-4_3	7:25	5	5	31	23.976	3.867096774
30.10.2016_Pen12D_Monitoring_DAY-3	P3	M6	Pen12D	Pen12D_P3	Crowding&Hypoxia	1	30.10.2016_Pen12D_Monitoring_DAY-3_1	23:56	1	4	39	23.976	2.459076923
30.10.2016_Pen12D_Monitoring_DAY-3	P3	M6	Pen12D	Pen12D_P3	Crowding&Hypoxia	1	30.10.2016_Pen12D_Monitoring_DAY-3_1	23:56	2	4	59	23.976	1.625491525
30.10.2016_Pen12D_Monitoring_DAY-3	P3	M6	Pen12D	Pen12D_P3	Crowding&Hypoxia	1	30.10.2016_Pen12D_Monitoring_DAY-3_1	23:56	3	2	27	23.976	1.776
30.10.2016_Pen12D_Monitoring_DAY-3	P3	M6	Pen12D	Pen12D_P3	Crowding&Hypoxia	1	30.10.2016_Pen12D_Monitoring_DAY-3_1	23:56	4	3	26	23.976	2.766461538
30.10.2016_Pen12D_Monitoring_DAY-3	P3	M6	Pen12D	Pen12D_P3	Crowding&Hypoxia	1	30.10.2016_Pen12D_Monitoring_DAY-3_1	23:56	5	4	40	23.976	2.3976
30.10.2016_Pen12D_Monitoring_DAY-3	P3	M6	Pen12D	Pen12D_P3	Crowding&Hypoxia	2	30.10.2016_Pen12D_Monitoring_DAY-3_2	7:18	1	6	54	23.976	2.664
30.10.2016_Pen12D_Monitoring_DAY-3	P3	M6	Pen12D	Pen12D_P3	Crowding&Hypoxia	2	30.10.2016_Pen12D_Monitoring_DAY-3_2	7:18	2	3	29	23.976	2.480275862
30.10.2016_Pen12D_Monitoring_DAY-3	P3	M6	Pen12D	Pen12D_P3	Crowding&Hypoxia	2	30.10.2016_Pen12D_Monitoring_DAY-3_2	7:18	3	5	46	23.976	2.606086957
30.10.2016_Pen12D_Monitoring_DAY-3	P3	M6	Pen12D	Pen12D_P3	Crowding&Hypoxia	2	30.10.2016_Pen12D_Monitoring_DAY-3_2	7:18	4	4	36	23.976	2.664
30.10.2016_Pen12D_Monitoring_DAY-3	P3	M6	Pen12D	Pen12D_P3	Crowding&Hypoxia	2	30.10.2016_Pen12D_Monitoring_DAY-3_2	7:18	5	7	71	23.976	2.363830986
30.10.2016_Pen12D_Monitoring_DAY-3	P3	M6	Pen12D	Pen12D_P3	Crowding&Hypoxia	3	30.10.2016_Pen12D_Monitoring_DAY-3_3	24:44:00	1	8	59	23.976	3.250983051
30.10.2016_Pen12D_Monitoring_DAY-3	P3	M6	Pen12D	Pen12D_P3	Crowding&Hypoxia	3	30.10.2016_Pen12D_Monitoring_DAY-3_3	24:44:00	2	3	37	23.976	1.944
30.10.2016_Pen12D_Monitoring_DAY-3	P3	M6	Pen12D	Pen12D_P3	Crowding&Hypoxia	3	30.10.2016_Pen12D_Monitoring_DAY-3_3	24:44:00	3	7	78	23.976	2.151692308
30.10.2016_Pen12D_Monitoring_DAY-3	P3	M6	Pen12D	Pen12D_P3	Crowding&Hypoxia	3	30.10.2016_Pen12D_Monitoring_DAY-3_3	24:44:00	4	4	42	23.976	2.283428571
30.10.2016_Pen12D_Monitoring_DAY-3	P3	M6	Pen12D	Pen12D_P3	Crowding&Hypoxia	3	30.10.2016_Pen12D_Monitoring_DAY-3_3	24:44:00	5	4	40	23.976	2.3976
28.10.2016_Pen12A_Monitoring_DAY-3	P3	M6	Pen12A	Pen12A_P3	Hypoxia	1	28.10.2016_Pen12A_Monitoring_DAY-3_1	22:49	1	4	39	23.976	2.459076923
28.10.2016_Pen12A_Monitoring_DAY-3	P3	M6	Pen12A	Pen12A_P3	Hypoxia	1	28.10.2016_Pen12A_Monitoring_DAY-3_1	22:49	2	7	57	23.976	2.944421053
28.10.2016_Pen12A_Monitoring_DAY-3	P3	M6	Pen12A	Pen12A_P3	Hypoxia	1	28.10.2016_Pen12A_Monitoring_DAY-3_1	22:49	3	3	27	23.976	2.664
28.10.2016_Pen12A_Monitoring_DAY-3	P3	M6	Pen12A	Pen12A_P3	Hypoxia	1	28.10.2016_Pen12A_Monitoring_DAY-3_1	22:49	4	5	56	23.976	2.140714286
28.10.2016_Pen12A_Monitoring_DAY-3	P3	M6	Pen12A	Pen12A_P3	Hypoxia	1	28.10.2016_Pen12A_Monitoring_DAY-3_1	22:49	5	9	73	23.976	2.955945205
28.10.2016_Pen12A_Monitoring_DAY-3	P3	M6	Pen12A	Pen12A_P3	Hypoxia	2	28.10.2016_Pen12A_Monitoring_DAY-3_2	23:52	1	17	123	23.976	3.313756098
28.10.2016_Pen12A_Monitoring_DAY-3	P3	M6	Pen12A	Pen12A_P3	Hypoxia	2	28.10.2016_Pen12A_Monitoring_DAY-3_2	23:52	2	7	53	23.976	3.166641509
28.10.2016_Pen12A_Monitoring_DAY-3	P3	M6	Pen12A	Pen12A_P3	Hypoxia	2	28.10.2016_Pen12A_Monitoring_DAY-3_2	23:52	3	12	87	23.976	3.307034483
28.10.2016_Pen12A_Monitoring_DAY-3	P3	M6	Pen12A	Pen12A_P3	Hypoxia	2	28.10.2016_Pen12A_Monitoring_DAY-3_2	23:52	4	6	52	23.976	2.766461538
28.10.2016_Pen12A_Monitoring_DAY-3	P3	M6	Pen12A	Pen12A_P3	Hypoxia	2	28.10.2016_Pen12A_Monitoring_DAY-3_2	23:52	5	8	62	23.976	3.093677419
28.10.2016_Pen12A_Monitoring_DAY-3	P3	M6	Pen12A	Pen12A_P3	Hypoxia	3	28.10.2016_Pen12A_Monitoring_DAY-3_3	14:03	1	7	57	23.976	2.944421053
28.10.2016_Pen12A_Monitoring_DAY-3	P3	M6	Pen12A	Pen12A_P3	Hypoxia	3	28.10.2016_Pen12A_Monitoring_DAY-3_3	14:03	2	7	47	23.976	3.570893617
28.10.2016_Pen12A_Monitoring_DAY-3	P3	M6	Pen12A	Pen12A_P3	Hypoxia	3	28.10.2016_Pen12A_Monitoring_DAY-3_3	14:03	3	13	115	23.976	2.710330435
28.10.2016_Pen12A_Monitoring_DAY-3	P3	M6	Pen12A	Pen12A_P3	Hypoxia	3	28.10.2016_Pen12A_Monitoring_DAY-3_3	14:03	4	4	50	23.976	1.91808
28.10.2016_Pen12A_Monitoring_DAY-3	P3	M6	Pen12A	Pen12A_P3	Hypoxia	3	28.10.2016_Pen12A_Monitoring_DAY-3_3	14:03	5	7	62	23.976	2.706967742
28.10.2016_Pen12D_Monitoring-24HRS	P3	M4	Pen12D	Pen12D_P3	Crowding&Hypoxia	1	28.10.2016_Pen12D_Monitoring-24HRS_1	12:30	1	6	51	23.976	2.820705882
28.10.2016_Pen12D_Monitoring-24HRS	P3	M4	Pen12D	Pen12D_P3	Crowding&Hypoxia	1	28.10.2016_Pen12D_Monitoring-24HRS_1	12:30	2	5	44	23.976	2.724545455
28.10.2016_Pen12D_Monitoring-24HRS	P3	M4	Pen12D	Pen12D_P3	Crowding&Hypoxia	1	28.10.2016_Pen12D_Monitoring-24HRS_1	12:30	3	7	57	23.976	2.944421053
28.10.2016_Pen12D_Monitoring-24HRS	P3	M4	Pen12D	Pen12D_P3	Crowding&Hypoxia	1	28.10.2016_Pen12D_Monitoring-24HRS_1	12:30	4	8	64	23.976	2.997
28.10.2016_Pen12D_Monitoring-24HRS	P3	M4	Pen12D	Pen12D_P3	Crowding&Hypoxia	1	28.10.2016_Pen12D_Monitoring-24HRS_1	12:30	5	4	37	23.976	2.592
28.10.2016_Pen12D_Monitoring-24HRS	P3	M4	Pen12D	Pen12D_P3	Crowding&Hypoxia	2	28.10.2016_Pen12D_Monitoring-24HRS_2	13:35	1	8	59	23.976	3.250983051
28.10.2016_Pen12D_Monitoring-24HRS	P3	M4	Pen12D	Pen12D_P3	Crowding&Hypoxia	2	28.10.2016_Pen12D_Monitoring-24HRS_2	13:35	2	6	49	23.976	2.935836735
28.10.2016_Pen12D_Monitoring-24HRS	P3	M4	Pen12D	Pen12D_P3	Crowding&Hypoxia	2	28.10.2016_Pen12D_Monitoring-24HRS_2	13:35	3	7	103	23.976	1.629436893
28.10.2016_Pen12D_Monitoring-24HRS	P3	M4	Pen12D	Pen12D_P3	Crowding&Hypoxia	2	28.10.2016_Pen12D_Monitoring-24HRS_2	13:35	4	5	49	23.976	2.446530612
28.10.2016_Pen12D_Monitoring-24HRS	P3	M4	Pen12D	Pen12D_P3	Crowding&Hypoxia	2	28.10.2016_Pen12D_Monitoring-24HRS_2	13:35	5	8	83	23.976	2.310939759
28.10.2016_Pen12D_Monitoring-24HRS	P3	M4	Pen12D	Pen12D_P3	Crowding&Hypoxia	3	28.10.2016_Pen12D_Monitoring-24HRS_3	16:02	1	8	53	23.976	3.619018868
28.10.2016_Pen12D_Monitoring-24HRS	P3	M4	Pen12D	Pen12D_P3	Crowding&Hypoxia	3	28.10.2016_Pen12D_Monitoring-24HRS_3	16:02	2	3	40	23.976	1.7982
28.10.2016_Pen12D_Monitoring-24HRS	P3	M4	Pen12D	Pen12D_P3	Crowding&Hypoxia	3	28.10.2016_Pen12D_Monitoring-24HRS_3	16:02	3	3	46	23.976	1.563652174
28.10.2016_Pen12D_Monitoring-24HRS	P3	M4	Pen12D	Pen12D_P3	Crowding&Hypoxia	3	28.10.2016_Pen12D_Monitoring-24HRS_3	16:02	4	5	91	23.976	1.317362637
28.10.2016_Pen12D_Monitoring-24HRS	P3	M4	Pen12D	Pen12D_P3	Crowding&Hypoxia	3	28.10.2016_Pen12D_Monitoring-24HRS_3	16:02	5	3	45	23.976	1.5984
31.10.2016_Pen12B_Monitoring-DAY-5	P3	M8	Pen12B	Pen12B_P3	Crowding	1	31.10.2016_Pen12B_Monitoring-DAY-5_1	7:10	1	8	61	23.976	3.144393443
31.10.2016_Pen12B_Monitoring-DAY-5	P3	M8	Pen12B	Pen12B_P3	Crowding	1	31.10.2016_Pen12B_Monitoring-DAY-5_1	7:10	2	7	58	23.976	2.893655172
31.10.2016_Pen12B_Monitoring-DAY-5	P3	M8	Pen12B	Pen12B_P3	Crowding	1	31.10.2016_Pen12B_Monitoring-DAY-5_1	7:10	3	4	47	23.976	2.040510638
31.10.2016_Pen12B_Monitoring-DAY-5	P3	M8	Pen12B	Pen12B_P3	Crowding	1	31.10.2016_Pen12B_Monitoring-DAY-5_1	7:10	4	4	39	23.976	2.459076923
31.10.2016_Pen12B_Monitoring-DAY-5	P3	M8	Pen12B	Pen12B_P3	Crowding	1	31.10.2016_Pen12B_Monitoring-DAY-5_1	7:10	5	4	36	23.976	2.664
31.10.2016_Pen12B_Monitoring-DAY-5	P3	M8	Pen12B	Pen12B_P3	Crowding	2	31.10.2016_Pen12B_Monitoring-DAY-5_2	4:03	1	5	40	23.976	2.997
31.10.2016_Pen12B_Monitoring-DAY-5	P3	M8	Pen12B	Pen12B_P3	Crowding	2	31.10.2016_Pen12B_Monitoring-DAY-5_2	4:03	2	10	86	23.976	2.787906977
31.10.2016_Pen12B_Monitoring-DAY-5	P3	M8	Pen12B	Pen12B_P3	Crowding	2	31.10.2016_Pen12B_Monitoring-DAY-5_2	4:03	3	7	49	23.976	3.425142857
31.10.2016_Pen12B_Monitoring-DAY-5	P3	M8	Pen12B	Pen12B_P3	Crowding	2	31.10.2016_Pen12B_Monitoring-DAY-5_2	4:03	4	7	48	23.976	3.4965
31.10.2016_Pen12B_Monitoring-DAY-5	P3	M8	Pen12B	Pen12B_P3	Crowding	2	31.10.2016_Pen12B_Monitoring-DAY-5_2	4:03	5	5	35	23.976	3.425142857
31.10.2016_Pen12B_Monitoring-DAY-5	P3	M8	Pen12B	Pen12B_P3	Crowding	3	31.10.2016_Pen12B_Monitoring-DAY-5_3	11:31	1	4	27	23.976	3.552
31.10.2016_Pen12B_Monitoring-DAY-5	P3	M8	Pen12B	Pen12B_P3	Crowding	3	31.10.2016_Pen12B_Monitoring-DAY-5_3	11:31	2	5	49	23.976	2.446530612
31.10.2016_Pen12B_Monitoring-DAY-5	P3	M8	Pen12B	Pen12B_P3	Crowding	3	31.10.2016_Pen12B_Monitoring-DAY-5_3	11:31	3	5	66	23.976	1.816363636
31.10.2016_Pen12B_Monitoring-DAY-5	P3	M8	Pen12B	Pen12B_P3	Crowding	3	31.10.2016_Pen12B_Monitoring-DAY-5_3	11:31	4	5	33	23.976	3.632727273
31.10.2016_Pen12B_Monitoring-DAY-5	P3	M8	Pen12B	Pen12B_P3	Crowding	3	31.10.2016_Pen12B_Monitoring-DAY-5_3	11:31	5	5	33	23.976	3.632727273
31.10.2016_Pen12D_Monitoring-DAY-4	P3	M7	Pen12D	Pen12D_P3	Crowding&Hypoxia	1	31.10.2016_Pen12D_Monitoring-DAY-4_1	18:20	1	4	27	23.976	3.552
31.10.2016_Pen12D_Monitoring-DAY-4	P3	M7	Pen12D	Pen12D_P3	Crowding&Hypoxia	1	31.10.2016_Pen12D_Monitoring-DAY-4_1	18:20	2	6	44	23.976	3.269454545
31.10.2016_Pen12D_Monitoring-DAY-4	P3	M7	Pen12D	Pen12D_P3	Crowding&Hypoxia	1	31.10.2016_Pen12D_Monitoring-DAY-4_1	18:20	3	7	52	23.976	3.227538462
31.10.2016_Pen12D_Monitoring-DAY-4	P3	M7	Pen12D	Pen12D_P3	Crowding&Hypoxia	1	31.10.2016_Pen12D_Monitoring-DAY-4_1	18:20	4	5	51	23.976	2.350588235
31.10.2016_Pen12D_Monitoring-DAY-4	P3	M7	Pen12D	Pen12D_P3	Crowding&Hypoxia	1	31.10.2016_Pen12D_Monitoring-DAY-4_1	18:20	5	4	25	23.976	3.83616
31.10.2016_Pen12D_Monitoring-DAY-4	P3	M7	Pen12D	Pen12D_P3	Crowding&Hypoxia	2	31.10.2016_Pen12D_Monitoring-DAY-4_2	11:55	1	6	69	23.976	2.084869565
31.10.2016_Pen12D_Monitoring-DAY-4	P3	M7	Pen12D	Pen12D_P3	Crowding&Hypoxia	2	31.10.2016_Pen12D_Monitoring-DAY-4_2	11:55	2	5	45	23.976	2.664
31.10.2016_Pen12D_Monitoring-DAY-4	P3	M7	Pen12D	Pen12D_P3	Crowding&Hypoxia	2	31.10.2016_Pen12D_Monitoring-DAY-4_2	11:55	3	10	90	23.976	2.664
31.10.2016_Pen12D_Monitoring-DAY-4	P3	M7	Pen12D	Pen12D_P3	Crowding&Hypoxia	2	31.10.2016_Pen12D_Monitoring-DAY-4_2	11:55	4	4	46	23.976	2.084869565
31.10.2016_Pen12D_Monitoring-DAY-4	P3	M7	Pen12D	Pen12D_P3	Crowding&Hypoxia	2	31.10.2016_Pen12D_Monitoring-DAY-4_2	11:55	5	5	63	23.976	1.902857143
31.10.2016_Pen12D_Monitoring-DAY-4	P3	M7	Pen12D	Pen12D_P3	Crowding&Hypoxia	3	31.10.2016_Pen12D_Monitoring-DAY-4_3	17:01	1	12	92	23.976	3.127304348
31.10.2016_Pen12D_Monitoring-DAY-4	P3	M7	Pen12D	Pen12D_P3	Crowding&Hypoxia	3	31.10.2016_Pen12D_Monitoring-DAY-4_3	17:01	2	6	58	23.976	2.480275862
31.10.2016_Pen12D_Monitoring-DAY-4	P3	M7	Pen12D	Pen12D_P3	Crowding&Hypoxia	3	31.10.2016_Pen12D_Monitoring-DAY-4_3	17:01	3	11	73	23.976	3.612821918
31.10.2016_Pen12D_Monitoring-DAY-4	P3	M7	Pen12D	Pen12D_P3	Crowding&Hypoxia	3	31.10.2016_Pen12D_Monitoring-DAY-4_3	17:01	4	6	37	23.976	3.888
31.10.2016_Pen12D_Monitoring-DAY-4	P3	M7	Pen12D	Pen12D_P3	Crowding&Hypoxia	3	31.10.2016_Pen12D_Monitoring-DAY-4_3	17:01	5	6	46	23.976	3.127304348
27.10.2016_Pen12D_Stress-PART-1	P3	P	Pen12D	Pen12D_P3	Crowding&Hypoxia	1	27.10.2016_Pen12D_Stress-PART-1_1	21:17	1	4	51	23.976	1.880470588
27.10.2016_Pen12D_Stress-PART-1	P3	P	Pen12D	Pen12D_P3	Crowding&Hypoxia	1	27.10.2016_Pen12D_Stress-PART-1_1	21:17	2	4	70	23.976	1.370057143
27.10.2016_Pen12D_Stress-PART-1	P3	P	Pen12D	Pen12D_P3	Crowding&Hypoxia	1	27.10.2016_Pen12D_Stress-PART-1_1	21:17	3	4	48	23.976	1.998
27.10.2016_Pen12D_Stress-PART-1	P3	P	Pen12D	Pen12D_P3	Crowding&Hypoxia	1	27.10.2016_Pen12D_Stress-PART-1_1	21:17	4	7	68	23.976	2.468117647
27.10.2016_Pen12D_Stress-PART-1	P3	P	Pen12D	Pen12D_P3	Crowding&Hypoxia	1	27.10.2016_Pen12D_Stress-PART-1_1	21:17	5	7	60	23.976	2.7972
27.10.2016_Pen12D_Stress-PART-1	P3	P	Pen12D	Pen12D_P3	Crowding&Hypoxia	2	27.10.2016_Pen12D_Stress-PART-1_2	15:40	1	5	39	23.976	3.073846154
27.10.2016_Pen12D_Stress-PART-1	P3	P	Pen12D	Pen12D_P3	Crowding&Hypoxia	2	27.10.2016_Pen12D_Stress-PART-1_2	15:40	2	6	48	23.976	2.997
27.10.2016_Pen12D_Stress-PART-1	P3	P	Pen12D	Pen12D_P3	Crowding&Hypoxia	2	27.10.2016_Pen12D_Stress-PART-1_2	15:40	3	5	55	23.976	2.179636364
27.10.2016_Pen12D_Stress-PART-1	P3	P	Pen12D	Pen12D_P3	Crowding&Hypoxia	2	27.10.2016_Pen12D_Stress-PART-1_2	15:40	4	11	82	23.976	3.216292683
27.10.2016_Pen12D_Stress-PART-1	P3	P	Pen12D	Pen12D_P3	Crowding&Hypoxia	2	27.10.2016_Pen12D_Stress-PART-1_2	15:40	5	5	69	23.976	1.737391304
27.10.2016_Pen12D_Stress-PART-1	P3	P	Pen12D	Pen12D_P3	Crowding&Hypoxia	3	27.10.2016_Pen12D_Stress-PART-1_3	15:00	1	6	86	23.976	1.672744186
27.10.2016_Pen12D_Stress-PART-1	P3	P	Pen12D	Pen12D_P3	Crowding&Hypoxia	3	27.10.2016_Pen12D_Stress-PART-1_3	15:00	2	4	76	23.976	1.261894737
27.10.2016_Pen12D_Stress-PART-1	P3	P	Pen12D	Pen12D_P3	Crowding&Hypoxia	3	27.10.2016_Pen12D_Stress-PART-1_3	15:00	3	6	58	23.976	2.480275862
27.10.2016_Pen12D_Stress-PART-1	P3	P	Pen12D	Pen12D_P3	Crowding&Hypoxia	3	27.10.2016_Pen12D_Stress-PART-1_3	15:00	4	3	34	23.976	2.115529412
27.10.2016_Pen12D_Stress-PART-1	P3	P	Pen12D	Pen12D_P3	Crowding&Hypoxia	3	27.10.2016_Pen12D_Stress-PART-1_3	15:00	5	3	34	23.976	2.115529412
29.10.2016_Pen12D_Monitoring-DAY-2	P3	M5	Pen12D	Pen12D_P3	Crowding&Hypoxia	1	29.10.2016_Pen12D_Monitoring-DAY-2_1	31:19:00	1	9	67	23.976	3.220656716
29.10.2016_Pen12D_Monitoring-DAY-2	P3	M5	Pen12D	Pen12D_P3	Crowding&Hypoxia	1	29.10.2016_Pen12D_Monitoring-DAY-2_1	31:19:00	2	7	46	23.976	3.648521739
29.10.2016_Pen12D_Monitoring-DAY-2	P3	M5	Pen12D	Pen12D_P3	Crowding&Hypoxia	1	29.10.2016_Pen12D_Monitoring-DAY-2_1	31:19:00	3	11	103	23.976	2.560543689
29.10.2016_Pen12D_Monitoring-DAY-2	P3	M5	Pen12D	Pen12D_P3	Crowding&Hypoxia	1	29.10.2016_Pen12D_Monitoring-DAY-2_1	31:19:00	4	10	93	23.976	2.578064516
29.10.2016_Pen12D_Monitoring-DAY-2	P3	M5	Pen12D	Pen12D_P3	Crowding&Hypoxia	1	29.10.2016_Pen12D_Monitoring-DAY-2_1	31:19:00	5	6	33	23.976	4.359272727
29.10.2016_Pen12D_Monitoring-DAY-2	P3	M5	Pen12D	Pen12D_P3	Crowding&Hypoxia	2	29.10.2016_Pen12D_Monitoring-DAY-2_2	33:57:00	1	7	107	23.976	1.568523364
29.10.2016_Pen12D_Monitoring-DAY-2	P3	M5	Pen12D	Pen12D_P3	Crowding&Hypoxia	2	29.10.2016_Pen12D_Monitoring-DAY-2_2	33:57:00	2	7	84	23.976	1.998
29.10.2016_Pen12D_Monitoring-DAY-2	P3	M5	Pen12D	Pen12D_P3	Crowding&Hypoxia	2	29.10.2016_Pen12D_Monitoring-DAY-2_2	33:57:00	3	4	49	23.976	1.95722449
29.10.2016_Pen12D_Monitoring-DAY-2	P3	M5	Pen12D	Pen12D_P3	Crowding&Hypoxia	2	29.10.2016_Pen12D_Monitoring-DAY-2_2	33:57:00	4	18	150	23.976	2.87712
29.10.2016_Pen12D_Monitoring-DAY-2	P3	M5	Pen12D	Pen12D_P3	Crowding&Hypoxia	2	29.10.2016_Pen12D_Monitoring-DAY-2_2	33:57:00	5	4	30	23.976	3.1968
29.10.2016_Pen12D_Monitoring-DAY-2	P3	M5	Pen12D	Pen12D_P3	Crowding&Hypoxia	3	29.10.2016_Pen12D_Monitoring-DAY-2_3	21:42	1	10	100	23.976	2.3976
29.10.2016_Pen12D_Monitoring-DAY-2	P3	M5	Pen12D	Pen12D_P3	Crowding&Hypoxia	3	29.10.2016_Pen12D_Monitoring-DAY-2_3	21:42	2	3	54	23.976	1.332
29.10.2016_Pen12D_Monitoring-DAY-2	P3	M5	Pen12D	Pen12D_P3	Crowding&Hypoxia	3	29.10.2016_Pen12D_Monitoring-DAY-2_3	21:42	3	7	81	23.976	2.072
29.10.2016_Pen12D_Monitoring-DAY-2	P3	M5	Pen12D	Pen12D_P3	Crowding&Hypoxia	3	29.10.2016_Pen12D_Monitoring-DAY-2_3	21:42	4	4	41	23.976	2.339121951
29.10.2016_Pen12D_Monitoring-DAY-2	P3	M5	Pen12D	Pen12D_P3	Crowding&Hypoxia	3	29.10.2016_Pen12D_Monitoring-DAY-2_3	21:42	5	6	49	23.976	2.935836735
30.10.2016_Pen12A_Monitoring-DAY-5	P3	M8	Pen12A	Pen12A_P3	Hypoxia	1	30.10.2016_Pen12A_Monitoring-DAY-5_1	9:19	1	5	31	23.976	3.867096774
30.10.2016_Pen12A_Monitoring-DAY-5	P3	M8	Pen12A	Pen12A_P3	Hypoxia	1	30.10.2016_Pen12A_Monitoring-DAY-5_1	9:19	2	3	30	23.976	2.3976
30.10.2016_Pen12A_Monitoring-DAY-5	P3	M8	Pen12A	Pen12A_P3	Hypoxia	1	30.10.2016_Pen12A_Monitoring-DAY-5_1	9:19	3	5	46	23.976	2.606086957
30.10.2016_Pen12A_Monitoring-DAY-5	P3	M8	Pen12A	Pen12A_P3	Hypoxia	1	30.10.2016_Pen12A_Monitoring-DAY-5_1	9:19	4	5	33	23.976	3.632727273
30.10.2016_Pen12A_Monitoring-DAY-5	P3	M8	Pen12A	Pen12A_P3	Hypoxia	1	30.10.2016_Pen12A_Monitoring-DAY-5_1	9:19	5	4	39	23.976	2.459076923
30.10.2016_Pen12A_Monitoring-DAY-5	P3	M8	Pen12A	Pen12A_P3	Hypoxia	2	30.10.2016_Pen12A_Monitoring-DAY-5_2	27:12:00	1	7	71	23.976	2.363830986
30.10.2016_Pen12A_Monitoring-DAY-5	P3	M8	Pen12A	Pen12A_P3	Hypoxia	2	30.10.2016_Pen12A_Monitoring-DAY-5_2	27:12:00	2	10	107	23.976	2.240747664
30.10.2016_Pen12A_Monitoring-DAY-5	P3	M8	Pen12A	Pen12A_P3	Hypoxia	2	30.10.2016_Pen12A_Monitoring-DAY-5_2	27:12:00	3	6	62	23.976	2.320258065
30.10.2016_Pen12A_Monitoring-DAY-5	P3	M8	Pen12A	Pen12A_P3	Hypoxia	2	30.10.2016_Pen12A_Monitoring-DAY-5_2	27:12:00	4	5	63	23.976	1.902857143
30.10.2016_Pen12A_Monitoring-DAY-5	P3	M8	Pen12A	Pen12A_P3	Hypoxia	2	30.10.2016_Pen12A_Monitoring-DAY-5_2	27:12:00	5	6	58	23.976	2.480275862
30.10.2016_Pen12A_Monitoring-DAY-5	P3	M8	Pen12A	Pen12A_P3	Hypoxia	3	30.10.2016_Pen12A_Monitoring-DAY-5_3	17:20	1	11	111	23.976	2.376
30.10.2016_Pen12A_Monitoring-DAY-5	P3	M8	Pen12A	Pen12A_P3	Hypoxia	3	30.10.2016_Pen12A_Monitoring-DAY-5_3	17:20	2	5	67	23.976	1.789253731
30.10.2016_Pen12A_Monitoring-DAY-5	P3	M8	Pen12A	Pen12A_P3	Hypoxia	3	30.10.2016_Pen12A_Monitoring-DAY-5_3	17:20	3	5	42	23.976	2.854285714
30.10.2016_Pen12A_Monitoring-DAY-5	P3	M8	Pen12A	Pen12A_P3	Hypoxia	3	30.10.2016_Pen12A_Monitoring-DAY-5_3	17:20	4	4	58	23.976	1.653517241
30.10.2016_Pen12A_Monitoring-DAY-5	P3	M8	Pen12A	Pen12A_P3	Hypoxia	3	30.10.2016_Pen12A_Monitoring-DAY-5_3	17:20	5	9	81	23.976	2.664
30.10.2016_Pen12B_Monitoring-DAY-4	P3	M7	Pen12B	Pen12B_P3	Crowding	1	30.10.2016_Pen12B_Monitoring-DAY-4_1	16:39	1	4	56	23.976	1.712571429
30.10.2016_Pen12B_Monitoring-DAY-4	P3	M7	Pen12B	Pen12B_P3	Crowding	1	30.10.2016_Pen12B_Monitoring-DAY-4_1	16:39	2	10	76	23.976	3.154736842
30.10.2016_Pen12B_Monitoring-DAY-4	P3	M7	Pen12B	Pen12B_P3	Crowding	1	30.10.2016_Pen12B_Monitoring-DAY-4_1	16:39	3	8	56	23.976	3.425142857
30.10.2016_Pen12B_Monitoring-DAY-4	P3	M7	Pen12B	Pen12B_P3	Crowding	1	30.10.2016_Pen12B_Monitoring-DAY-4_1	16:39	4	4	38	23.976	2.523789474
30.10.2016_Pen12B_Monitoring-DAY-4	P3	M7	Pen12B	Pen12B_P3	Crowding	1	30.10.2016_Pen12B_Monitoring-DAY-4_1	16:39	5	5	41	23.976	2.923902439
30.10.2016_Pen12B_Monitoring-DAY-4	P3	M7	Pen12B	Pen12B_P3	Crowding	2	30.10.2016_Pen12B_Monitoring-DAY-4_2	38:00:00	1	5	33	23.976	3.632727273
30.10.2016_Pen12B_Monitoring-DAY-4	P3	M7	Pen12B	Pen12B_P3	Crowding	2	30.10.2016_Pen12B_Monitoring-DAY-4_2	38:00:00	2	5	32	23.976	3.74625
30.10.2016_Pen12B_Monitoring-DAY-4	P3	M7	Pen12B	Pen12B_P3	Crowding	2	30.10.2016_Pen12B_Monitoring-DAY-4_2	38:00:00	3	7	58	23.976	2.893655172
30.10.2016_Pen12B_Monitoring-DAY-4	P3	M7	Pen12B	Pen12B_P3	Crowding	2	30.10.2016_Pen12B_Monitoring-DAY-4_2	38:00:00	4	5	34	23.976	3.525882353
30.10.2016_Pen12B_Monitoring-DAY-4	P3	M7	Pen12B	Pen12B_P3	Crowding	2	30.10.2016_Pen12B_Monitoring-DAY-4_2	38:00:00	5	4	59	23.976	1.625491525
30.10.2016_Pen12B_Monitoring-DAY-4	P3	M7	Pen12B	Pen12B_P3	Crowding	3	30.10.2016_Pen12B_Monitoring-DAY-4_3	29:09:00	1	5	35	23.976	3.425142857
30.10.2016_Pen12B_Monitoring-DAY-4	P3	M7	Pen12B	Pen12B_P3	Crowding	3	30.10.2016_Pen12B_Monitoring-DAY-4_3	29:09:00	2	9	52	23.976	4.149692308
30.10.2016_Pen12B_Monitoring-DAY-4	P3	M7	Pen12B	Pen12B_P3	Crowding	3	30.10.2016_Pen12B_Monitoring-DAY-4_3	29:09:00	3	4	31	23.976	3.093677419
30.10.2016_Pen12B_Monitoring-DAY-4	P3	M7	Pen12B	Pen12B_P3	Crowding	3	30.10.2016_Pen12B_Monitoring-DAY-4_3	29:09:00	4	3	33	23.976	2.179636364
30.10.2016_Pen12B_Monitoring-DAY-4	P3	M7	Pen12B	Pen12B_P3	Crowding	3	30.10.2016_Pen12B_Monitoring-DAY-4_3	29:09:00	5	6	42	23.976	3.425142857
27.10.2016_Pen12D_Monitoring-4HRS	P3	M3	Pen12D	Pen12D_P3	Crowding&Hypoxia	1	27.10.2016_Pen12D_Monitoring-4HRS_1	23:59	1	4	71	23.976	1.350760563
27.10.2016_Pen12D_Monitoring-4HRS	P3	M3	Pen12D	Pen12D_P3	Crowding&Hypoxia	1	27.10.2016_Pen12D_Monitoring-4HRS_1	23:59	2	9	92	23.976	2.345478261
27.10.2016_Pen12D_Monitoring-4HRS	P3	M3	Pen12D	Pen12D_P3	Crowding&Hypoxia	1	27.10.2016_Pen12D_Monitoring-4HRS_1	23:59	3	1	31	23.976	0.773419355
27.10.2016_Pen12D_Monitoring-4HRS	P3	M3	Pen12D	Pen12D_P3	Crowding&Hypoxia	1	27.10.2016_Pen12D_Monitoring-4HRS_1	23:59	4	4	61	23.976	1.572196721
27.10.2016_Pen12D_Monitoring-4HRS	P3	M3	Pen12D	Pen12D_P3	Crowding&Hypoxia	1	27.10.2016_Pen12D_Monitoring-4HRS_1	23:59	5	6	55	23.976	2.615563636
27.10.2016_Pen12D_Monitoring-4HRS	P3	M3	Pen12D	Pen12D_P3	Crowding&Hypoxia	2	27.10.2016_Pen12D_Monitoring-4HRS_2	26:55:00	1	4	41	23.976	2.339121951
27.10.2016_Pen12D_Monitoring-4HRS	P3	M3	Pen12D	Pen12D_P3	Crowding&Hypoxia	2	27.10.2016_Pen12D_Monitoring-4HRS_2	26:55:00	2	4	44	23.976	2.179636364
27.10.2016_Pen12D_Monitoring-4HRS	P3	M3	Pen12D	Pen12D_P3	Crowding&Hypoxia	2	27.10.2016_Pen12D_Monitoring-4HRS_2	26:55:00	3	4	42	23.976	2.283428571
27.10.2016_Pen12D_Monitoring-4HRS	P3	M3	Pen12D	Pen12D_P3	Crowding&Hypoxia	2	27.10.2016_Pen12D_Monitoring-4HRS_2	26:55:00	4	4	42	23.976	2.283428571
27.10.2016_Pen12D_Monitoring-4HRS	P3	M3	Pen12D	Pen12D_P3	Crowding&Hypoxia	2	27.10.2016_Pen12D_Monitoring-4HRS_2	26:55:00	5	4	37	23.976	2.592
27.10.2016_Pen12D_Monitoring-4HRS	P3	M3	Pen12D	Pen12D_P3	Crowding&Hypoxia	3	27.10.2016_Pen12D_Monitoring-4HRS_3	8:16	1	4	41	23.976	2.339121951
27.10.2016_Pen12D_Monitoring-4HRS	P3	M3	Pen12D	Pen12D_P3	Crowding&Hypoxia	3	27.10.2016_Pen12D_Monitoring-4HRS_3	8:16	2	12	86	23.976	3.345488372
27.10.2016_Pen12D_Monitoring-4HRS	P3	M3	Pen12D	Pen12D_P3	Crowding&Hypoxia	3	27.10.2016_Pen12D_Monitoring-4HRS_3	8:16	3	7	39	23.976	4.303384615
27.10.2016_Pen12D_Monitoring-4HRS	P3	M3	Pen12D	Pen12D_P3	Crowding&Hypoxia	3	27.10.2016_Pen12D_Monitoring-4HRS_3	8:16	4	7	49	23.976	3.425142857
27.10.2016_Pen12D_Monitoring-4HRS	P3	M3	Pen12D	Pen12D_P3	Crowding&Hypoxia	3	27.10.2016_Pen12D_Monitoring-4HRS_3	8:16	5	9	80	23.976	2.6973
27.10.2016_Pen12D_Stress-PART-2	P3	T1	Pen12D	Pen12D_P3	Crowding&Hypoxia	1	27.10.2016_Pen12D_Stress-PART-2_1	3:22	1	5	48	23.976	2.4975
27.10.2016_Pen12D_Stress-PART-2	P3	T1	Pen12D	Pen12D_P3	Crowding&Hypoxia	1	27.10.2016_Pen12D_Stress-PART-2_1	3:22	2	11	77	23.976	3.425142857
27.10.2016_Pen12D_Stress-PART-2	P3	T1	Pen12D	Pen12D_P3	Crowding&Hypoxia	1	27.10.2016_Pen12D_Stress-PART-2_1	3:22	3	6	40	23.976	3.5964
27.10.2016_Pen12D_Stress-PART-2	P3	T1	Pen12D	Pen12D_P3	Crowding&Hypoxia	1	27.10.2016_Pen12D_Stress-PART-2_1	3:22	4	10	59	23.976	4.063728814
27.10.2016_Pen12D_Stress-PART-2	P3	T1	Pen12D	Pen12D_P3	Crowding&Hypoxia	1	27.10.2016_Pen12D_Stress-PART-2_1	3:22	5	6	45	23.976	3.1968
27.10.2016_Pen12D_Stress-PART-2	P3	T1	Pen12D	Pen12D_P3	Crowding&Hypoxia	2	27.10.2016_Pen12D_Stress-PART-2_2	5:19	1	13	63	23.976	4.947428571
27.10.2016_Pen12D_Stress-PART-2	P3	T1	Pen12D	Pen12D_P3	Crowding&Hypoxia	2	27.10.2016_Pen12D_Stress-PART-2_2	5:19	2	10	83	23.976	2.888674699
27.10.2016_Pen12D_Stress-PART-2	P3	T1	Pen12D	Pen12D_P3	Crowding&Hypoxia	2	27.10.2016_Pen12D_Stress-PART-2_2	5:19	3	9	54	23.976	3.996
27.10.2016_Pen12D_Stress-PART-2	P3	T1	Pen12D	Pen12D_P3	Crowding&Hypoxia	2	27.10.2016_Pen12D_Stress-PART-2_2	5:19	4	7	52	23.976	3.227538462
27.10.2016_Pen12D_Stress-PART-2	P3	T1	Pen12D	Pen12D_P3	Crowding&Hypoxia	2	27.10.2016_Pen12D_Stress-PART-2_2	5:19	5	9	75	23.976	2.87712
27.10.2016_Pen12D_Stress-PART-2	P3	T1	Pen12D	Pen12D_P3	Crowding&Hypoxia	3	27.10.2016_Pen12D_Stress-PART-2_3	5:43	1	9	69	23.976	3.127304348
27.10.2016_Pen12D_Stress-PART-2	P3	T1	Pen12D	Pen12D_P3	Crowding&Hypoxia	3	27.10.2016_Pen12D_Stress-PART-2_3	5:43	2	9	67	23.976	3.220656716
27.10.2016_Pen12D_Stress-PART-2	P3	T1	Pen12D	Pen12D_P3	Crowding&Hypoxia	3	27.10.2016_Pen12D_Stress-PART-2_3	5:43	3	5	26	23.976	4.610769231
27.10.2016_Pen12D_Stress-PART-2	P3	T1	Pen12D	Pen12D_P3	Crowding&Hypoxia	3	27.10.2016_Pen12D_Stress-PART-2_3	5:43	4	3	24	23.976	2.997
27.10.2016_Pen12D_Stress-PART-2	P3	T1	Pen12D	Pen12D_P3	Crowding&Hypoxia	3	27.10.2016_Pen12D_Stress-PART-2_3	5:43	5	7	63	23.976	2.664
27.10.2016_Pen12D_Stress-PART-3	P3	T2	Pen12D	Pen12D_P3	Crowding&Hypoxia	1	27.10.2016_Pen12D_Stress-PART-3_1	4:41	1	8	36	23.976	5.328
27.10.2016_Pen12D_Stress-PART-3	P3	T2	Pen12D	Pen12D_P3	Crowding&Hypoxia	1	27.10.2016_Pen12D_Stress-PART-3_1	4:41	2	6	28	23.976	5.137714286
27.10.2016_Pen12D_Stress-PART-3	P3	T2	Pen12D	Pen12D_P3	Crowding&Hypoxia	1	27.10.2016_Pen12D_Stress-PART-3_1	4:41	3	4	30	23.976	3.1968
27.10.2016_Pen12D_Stress-PART-3	P3	T2	Pen12D	Pen12D_P3	Crowding&Hypoxia	1	27.10.2016_Pen12D_Stress-PART-3_1	4:41	4	4	28	23.976	3.425142857
27.10.2016_Pen12D_Stress-PART-3	P3	T2	Pen12D	Pen12D_P3	Crowding&Hypoxia	1	27.10.2016_Pen12D_Stress-PART-3_1	4:41	5	6	40	23.976	3.5964
27.10.2016_Pen12D_Stress-PART-3	P3	T2	Pen12D	Pen12D_P3	Crowding&Hypoxia	2	27.10.2016_Pen12D_Stress-PART-3_2	6:10	1	14	71	23.976	4.727661972
27.10.2016_Pen12D_Stress-PART-3	P3	T2	Pen12D	Pen12D_P3	Crowding&Hypoxia	2	27.10.2016_Pen12D_Stress-PART-3_2	6:10	2	7	48	23.976	3.4965
27.10.2016_Pen12D_Stress-PART-3	P3	T2	Pen12D	Pen12D_P3	Crowding&Hypoxia	2	27.10.2016_Pen12D_Stress-PART-3_2	6:10	3	10	93	23.976	2.578064516
27.10.2016_Pen12D_Stress-PART-3	P3	T2	Pen12D	Pen12D_P3	Crowding&Hypoxia	2	27.10.2016_Pen12D_Stress-PART-3_2	6:10	4	8	61	23.976	3.144393443
27.10.2016_Pen12D_Stress-PART-3	P3	T2	Pen12D	Pen12D_P3	Crowding&Hypoxia	2	27.10.2016_Pen12D_Stress-PART-3_2	6:10	5	5	49	23.976	2.446530612
27.10.2016_Pen12D_Stress-PART-3	P3	T2	Pen12D	Pen12D_P3	Crowding&Hypoxia	3	27.10.2016_Pen12D_Stress-PART-3_3	1:18	1	8	47	23.976	4.081021277
27.10.2016_Pen12D_Stress-PART-3	P3	T2	Pen12D	Pen12D_P3	Crowding&Hypoxia	3	27.10.2016_Pen12D_Stress-PART-3_3	1:18	2	5	29	23.976	4.133793103
27.10.2016_Pen12D_Stress-PART-3	P3	T2	Pen12D	Pen12D_P3	Crowding&Hypoxia	3	27.10.2016_Pen12D_Stress-PART-3_3	1:18	3	9	39	23.976	5.532923077
27.10.2016_Pen12D_Stress-PART-3	P3	T2	Pen12D	Pen12D_P3	Crowding&Hypoxia	3	27.10.2016_Pen12D_Stress-PART-3_3	1:18	4	6	35	23.976	4.110171429
27.10.2016_Pen12D_Stress-PART-3	P3	T2	Pen12D	Pen12D_P3	Crowding&Hypoxia	3	27.10.2016_Pen12D_Stress-PART-3_3	1:18	5	8	47	23.976	4.081021277
27.10.2016_Pen12D_Stress-PART-4	P3	T3	Pen12D	Pen12D_P3	Crowding&Hypoxia	1	27.10.2016_Pen12D_Stress-PART-4_1	4:42	1	8	50	23.976	3.83616
27.10.2016_Pen12D_Stress-PART-4	P3	T3	Pen12D	Pen12D_P3	Crowding&Hypoxia	1	27.10.2016_Pen12D_Stress-PART-4_1	4:42	2	5	38	23.976	3.154736842
27.10.2016_Pen12D_Stress-PART-4	P3	T3	Pen12D	Pen12D_P3	Crowding&Hypoxia	1	27.10.2016_Pen12D_Stress-PART-4_1	4:42	3	7	43	23.976	3.903069767
27.10.2016_Pen12D_Stress-PART-4	P3	T3	Pen12D	Pen12D_P3	Crowding&Hypoxia	1	27.10.2016_Pen12D_Stress-PART-4_1	4:42	4	9	57	23.976	3.785684211
27.10.2016_Pen12D_Stress-PART-4	P3	T3	Pen12D	Pen12D_P3	Crowding&Hypoxia	1	27.10.2016_Pen12D_Stress-PART-4_1	4:42	5	7	49	23.976	3.425142857
27.10.2016_Pen12D_Stress-PART-4	P3	T3	Pen12D	Pen12D_P3	Crowding&Hypoxia	2	27.10.2016_Pen12D_Stress-PART-4_2	5:23	1	9	76	23.976	2.839263158
27.10.2016_Pen12D_Stress-PART-4	P3	T3	Pen12D	Pen12D_P3	Crowding&Hypoxia	2	27.10.2016_Pen12D_Stress-PART-4_2	5:23	2	6	40	23.976	3.5964
27.10.2016_Pen12D_Stress-PART-4	P3	T3	Pen12D	Pen12D_P3	Crowding&Hypoxia	2	27.10.2016_Pen12D_Stress-PART-4_2	5:23	3	5	39	23.976	3.073846154
27.10.2016_Pen12D_Stress-PART-4	P3	T3	Pen12D	Pen12D_P3	Crowding&Hypoxia	2	27.10.2016_Pen12D_Stress-PART-4_2	5:23	4	5	59	23.976	2.031864407
27.10.2016_Pen12D_Stress-PART-4	P3	T3	Pen12D	Pen12D_P3	Crowding&Hypoxia	2	27.10.2016_Pen12D_Stress-PART-4_2	5:23	5	9	51	23.976	4.231058824
27.10.2016_Pen12D_Stress-PART-4	P3	T3	Pen12D	Pen12D_P3	Crowding&Hypoxia	3	27.10.2016_Pen12D_Stress-PART-4_3	3:10	1	9	61	23.976	3.537442623
27.10.2016_Pen12D_Stress-PART-4	P3	T3	Pen12D	Pen12D_P3	Crowding&Hypoxia	3	27.10.2016_Pen12D_Stress-PART-4_3	3:10	2	8	57	23.976	3.365052632
27.10.2016_Pen12D_Stress-PART-4	P3	T3	Pen12D	Pen12D_P3	Crowding&Hypoxia	3	27.10.2016_Pen12D_Stress-PART-4_3	3:10	3	7	64	23.976	2.622375
27.10.2016_Pen12D_Stress-PART-4	P3	T3	Pen12D	Pen12D_P3	Crowding&Hypoxia	3	27.10.2016_Pen12D_Stress-PART-4_3	3:10	4	9	68	23.976	3.173294118
27.10.2016_Pen12D_Stress-PART-4	P3	T3	Pen12D	Pen12D_P3	Crowding&Hypoxia	3	27.10.2016_Pen12D_Stress-PART-4_3	3:10	5	9	48	23.976	4.4955
26.10.2016_Pen12B_Stress-PART2	P3	T1	Pen12B	Pen12B_P3	Crowding	1	26.10.2016_Pen12B_Stress-PART2_1	3:26	1	6	40	23.976	3.5964
26.10.2016_Pen12B_Stress-PART2	P3	T1	Pen12B	Pen12B_P3	Crowding	1	26.10.2016_Pen12B_Stress-PART2_1	3:26	2	5	37	23.976	3.24
26.10.2016_Pen12B_Stress-PART2	P3	T1	Pen12B	Pen12B_P3	Crowding	1	26.10.2016_Pen12B_Stress-PART2_1	3:26	3	7	43	23.976	3.903069767
26.10.2016_Pen12B_Stress-PART2	P3	T1	Pen12B	Pen12B_P3	Crowding	1	26.10.2016_Pen12B_Stress-PART2_1	3:26	4	6	26	23.976	5.532923077
26.10.2016_Pen12B_Stress-PART2	P3	T1	Pen12B	Pen12B_P3	Crowding	1	26.10.2016_Pen12B_Stress-PART2_1	3:26	5	5	27	23.976	4.44
26.10.2016_Pen12B_Stress-PART2	P3	T1	Pen12B	Pen12B_P3	Crowding	2	26.10.2016_Pen12B_Stress-PART2_2	5:14	1	7	24	23.976	6.993
26.10.2016_Pen12B_Stress-PART2	P3	T1	Pen12B	Pen12B_P3	Crowding	2	26.10.2016_Pen12B_Stress-PART2_2	5:14	2	5	27	23.976	4.44
26.10.2016_Pen12B_Stress-PART2	P3	T1	Pen12B	Pen12B_P3	Crowding	2	26.10.2016_Pen12B_Stress-PART2_2	5:14	3	8	27	23.976	7.104
26.10.2016_Pen12B_Stress-PART2	P3	T1	Pen12B	Pen12B_P3	Crowding	2	26.10.2016_Pen12B_Stress-PART2_2	5:14	4	7	43	23.976	3.903069767
26.10.2016_Pen12B_Stress-PART2	P3	T1	Pen12B	Pen12B_P3	Crowding	2	26.10.2016_Pen12B_Stress-PART2_2	5:14	5	5	27	23.976	4.44
26.10.2016_Pen12B_Stress-PART2	P3	T1	Pen12B	Pen12B_P3	Crowding	3	26.10.2016_Pen12B_Stress-PART2_3	8:29	1	4	36	23.976	2.664
26.10.2016_Pen12B_Stress-PART2	P3	T1	Pen12B	Pen12B_P3	Crowding	3	26.10.2016_Pen12B_Stress-PART2_3	8:29	2	3	24	23.976	2.997
26.10.2016_Pen12B_Stress-PART2	P3	T1	Pen12B	Pen12B_P3	Crowding	3	26.10.2016_Pen12B_Stress-PART2_3	8:29	3	5	38	23.976	3.154736842
26.10.2016_Pen12B_Stress-PART2	P3	T1	Pen12B	Pen12B_P3	Crowding	3	26.10.2016_Pen12B_Stress-PART2_3	8:29	4	6	36	23.976	3.996
26.10.2016_Pen12B_Stress-PART2	P3	T1	Pen12B	Pen12B_P3	Crowding	3	26.10.2016_Pen12B_Stress-PART2_3	8:29	5	5	38	23.976	3.154736842
26.10.2016_Pen12B_Stress-PART3	P3	T2	Pen12B	Pen12B_P3	Crowding	1	26.10.2016_Pen12B_Stress-PART3_1	7:21	1	11	43	23.976	6.133395349
26.10.2016_Pen12B_Stress-PART3	P3	T2	Pen12B	Pen12B_P3	Crowding	1	26.10.2016_Pen12B_Stress-PART3_1	7:21	2	5	28	23.976	4.281428571
26.10.2016_Pen12B_Stress-PART3	P3	T2	Pen12B	Pen12B_P3	Crowding	1	26.10.2016_Pen12B_Stress-PART3_1	7:21	3	6	39	23.976	3.688615385
26.10.2016_Pen12B_Stress-PART3	P3	T2	Pen12B	Pen12B_P3	Crowding	1	26.10.2016_Pen12B_Stress-PART3_1	7:21	4	4	32	23.976	2.997
26.10.2016_Pen12B_Stress-PART3	P3	T2	Pen12B	Pen12B_P3	Crowding	1	26.10.2016_Pen12B_Stress-PART3_1	7:21	5	5	24	23.976	4.995
26.10.2016_Pen12B_Stress-PART3	P3	T2	Pen12B	Pen12B_P3	Crowding	2	26.10.2016_Pen12B_Stress-PART3_2	6:08	1	3	24	23.976	2.997
26.10.2016_Pen12B_Stress-PART3	P3	T2	Pen12B	Pen12B_P3	Crowding	2	26.10.2016_Pen12B_Stress-PART3_2	6:08	2	5	33	23.976	3.632727273
26.10.2016_Pen12B_Stress-PART3	P3	T2	Pen12B	Pen12B_P3	Crowding	2	26.10.2016_Pen12B_Stress-PART3_2	6:08	3	5	36	23.976	3.33
26.10.2016_Pen12B_Stress-PART3	P3	T2	Pen12B	Pen12B_P3	Crowding	2	26.10.2016_Pen12B_Stress-PART3_2	6:08	4	4	24	23.976	3.996
26.10.2016_Pen12B_Stress-PART3	P3	T2	Pen12B	Pen12B_P3	Crowding	2	26.10.2016_Pen12B_Stress-PART3_2	6:08	5	7	34	23.976	4.936235294
26.10.2016_Pen12B_Stress-PART3	P3	T2	Pen12B	Pen12B_P3	Crowding	3	26.10.2016_Pen12B_Stress-PART3_3	8:57	1	7	40	23.976	4.1958
26.10.2016_Pen12B_Stress-PART3	P3	T2	Pen12B	Pen12B_P3	Crowding	3	26.10.2016_Pen12B_Stress-PART3_3	8:57	2	5	25	23.976	4.7952
26.10.2016_Pen12B_Stress-PART3	P3	T2	Pen12B	Pen12B_P3	Crowding	3	26.10.2016_Pen12B_Stress-PART3_3	8:57	3	6	24	23.976	5.994
26.10.2016_Pen12B_Stress-PART3	P3	T2	Pen12B	Pen12B_P3	Crowding	3	26.10.2016_Pen12B_Stress-PART3_3	8:57	4	6	32	23.976	4.4955
26.10.2016_Pen12B_Stress-PART3	P3	T2	Pen12B	Pen12B_P3	Crowding	3	26.10.2016_Pen12B_Stress-PART3_3	8:57	5	4	24	23.976	3.996
26.10.2016_Pen12B_Stress-PART4	P3	T3	Pen12B	Pen12B_P3	Crowding	1	26.10.2016_Pen12B_Stress-PART4_1	6:56	1	5	37	23.976	3.24
26.10.2016_Pen12B_Stress-PART4	P3	T3	Pen12B	Pen12B_P3	Crowding	1	26.10.2016_Pen12B_Stress-PART4_1	6:56	2	5	52	23.976	2.305384615
26.10.2016_Pen12B_Stress-PART4	P3	T3	Pen12B	Pen12B_P3	Crowding	1	26.10.2016_Pen12B_Stress-PART4_1	6:56	3	7	45	23.976	3.7296
26.10.2016_Pen12B_Stress-PART4	P3	T3	Pen12B	Pen12B_P3	Crowding	1	26.10.2016_Pen12B_Stress-PART4_1	6:56	4	3	30	23.976	2.3976
26.10.2016_Pen12B_Stress-PART4	P3	T3	Pen12B	Pen12B_P3	Crowding	1	26.10.2016_Pen12B_Stress-PART4_1	6:56	5	5	41	23.976	2.923902439
26.10.2016_Pen12B_Stress-PART4	P3	T3	Pen12B	Pen12B_P3	Crowding	2	26.10.2016_Pen12B_Stress-PART4_2	1:19	1	6	33	23.976	4.359272727
26.10.2016_Pen12B_Stress-PART4	P3	T3	Pen12B	Pen12B_P3	Crowding	2	26.10.2016_Pen12B_Stress-PART4_2	1:19	2	7	38	23.976	4.416631579
26.10.2016_Pen12B_Stress-PART4	P3	T3	Pen12B	Pen12B_P3	Crowding	2	26.10.2016_Pen12B_Stress-PART4_2	1:19	3	5	25	23.976	4.7952
26.10.2016_Pen12B_Stress-PART4	P3	T3	Pen12B	Pen12B_P3	Crowding	2	26.10.2016_Pen12B_Stress-PART4_2	1:19	4	6	38	23.976	3.785684211
26.10.2016_Pen12B_Stress-PART4	P3	T3	Pen12B	Pen12B_P3	Crowding	2	26.10.2016_Pen12B_Stress-PART4_2	1:19	5	6	25	23.976	5.75424
26.10.2016_Pen12B_Stress-PART4	P3	T3	Pen12B	Pen12B_P3	Crowding	3	26.10.2016_Pen12B_Stress-PART4_3	5:18	1	9	47	23.976	4.591148936
26.10.2016_Pen12B_Stress-PART4	P3	T3	Pen12B	Pen12B_P3	Crowding	3	26.10.2016_Pen12B_Stress-PART4_3	5:18	2	5	37	23.976	3.24
26.10.2016_Pen12B_Stress-PART4	P3	T3	Pen12B	Pen12B_P3	Crowding	3	26.10.2016_Pen12B_Stress-PART4_3	5:18	3	7	39	23.976	4.303384615
26.10.2016_Pen12B_Stress-PART4	P3	T3	Pen12B	Pen12B_P3	Crowding	3	26.10.2016_Pen12B_Stress-PART4_3	5:18	4	6	32	23.976	4.4955
26.10.2016_Pen12B_Stress-PART4	P3	T3	Pen12B	Pen12B_P3	Crowding	3	26.10.2016_Pen12B_Stress-PART4_3	5:18	5	4	26	23.976	3.688615385
25.10.2016_Pen12A_Stress_PART1	P3	T1	Pen12A	Pen12A_P3	Hypoxia	1	25.10.2016_Pen12A_Stress_PART1_1	8:33	1	9	66	25	3.409090909
25.10.2016_Pen12A_Stress_PART1	P3	T1	Pen12A	Pen12A_P3	Hypoxia	1	25.10.2016_Pen12A_Stress_PART1_1	8:33	2	6	40	25	3.75
25.10.2016_Pen12A_Stress_PART1	P3	T1	Pen12A	Pen12A_P3	Hypoxia	1	25.10.2016_Pen12A_Stress_PART1_1	8:33	3	6	40	25	3.75
25.10.2016_Pen12A_Stress_PART1	P3	T1	Pen12A	Pen12A_P3	Hypoxia	1	25.10.2016_Pen12A_Stress_PART1_1	8:33	4	5	32	25	3.90625
25.10.2016_Pen12A_Stress_PART1	P3	T1	Pen12A	Pen12A_P3	Hypoxia	1	25.10.2016_Pen12A_Stress_PART1_1	8:33	5	8	51	25	3.921568627
25.10.2016_Pen12A_Stress_PART1	P3	T1	Pen12A	Pen12A_P3	Hypoxia	2	25.10.2016_Pen12A_Stress_PART1_2	5:18	1	8	39	25	5.128205128
25.10.2016_Pen12A_Stress_PART1	P3	T1	Pen12A	Pen12A_P3	Hypoxia	2	25.10.2016_Pen12A_Stress_PART1_2	5:18	2	7	49	25	3.571428571
25.10.2016_Pen12A_Stress_PART1	P3	T1	Pen12A	Pen12A_P3	Hypoxia	2	25.10.2016_Pen12A_Stress_PART1_2	5:18	3	4	28	25	3.571428571
25.10.2016_Pen12A_Stress_PART1	P3	T1	Pen12A	Pen12A_P3	Hypoxia	2	25.10.2016_Pen12A_Stress_PART1_2	5:18	4	8	48	25	4.166666667
25.10.2016_Pen12A_Stress_PART1	P3	T1	Pen12A	Pen12A_P3	Hypoxia	2	25.10.2016_Pen12A_Stress_PART1_2	5:18	5	7	40	25	4.375
25.10.2016_Pen12A_Stress_PART1	P3	T1	Pen12A	Pen12A_P3	Hypoxia	3	25.10.2016_Pen12A_Stress_PART1_3	1:02	1	5	45	25	2.777777778
25.10.2016_Pen12A_Stress_PART1	P3	T1	Pen12A	Pen12A_P3	Hypoxia	3	25.10.2016_Pen12A_Stress_PART1_3	1:02	2	4	29	25	3.448275862
25.10.2016_Pen12A_Stress_PART1	P3	T1	Pen12A	Pen12A_P3	Hypoxia	3	25.10.2016_Pen12A_Stress_PART1_3	1:02	3	6	42	25	3.571428571
25.10.2016_Pen12A_Stress_PART1	P3	T1	Pen12A	Pen12A_P3	Hypoxia	3	25.10.2016_Pen12A_Stress_PART1_3	1:02	4	3	38	25	1.973684211
25.10.2016_Pen12A_Stress_PART1	P3	T1	Pen12A	Pen12A_P3	Hypoxia	3	25.10.2016_Pen12A_Stress_PART1_3	1:02	5	4	41	25	2.43902439
25.10.2016_Pen12A_Stress_PART2	P3	T2	Pen12A	Pen12A_P3	Hypoxia	1	25.10.2016_Pen12A_Stress_PART2_1	5:42	1	7	47	25	3.723404255
25.10.2016_Pen12A_Stress_PART2	P3	T2	Pen12A	Pen12A_P3	Hypoxia	1	25.10.2016_Pen12A_Stress_PART2_1	5:42	2	8	69	25	2.898550725
25.10.2016_Pen12A_Stress_PART2	P3	T2	Pen12A	Pen12A_P3	Hypoxia	1	25.10.2016_Pen12A_Stress_PART2_1	5:42	3	11	77	25	3.571428571
25.10.2016_Pen12A_Stress_PART2	P3	T2	Pen12A	Pen12A_P3	Hypoxia	1	25.10.2016_Pen12A_Stress_PART2_1	5:42	4	6	37	25	4.054054054
25.10.2016_Pen12A_Stress_PART2	P3	T2	Pen12A	Pen12A_P3	Hypoxia	1	25.10.2016_Pen12A_Stress_PART2_1	5:42	5	6	50	25	3
25.10.2016_Pen12A_Stress_PART2	P3	T2	Pen12A	Pen12A_P3	Hypoxia	2	25.10.2016_Pen12A_Stress_PART2_2	2:04	1	7	55	25	3.181818182
25.10.2016_Pen12A_Stress_PART2	P3	T2	Pen12A	Pen12A_P3	Hypoxia	2	25.10.2016_Pen12A_Stress_PART2_2	2:04	2	6	41	25	3.658536585
25.10.2016_Pen12A_Stress_PART2	P3	T2	Pen12A	Pen12A_P3	Hypoxia	2	25.10.2016_Pen12A_Stress_PART2_2	2:04	3	9	55	25	4.090909091
25.10.2016_Pen12A_Stress_PART2	P3	T2	Pen12A	Pen12A_P3	Hypoxia	2	25.10.2016_Pen12A_Stress_PART2_2	2:04	4	6	42	25	3.571428571
25.10.2016_Pen12A_Stress_PART2	P3	T2	Pen12A	Pen12A_P3	Hypoxia	2	25.10.2016_Pen12A_Stress_PART2_2	2:04	5	8	58	25	3.448275862
25.10.2016_Pen12A_Stress_PART2	P3	T2	Pen12A	Pen12A_P3	Hypoxia	3	25.10.2016_Pen12A_Stress_PART2_3	7:21	1	5	30	25	4.166666667
25.10.2016_Pen12A_Stress_PART2	P3	T2	Pen12A	Pen12A_P3	Hypoxia	3	25.10.2016_Pen12A_Stress_PART2_3	7:21	2	8	70	25	2.857142857
25.10.2016_Pen12A_Stress_PART2	P3	T2	Pen12A	Pen12A_P3	Hypoxia	3	25.10.2016_Pen12A_Stress_PART2_3	7:21	3	6	39	25	3.846153846
25.10.2016_Pen12A_Stress_PART2	P3	T2	Pen12A	Pen12A_P3	Hypoxia	3	25.10.2016_Pen12A_Stress_PART2_3	7:21	4	10	63	25	3.968253968
25.10.2016_Pen12A_Stress_PART2	P3	T2	Pen12A	Pen12A_P3	Hypoxia	3	25.10.2016_Pen12A_Stress_PART2_3	7:21	5	9	63	25	3.571428571
25.10.2016_Pen12A_Stress_PART3	P3	T3	Pen12A	Pen12A_P3	Hypoxia	1	25.10.2016_Pen12A_Stress_PART3_1	7:58	1	5	29	25	4.310344828
25.10.2016_Pen12A_Stress_PART3	P3	T3	Pen12A	Pen12A_P3	Hypoxia	1	25.10.2016_Pen12A_Stress_PART3_1	7:58	2	5	32	25	3.90625
25.10.2016_Pen12A_Stress_PART3	P3	T3	Pen12A	Pen12A_P3	Hypoxia	1	25.10.2016_Pen12A_Stress_PART3_1	7:58	3	4	27	25	3.703703704
25.10.2016_Pen12A_Stress_PART3	P3	T3	Pen12A	Pen12A_P3	Hypoxia	1	25.10.2016_Pen12A_Stress_PART3_1	7:58	4	5	34	25	3.676470588
25.10.2016_Pen12A_Stress_PART3	P3	T3	Pen12A	Pen12A_P3	Hypoxia	1	25.10.2016_Pen12A_Stress_PART3_1	7:58	5	11	80	25	3.4375
25.10.2016_Pen12A_Stress_PART3	P3	T3	Pen12A	Pen12A_P3	Hypoxia	2	25.10.2016_Pen12A_Stress_PART3_2	6:43	1	5	47	25	2.659574468
25.10.2016_Pen12A_Stress_PART3	P3	T3	Pen12A	Pen12A_P3	Hypoxia	2	25.10.2016_Pen12A_Stress_PART3_2	6:43	2	7	51	25	3.431372549
25.10.2016_Pen12A_Stress_PART3	P3	T3	Pen12A	Pen12A_P3	Hypoxia	2	25.10.2016_Pen12A_Stress_PART3_2	6:43	3	7	42	25	4.166666667
25.10.2016_Pen12A_Stress_PART3	P3	T3	Pen12A	Pen12A_P3	Hypoxia	2	25.10.2016_Pen12A_Stress_PART3_2	6:43	4	4	40	25	2.5
25.10.2016_Pen12A_Stress_PART3	P3	T3	Pen12A	Pen12A_P3	Hypoxia	2	25.10.2016_Pen12A_Stress_PART3_2	6:43	5	5	29	25	4.310344828
25.10.2016_Pen12A_Stress_PART3	P3	T3	Pen12A	Pen12A_P3	Hypoxia	3	25.10.2016_Pen12A_Stress_PART3_3	3:21	1	10	74	25	3.378378378
25.10.2016_Pen12A_Stress_PART3	P3	T3	Pen12A	Pen12A_P3	Hypoxia	3	25.10.2016_Pen12A_Stress_PART3_3	3:21	2	7	40	25	4.375
25.10.2016_Pen12A_Stress_PART3	P3	T3	Pen12A	Pen12A_P3	Hypoxia	3	25.10.2016_Pen12A_Stress_PART3_3	3:21	3	3	39	25	1.923076923
25.10.2016_Pen12A_Stress_PART3	P3	T3	Pen12A	Pen12A_P3	Hypoxia	3	25.10.2016_Pen12A_Stress_PART3_3	3:21	4	8	57	25	3.50877193
25.10.2016_Pen12A_Stress_PART3	P3	T3	Pen12A	Pen12A_P3	Hypoxia	3	25.10.2016_Pen12A_Stress_PART3_3	3:21	5	7	54	25	3.240740741
X	P1	P	5A	5A_P1	Crowding&Hypoxia	1	Crowding&Hypoxia_P_1	X	1	7	66	30	3.181818182
X	P1	P	5A	5A_P1	Crowding&Hypoxia	1	Crowding&Hypoxia_P_1	X	2	3	19	30	4.736842105
X	P1	P	5A	5A_P1	Crowding&Hypoxia	1	Crowding&Hypoxia_P_1	X	3	10	82	30	3.658536585
X	P1	P	5A	5A_P1	Crowding&Hypoxia	1	Crowding&Hypoxia_P_1	X	4	1	11	30	2.727272727
X	P1	P	5A	5A_P1	Crowding&Hypoxia	1	Crowding&Hypoxia_P_1	X	5	3	24	30	3.75
X	P1	P	5A	5A_P1	Crowding&Hypoxia	2	Crowding&Hypoxia_P_2	X	1	7	58	30	3.620689655
X	P1	P	5A	5A_P1	Crowding&Hypoxia	2	Crowding&Hypoxia_P_2	X	2	3	29	30	3.103448276
X	P1	P	5A	5A_P1	Crowding&Hypoxia	2	Crowding&Hypoxia_P_2	X	3	4	47	30	2.553191489
X	P1	P	5A	5A_P1	Crowding&Hypoxia	2	Crowding&Hypoxia_P_2	X	4	2	25	30	2.4
X	P1	P	5A	5A_P1	Crowding&Hypoxia	2	Crowding&Hypoxia_P_2	X	5	9	71	30	3.802816901
X	P1	P	5A	5A_P1	Crowding&Hypoxia	3	Crowding&Hypoxia_P_3	X	1	3	34	30	2.647058824
X	P1	P	5A	5A_P1	Crowding&Hypoxia	3	Crowding&Hypoxia_P_3	X	2	2	19	30	3.157894737
X	P1	P	5A	5A_P1	Crowding&Hypoxia	3	Crowding&Hypoxia_P_3	X	3	8	59	30	4.06779661
X	P1	P	5A	5A_P1	Crowding&Hypoxia	3	Crowding&Hypoxia_P_3	X	4	2	17	30	3.529411765
X	P1	P	5A	5A_P1	Crowding&Hypoxia	3	Crowding&Hypoxia_P_3	X	5	3	49	30	1.836734694
X	P1	T1	5A	5A_P1	Crowding&Hypoxia	1	Crowding&Hypoxia_T1_1	X	1	9	65	30	4.153846154
X	P1	T1	5A	5A_P1	Crowding&Hypoxia	1	Crowding&Hypoxia_T1_1	X	2	1	22	30	1.363636364
X	P1	T1	5A	5A_P1	Crowding&Hypoxia	1	Crowding&Hypoxia_T1_1	X	3	3	23	30	3.913043478
X	P1	T1	5A	5A_P1	Crowding&Hypoxia	1	Crowding&Hypoxia_T1_1	X	4	6	59	30	3.050847458
X	P1	T1	5A	5A_P1	Crowding&Hypoxia	1	Crowding&Hypoxia_T1_1	X	5	6	58	30	3.103448276
X	P1	T1	5A	5A_P1	Crowding&Hypoxia	2	Crowding&Hypoxia_T1_2	X	1	6	38	30	4.736842105
X	P1	T1	5A	5A_P1	Crowding&Hypoxia	2	Crowding&Hypoxia_T1_2	X	2	1	16	30	1.875
X	P1	T1	5A	5A_P1	Crowding&Hypoxia	2	Crowding&Hypoxia_T1_2	X	3	8	53	30	4.528301887
X	P1	T1	5A	5A_P1	Crowding&Hypoxia	2	Crowding&Hypoxia_T1_2	X	4	3	24	30	3.75
X	P1	T1	5A	5A_P1	Crowding&Hypoxia	2	Crowding&Hypoxia_T1_2	X	5	2	18	30	3.333333333
X	P1	T1	5A	5A_P1	Crowding&Hypoxia	3	Crowding&Hypoxia_T1_3	X	1	3	17	30	5.294117647
X	P1	T1	5A	5A_P1	Crowding&Hypoxia	3	Crowding&Hypoxia_T1_3	X	2	10	44	30	6.818181818
X	P1	T1	5A	5A_P1	Crowding&Hypoxia	3	Crowding&Hypoxia_T1_3	X	3	6	28	30	6.428571429
X	P1	T1	5A	5A_P1	Crowding&Hypoxia	3	Crowding&Hypoxia_T1_3	X	4	4	31	30	3.870967742
X	P1	T1	5A	5A_P1	Crowding&Hypoxia	3	Crowding&Hypoxia_T1_3	X	5	7	48	30	4.375
X	P1	T2	5A	5A_P1	Crowding&Hypoxia	1	Crowding&Hypoxia_T2_1	X	1	9	69	30	3.913043478
X	P1	T2	5A	5A_P1	Crowding&Hypoxia	1	Crowding&Hypoxia_T2_1	X	2	4	23	30	5.217391304
X	P1	T2	5A	5A_P1	Crowding&Hypoxia	1	Crowding&Hypoxia_T2_1	X	3	5	55	30	2.727272727
X	P1	T2	5A	5A_P1	Crowding&Hypoxia	1	Crowding&Hypoxia_T2_1	X	4	8	63	30	3.80952381
X	P1	T2	5A	5A_P1	Crowding&Hypoxia	1	Crowding&Hypoxia_T2_1	X	5	4	29	30	4.137931034
X	P1	T2	5A	5A_P1	Crowding&Hypoxia	2	Crowding&Hypoxia_T2_2	X	1	7	40	30	5.25
X	P1	T2	5A	5A_P1	Crowding&Hypoxia	2	Crowding&Hypoxia_T2_2	X	2	4	40	30	3
X	P1	T2	5A	5A_P1	Crowding&Hypoxia	2	Crowding&Hypoxia_T2_2	X	3	5	42	30	3.571428571
X	P1	T2	5A	5A_P1	Crowding&Hypoxia	2	Crowding&Hypoxia_T2_2	X	4	5	43	30	3.488372093
X	P1	T2	5A	5A_P1	Crowding&Hypoxia	2	Crowding&Hypoxia_T2_2	X	5	3	22	30	4.090909091
X	P1	T2	5A	5A_P1	Crowding&Hypoxia	3	Crowding&Hypoxia_T2_3	X	1	3	26	30	3.461538462
X	P1	T2	5A	5A_P1	Crowding&Hypoxia	3	Crowding&Hypoxia_T2_3	X	2	6	43	30	4.186046512
X	P1	T2	5A	5A_P1	Crowding&Hypoxia	3	Crowding&Hypoxia_T2_3	X	3	5	37	30	4.054054054
X	P1	T2	5A	5A_P1	Crowding&Hypoxia	3	Crowding&Hypoxia_T2_3	X	4	3	19	30	4.736842105
X	P1	T2	5A	5A_P1	Crowding&Hypoxia	3	Crowding&Hypoxia_T2_3	X	5	2	12	30	5
X	P1	M4	5A	5A_P1	Crowding&Hypoxia	1	Crowding&Hypoxia_M4_1	X	1	5	44	30	3.409090909
X	P1	M4	5A	5A_P1	Crowding&Hypoxia	1	Crowding&Hypoxia_M4_1	X	2	14	149	30	2.818791946
X	P1	M4	5A	5A_P1	Crowding&Hypoxia	1	Crowding&Hypoxia_M4_1	X	3	8	81	30	2.962962963
X	P1	M4	5A	5A_P1	Crowding&Hypoxia	1	Crowding&Hypoxia_M4_1	X	4	3	36	30	2.5
X	P1	M4	5A	5A_P1	Crowding&Hypoxia	1	Crowding&Hypoxia_M4_1	X	5	9	122	30	2.213114754
X	P1	M4	5A	5A_P1	Crowding&Hypoxia	2	Crowding&Hypoxia_M4_2	X	1	10	149	30	2.013422819
X	P1	M4	5A	5A_P1	Crowding&Hypoxia	2	Crowding&Hypoxia_M4_2	X	2	5	50	30	3
X	P1	M4	5A	5A_P1	Crowding&Hypoxia	2	Crowding&Hypoxia_M4_2	X	3	7	63	30	3.333333333
X	P1	M4	5A	5A_P1	Crowding&Hypoxia	2	Crowding&Hypoxia_M4_2	X	4	2	22	30	2.727272727
X	P1	M4	5A	5A_P1	Crowding&Hypoxia	2	Crowding&Hypoxia_M4_2	X	5	3	34	30	2.647058824
X	P1	M4	5A	5A_P1	Crowding&Hypoxia	3	Crowding&Hypoxia_M4_3	X	1	3	29	30	3.103448276
X	P1	M4	5A	5A_P1	Crowding&Hypoxia	3	Crowding&Hypoxia_M4_3	X	2	4	41	30	2.926829268
X	P1	M4	5A	5A_P1	Crowding&Hypoxia	3	Crowding&Hypoxia_M4_3	X	3	7	58	30	3.620689655
X	P1	M4	5A	5A_P1	Crowding&Hypoxia	3	Crowding&Hypoxia_M4_3	X	4	9	97	30	2.783505155
X	P1	M4	5A	5A_P1	Crowding&Hypoxia	3	Crowding&Hypoxia_M4_3	X	5	9	105	30	2.571428571
X	P1	M5	5A	5A_P1	Crowding&Hypoxia	1	Crowding&Hypoxia_M5_1	X	1	6	69	30	2.608695652
X	P1	M5	5A	5A_P1	Crowding&Hypoxia	1	Crowding&Hypoxia_M5_1	X	2	12	139	30	2.589928058
X	P1	M5	5A	5A_P1	Crowding&Hypoxia	1	Crowding&Hypoxia_M5_1	X	3	6	83	30	2.168674699
X	P1	M5	5A	5A_P1	Crowding&Hypoxia	1	Crowding&Hypoxia_M5_1	X	4	14	149	30	2.818791946
X	P1	M5	5A	5A_P1	Crowding&Hypoxia	1	Crowding&Hypoxia_M5_1	X	5	15	149	30	3.020134228
X	P1	M5	5A	5A_P1	Crowding&Hypoxia	2	Crowding&Hypoxia_M5_2	X	1	9	78	30	3.461538462
X	P1	M5	5A	5A_P1	Crowding&Hypoxia	2	Crowding&Hypoxia_M5_2	X	2	6	53	30	3.396226415
X	P1	M5	5A	5A_P1	Crowding&Hypoxia	2	Crowding&Hypoxia_M5_2	X	3	5	63	30	2.380952381
X	P1	M5	5A	5A_P1	Crowding&Hypoxia	2	Crowding&Hypoxia_M5_2	X	4	6	50	30	3.6
X	P1	M5	5A	5A_P1	Crowding&Hypoxia	2	Crowding&Hypoxia_M5_2	X	5	3	24	30	3.75
X	P1	M5	5A	5A_P1	Crowding&Hypoxia	3	Crowding&Hypoxia_M5_3	X	1	5	41	30	3.658536585
X	P1	M5	5A	5A_P1	Crowding&Hypoxia	3	Crowding&Hypoxia_M5_3	X	2	4	42	30	2.857142857
X	P1	M5	5A	5A_P1	Crowding&Hypoxia	3	Crowding&Hypoxia_M5_3	X	3	4	34	30	3.529411765
X	P1	M5	5A	5A_P1	Crowding&Hypoxia	3	Crowding&Hypoxia_M5_3	X	4	3	23	30	3.913043478
X	P1	M5	5A	5A_P1	Crowding&Hypoxia	3	Crowding&Hypoxia_M5_3	X	5	12	149	30	2.416107383
X	P1	M6	5A	5A_P1	Crowding&Hypoxia	1	Crowding&Hypoxia_M6_1	X	1	12	113	30	3.185840708
X	P1	M6	5A	5A_P1	Crowding&Hypoxia	1	Crowding&Hypoxia_M6_1	X	2	2	19	30	3.157894737
X	P1	M6	5A	5A_P1	Crowding&Hypoxia	1	Crowding&Hypoxia_M6_1	X	3	7	57	30	3.684210526
X	P1	M6	5A	5A_P1	Crowding&Hypoxia	1	Crowding&Hypoxia_M6_1	X	4	10	87	30	3.448275862
X	P1	M6	5A	5A_P1	Crowding&Hypoxia	1	Crowding&Hypoxia_M6_1	X	5	5	54	30	2.777777778
X	P1	M6	5A	5A_P1	Crowding&Hypoxia	2	Crowding&Hypoxia_M6_2	X	1	5	42	30	3.571428571
X	P1	M6	5A	5A_P1	Crowding&Hypoxia	2	Crowding&Hypoxia_M6_2	X	2	4	33	30	3.636363636
X	P1	M6	5A	5A_P1	Crowding&Hypoxia	2	Crowding&Hypoxia_M6_2	X	3	11	121	30	2.727272727
X	P1	M6	5A	5A_P1	Crowding&Hypoxia	2	Crowding&Hypoxia_M6_2	X	4	5	45	30	3.333333333
X	P1	M6	5A	5A_P1	Crowding&Hypoxia	2	Crowding&Hypoxia_M6_2	X	5	4	29	30	4.137931034
X	P1	M6	5A	5A_P1	Crowding&Hypoxia	3	Crowding&Hypoxia_M6_3	X	1	10	86	30	3.488372093
X	P1	M6	5A	5A_P1	Crowding&Hypoxia	3	Crowding&Hypoxia_M6_3	X	2	3	25	30	3.6
X	P1	M6	5A	5A_P1	Crowding&Hypoxia	3	Crowding&Hypoxia_M6_3	X	3	7	82	30	2.56097561
X	P1	M6	5A	5A_P1	Crowding&Hypoxia	3	Crowding&Hypoxia_M6_3	X	4	6	52	30	3.461538462
X	P1	M6	5A	5A_P1	Crowding&Hypoxia	3	Crowding&Hypoxia_M6_3	X	5	9	88	30	3.068181818
X	P1	M9	5A	5A_P1	Crowding&Hypoxia	1	Crowding&Hypoxia_M9_1	X	1	5	49	30	3.06122449
X	P1	M9	5A	5A_P1	Crowding&Hypoxia	1	Crowding&Hypoxia_M9_1	X	2	11	107	30	3.08411215
X	P1	M9	5A	5A_P1	Crowding&Hypoxia	1	Crowding&Hypoxia_M9_1	X	3	9	74	30	3.648648649
X	P1	M9	5A	5A_P1	Crowding&Hypoxia	1	Crowding&Hypoxia_M9_1	X	4	13	128	30	3.046875
X	P1	M9	5A	5A_P1	Crowding&Hypoxia	1	Crowding&Hypoxia_M9_1	X	5	5	49	30	3.06122449
X	P1	M9	5A	5A_P1	Crowding&Hypoxia	2	Crowding&Hypoxia_M9_2	X	1	13	144	30	2.708333333
X	P1	M9	5A	5A_P1	Crowding&Hypoxia	2	Crowding&Hypoxia_M9_2	X	2	3	27	30	3.333333333
X	P1	M9	5A	5A_P1	Crowding&Hypoxia	2	Crowding&Hypoxia_M9_2	X	3	5	44	30	3.409090909
X	P1	M9	5A	5A_P1	Crowding&Hypoxia	2	Crowding&Hypoxia_M9_2	X	4	7	78	30	2.692307692
X	P1	M9	5A	5A_P1	Crowding&Hypoxia	2	Crowding&Hypoxia_M9_2	X	5	3	34	30	2.647058824
X	P1	M9	5A	5A_P1	Crowding&Hypoxia	3	Crowding&Hypoxia_M9_3	X	1	14	136	30	3.088235294
X	P1	M9	5A	5A_P1	Crowding&Hypoxia	3	Crowding&Hypoxia_M9_3	X	2	3	35	30	2.571428571
X	P1	M9	5A	5A_P1	Crowding&Hypoxia	3	Crowding&Hypoxia_M9_3	X	3	7	83	30	2.530120482
X	P1	M9	5A	5A_P1	Crowding&Hypoxia	3	Crowding&Hypoxia_M9_3	X	4	13	113	30	3.451327434
X	P1	M9	5A	5A_P1	Crowding&Hypoxia	3	Crowding&Hypoxia_M9_3	X	5	5	57	30	2.631578947
X	P1	P	5B	5B_P1	Crowding	1	Crowding_P_1	X	1	3	45	30	2
X	P1	P	5B	5B_P1	Crowding	1	Crowding_P_1	X	2	3	40	30	2.25
X	P1	P	5B	5B_P1	Crowding	1	Crowding_P_1	X	3	13	144	30	2.708333333
X	P1	P	5B	5B_P1	Crowding	1	Crowding_P_1	X	4	3	34	30	2.647058824
X	P1	P	5B	5B_P1	Crowding	1	Crowding_P_1	X	5	10	124	30	2.419354839
X	P1	P	5B	5B_P1	Crowding	2	Crowding_P_2	X	1	11	149	30	2.214765101
X	P1	P	5B	5B_P1	Crowding	2	Crowding_P_2	X	2	3	31	30	2.903225806
X	P1	P	5B	5B_P1	Crowding	2	Crowding_P_2	X	3	11	121	30	2.727272727
X	P1	P	5B	5B_P1	Crowding	2	Crowding_P_2	X	4	4	45	30	2.666666667
X	P1	P	5B	5B_P1	Crowding	2	Crowding_P_2	X	5	8	84	30	2.857142857
X	P1	P	5B	5B_P1	Crowding	3	Crowding_P_3	X	1	4	36	30	3.333333333
X	P1	P	5B	5B_P1	Crowding	3	Crowding_P_3	X	2	12	132	30	2.727272727
X	P1	P	5B	5B_P1	Crowding	3	Crowding_P_3	X	3	8	87	30	2.75862069
X	P1	P	5B	5B_P1	Crowding	3	Crowding_P_3	X	4	11	149	30	2.214765101
X	P1	P	5B	5B_P1	Crowding	3	Crowding_P_3	X	5	3	29	30	3.103448276
X	P1	T1	5B	5B_P1	Crowding	1	Crowding_T1_1	X	1	3	22	30	4.090909091
X	P1	T1	5B	5B_P1	Crowding	1	Crowding_T1_1	X	2	5	33	30	4.545454545
X	P1	T1	5B	5B_P1	Crowding	1	Crowding_T1_1	X	3	3	21	30	4.285714286
X	P1	T1	5B	5B_P1	Crowding	1	Crowding_T1_1	X	4	4	24	30	5
X	P1	T1	5B	5B_P1	Crowding	1	Crowding_T1_1	X	5	2	11	30	5.454545455
X	P1	T1	5B	5B_P1	Crowding	2	Crowding_T1_2	X	1	4	34	30	3.529411765
X	P1	T1	5B	5B_P1	Crowding	2	Crowding_T1_2	X	2	7	55	30	3.818181818
X	P1	T1	5B	5B_P1	Crowding	2	Crowding_T1_2	X	3	4	40	30	3
X	P1	T1	5B	5B_P1	Crowding	2	Crowding_T1_2	X	4	6	43	30	4.186046512
X	P1	T1	5B	5B_P1	Crowding	2	Crowding_T1_2	X	5	4	24	30	5
X	P1	T1	5B	5B_P1	Crowding	3	Crowding_T1_3	X	1	6	54	30	3.333333333
X	P1	T1	5B	5B_P1	Crowding	3	Crowding_T1_3	X	2	4	38	30	3.157894737
X	P1	T1	5B	5B_P1	Crowding	3	Crowding_T1_3	X	3	6	44	30	4.090909091
X	P1	T1	5B	5B_P1	Crowding	3	Crowding_T1_3	X	4	3	22	30	4.090909091
X	P1	T1	5B	5B_P1	Crowding	3	Crowding_T1_3	X	5	7	54	30	3.888888889
X	P1	T2	5B	5B_P1	Crowding	1	Crowding_T2_1	X	1	6	39	30	4.615384615
X	P1	T2	5B	5B_P1	Crowding	1	Crowding_T2_1	X	2	5	38	30	3.947368421
X	P1	T2	5B	5B_P1	Crowding	1	Crowding_T2_1	X	3	3	21	30	4.285714286
X	P1	T2	5B	5B_P1	Crowding	1	Crowding_T2_1	X	4	3	20	30	4.5
X	P1	T2	5B	5B_P1	Crowding	1	Crowding_T2_1	X	5	3	21	30	4.285714286
X	P1	T2	5B	5B_P1	Crowding	2	Crowding_T2_2	X	1	4	32	30	3.75
X	P1	T2	5B	5B_P1	Crowding	2	Crowding_T2_2	X	2	4	44	30	2.727272727
X	P1	T2	5B	5B_P1	Crowding	2	Crowding_T2_2	X	3	4	28	30	4.285714286
X	P1	T2	5B	5B_P1	Crowding	2	Crowding_T2_2	X	4	2	15	30	4
X	P1	T2	5B	5B_P1	Crowding	2	Crowding_T2_2	X	5	6	43	30	4.186046512
X	P1	T2	5B	5B_P1	Crowding	3	Crowding_T2_3	X	1	2	15	30	4
X	P1	T2	5B	5B_P1	Crowding	3	Crowding_T2_3	X	2	3	24	30	3.75
X	P1	T2	5B	5B_P1	Crowding	3	Crowding_T2_3	X	3	3	29	30	3.103448276
X	P1	T2	5B	5B_P1	Crowding	3	Crowding_T2_3	X	4	3	37	30	2.432432432
X	P1	T2	5B	5B_P1	Crowding	3	Crowding_T2_3	X	5	3	25	30	3.6
X	P1	T3	5B	5B_P1	Crowding	1	Crowding_T3_1	X	1	3	22	30	4.090909091
X	P1	T3	5B	5B_P1	Crowding	1	Crowding_T3_1	X	2	4	24	30	5
X	P1	T3	5B	5B_P1	Crowding	1	Crowding_T3_1	X	3	2	12	30	5
X	P1	T3	5B	5B_P1	Crowding	1	Crowding_T3_1	X	4	4	30	30	4
X	P1	T3	5B	5B_P1	Crowding	1	Crowding_T3_1	X	5	4	29	30	4.137931034
X	P1	T3	5B	5B_P1	Crowding	2	Crowding_T3_2	X	1	8	75	30	3.2
X	P1	T3	5B	5B_P1	Crowding	2	Crowding_T3_2	X	2	4	29	30	4.137931034
X	P1	T3	5B	5B_P1	Crowding	2	Crowding_T3_2	X	3	2	17	30	3.529411765
X	P1	T3	5B	5B_P1	Crowding	2	Crowding_T3_2	X	4	2	19	30	3.157894737
X	P1	T3	5B	5B_P1	Crowding	2	Crowding_T3_2	X	5	4	33	30	3.636363636
X	P1	T3	5B	5B_P1	Crowding	3	Crowding_T3_3	X	1	4	39	30	3.076923077
X	P1	T3	5B	5B_P1	Crowding	3	Crowding_T3_3	X	2	3	27	30	3.333333333
X	P1	T3	5B	5B_P1	Crowding	3	Crowding_T3_3	X	3	3	27	30	3.333333333
X	P1	T3	5B	5B_P1	Crowding	3	Crowding_T3_3	X	4	3	24	30	3.75
X	P1	T3	5B	5B_P1	Crowding	3	Crowding_T3_3	X	5	6	49	30	3.673469388
X	P1	M4	5B	5B_P1	Crowding	1	Crowding_M4_1	X	1	4	31	30	3.870967742
X	P1	M4	5B	5B_P1	Crowding	1	Crowding_M4_1	X	2	9	87	30	3.103448276
X	P1	M4	5B	5B_P1	Crowding	1	Crowding_M4_1	X	3	9	94	30	2.872340426
X	P1	M4	5B	5B_P1	Crowding	1	Crowding_M4_1	X	4	5	39	30	3.846153846
X	P1	M4	5B	5B_P1	Crowding	1	Crowding_M4_1	X	5	5	43	30	3.488372093
X	P1	M4	5B	5B_P1	Crowding	2	Crowding_M4_2	X	1	9	109	30	2.47706422
X	P1	M4	5B	5B_P1	Crowding	2	Crowding_M4_2	X	2	3	36	30	2.5
X	P1	M4	5B	5B_P1	Crowding	2	Crowding_M4_2	X	3	4	61	30	1.967213115
X	P1	M4	5B	5B_P1	Crowding	2	Crowding_M4_2	X	4	7	104	30	2.019230769
X	P1	M4	5B	5B_P1	Crowding	2	Crowding_M4_2	X	5	10	104	30	2.884615385
X	P1	M4	5B	5B_P1	Crowding	3	Crowding_M4_3	X	1	4	29	30	4.137931034
X	P1	M4	5B	5B_P1	Crowding	3	Crowding_M4_3	X	2	10	131	30	2.290076336
X	P1	M4	5B	5B_P1	Crowding	3	Crowding_M4_3	X	3	3	35	30	2.571428571
X	P1	M4	5B	5B_P1	Crowding	3	Crowding_M4_3	X	4	2	29	30	2.068965517
X	P1	M4	5B	5B_P1	Crowding	3	Crowding_M4_3	X	5	5	36	30	4.166666667
X	P1	M5	5B	5B_P1	Crowding	1	Crowding_M5_1	X	1	5	69	30	2.173913043
X	P1	M5	5B	5B_P1	Crowding	1	Crowding_M5_1	X	2	12	135	30	2.666666667
X	P1	M5	5B	5B_P1	Crowding	1	Crowding_M5_1	X	3	7	82	30	2.56097561
X	P1	M5	5B	5B_P1	Crowding	1	Crowding_M5_1	X	4	10	139	30	2.158273381
X	P1	M5	5B	5B_P1	Crowding	1	Crowding_M5_1	X	5	4	48	30	2.5
X	P1	M5	5B	5B_P1	Crowding	2	Crowding_M5_2	X	1	4	37	30	3.243243243
X	P1	M5	5B	5B_P1	Crowding	2	Crowding_M5_2	X	2	4	42	30	2.857142857
X	P1	M5	5B	5B_P1	Crowding	2	Crowding_M5_2	X	3	2	20	30	3
X	P1	M5	5B	5B_P1	Crowding	2	Crowding_M5_2	X	4	10	129	30	2.325581395
X	P1	M5	5B	5B_P1	Crowding	2	Crowding_M5_2	X	5	4	38	30	3.157894737
X	P1	M5	5B	5B_P1	Crowding	3	Crowding_M5_3	X	1	5	66	30	2.272727273
X	P1	M5	5B	5B_P1	Crowding	3	Crowding_M5_3	X	2	6	61	30	2.950819672
X	P1	M5	5B	5B_P1	Crowding	3	Crowding_M5_3	X	3	5	74	30	2.027027027
X	P1	M5	5B	5B_P1	Crowding	3	Crowding_M5_3	X	4	1	14	30	2.142857143
X	P1	M5	5B	5B_P1	Crowding	3	Crowding_M5_3	X	5	5	60	30	2.5
X	P1	M6	5B	5B_P1	Crowding	1	Crowding_M6_1	X	1	9	83	30	3.253012048
X	P1	M6	5B	5B_P1	Crowding	1	Crowding_M6_1	X	2	1	12	30	2.5
X	P1	M6	5B	5B_P1	Crowding	1	Crowding_M6_1	X	3	4	32	30	3.75
X	P1	M6	5B	5B_P1	Crowding	1	Crowding_M6_1	X	4	5	41	30	3.658536585
X	P1	M6	5B	5B_P1	Crowding	1	Crowding_M6_1	X	5	3	44	30	2.045454545
X	P1	M6	5B	5B_P1	Crowding	2	Crowding_M6_2	X	1	4	60	30	2
X	P1	M6	5B	5B_P1	Crowding	2	Crowding_M6_2	X	2	10	123	30	2.43902439
X	P1	M6	5B	5B_P1	Crowding	2	Crowding_M6_2	X	3	2	34	30	1.764705882
X	P1	M6	5B	5B_P1	Crowding	2	Crowding_M6_2	X	4	4	47	30	2.553191489
X	P1	M6	5B	5B_P1	Crowding	2	Crowding_M6_2	X	5	3	32	30	2.8125
X	P1	M6	5B	5B_P1	Crowding	3	Crowding_M6_3	X	1	6	74	30	2.432432432
X	P1	M6	5B	5B_P1	Crowding	3	Crowding_M6_3	X	2	7	76	30	2.763157895
X	P1	M6	5B	5B_P1	Crowding	3	Crowding_M6_3	X	3	3	54	30	1.666666667
X	P1	M6	5B	5B_P1	Crowding	3	Crowding_M6_3	X	4	6	81	30	2.222222222
X	P1	M6	5B	5B_P1	Crowding	3	Crowding_M6_3	X	5	5	65	30	2.307692308
X	P1	M9	5B	5B_P1	Crowding	1	Crowding_M9_1	X	1	10	149	30	2.013422819
X	P1	M9	5B	5B_P1	Crowding	1	Crowding_M9_1	X	2	8	125	30	1.92
X	P1	M9	5B	5B_P1	Crowding	1	Crowding_M9_1	X	3	2	21	30	2.857142857
X	P1	M9	5B	5B_P1	Crowding	1	Crowding_M9_1	X	4	6	108	30	1.666666667
X	P1	M9	5B	5B_P1	Crowding	1	Crowding_M9_1	X	5	2	64	30	0.9375
X	P1	M9	5B	5B_P1	Crowding	2	Crowding_M9_2	X	1	4	78	30	1.538461538
X	P1	M9	5B	5B_P1	Crowding	2	Crowding_M9_2	X	2	3	39	30	2.307692308
X	P1	M9	5B	5B_P1	Crowding	2	Crowding_M9_2	X	3	2	42	30	1.428571429
X	P1	M9	5B	5B_P1	Crowding	2	Crowding_M9_2	X	4	2	40	30	1.5
X	P1	M9	5B	5B_P1	Crowding	2	Crowding_M9_2	X	5	4	42	30	2.857142857
X	P1	M9	5B	5B_P1	Crowding	3	Crowding_M9_3	X	1	5	95	30	1.578947368
X	P1	M9	5B	5B_P1	Crowding	3	Crowding_M9_3	X	2	7	104	30	2.019230769
X	P1	M9	5B	5B_P1	Crowding	3	Crowding_M9_3	X	3	4	47	30	2.553191489
X	P1	M9	5B	5B_P1	Crowding	3	Crowding_M9_3	X	4	2	44	30	1.363636364
X	P1	M9	5B	5B_P1	Crowding	3	Crowding_M9_3	X	5	3	29	30	3.103448276
X	P1	P	5D	5D_P1	Control	1	Control_P_1	X	1	5	53	30	2.830188679
X	P1	P	5D	5D_P1	Control	1	Control_P_1	X	2	4	77	30	1.558441558
X	P1	P	5D	5D_P1	Control	1	Control_P_1	X	3	5	66	30	2.272727273
X	P1	P	5D	5D_P1	Control	1	Control_P_1	X	4	5	54	30	2.777777778
X	P1	P	5D	5D_P1	Control	1	Control_P_1	X	5	2	29	30	2.068965517
X	P1	P	5D	5D_P1	Control	2	Control_P_2	X	1	5	51	30	2.941176471
X	P1	P	5D	5D_P1	Control	2	Control_P_2	X	2	4	45	30	2.666666667
X	P1	P	5D	5D_P1	Control	2	Control_P_2	X	3	14	123	30	3.414634146
X	P1	P	5D	5D_P1	Control	2	Control_P_2	X	4	2	33	30	1.818181818
X	P1	P	5D	5D_P1	Control	2	Control_P_2	X	5	3	34	30	2.647058824
X	P1	P	5D	5D_P1	Control	3	Control_P_3	X	1	4	42	30	2.857142857
X	P1	P	5D	5D_P1	Control	3	Control_P_3	X	2	7	70	30	3
X	P1	P	5D	5D_P1	Control	3	Control_P_3	X	3	6	61	30	2.950819672
X	P1	P	5D	5D_P1	Control	3	Control_P_3	X	4	9	99	30	2.727272727
X	P1	P	5D	5D_P1	Control	3	Control_P_3	X	5	4	40	30	3
X	P1	T1	5D	5D_P1	Control	1	Control_T1_1	X	1	11	103	30	3.203883495
X	P1	T1	5D	5D_P1	Control	1	Control_T1_1	X	2	7	65	30	3.230769231
X	P1	T1	5D	5D_P1	Control	1	Control_T1_1	X	3	1	27	30	1.111111111
X	P1	T1	5D	5D_P1	Control	1	Control_T1_1	X	4	2	19	30	3.157894737
X	P1	T1	5D	5D_P1	Control	1	Control_T1_1	X	5	10	116	30	2.586206897
X	P1	T1	5D	5D_P1	Control	2	Control_T1_2	X	1	11	109	30	3.027522936
X	P1	T1	5D	5D_P1	Control	2	Control_T1_2	X	2	2	29	30	2.068965517
X	P1	T1	5D	5D_P1	Control	2	Control_T1_2	X	3	11	111	30	2.972972973
X	P1	T1	5D	5D_P1	Control	2	Control_T1_2	X	4	3	33	30	2.727272727
X	P1	T1	5D	5D_P1	Control	2	Control_T1_2	X	5	5	53	30	2.830188679
X	P1	T1	5D	5D_P1	Control	3	Control_T1_3	X	1	4	51	30	2.352941176
X	P1	T1	5D	5D_P1	Control	3	Control_T1_3	X	2	6	80	30	2.25
X	P1	T1	5D	5D_P1	Control	3	Control_T1_3	X	3	3	35	30	2.571428571
X	P1	T1	5D	5D_P1	Control	3	Control_T1_3	X	4	9	97	30	2.783505155
X	P1	T1	5D	5D_P1	Control	3	Control_T1_3	X	5	10	104	30	2.884615385
X	P1	T2	5D	5D_P1	Control	1	Control_T2_1	X	1	9	93	30	2.903225806
X	P1	T2	5D	5D_P1	Control	1	Control_T2_1	X	2	4	46	30	2.608695652
X	P1	T2	5D	5D_P1	Control	1	Control_T2_1	X	3	9	107	30	2.523364486
X	P1	T2	5D	5D_P1	Control	1	Control_T2_1	X	4	12	132	30	2.727272727
X	P1	T2	5D	5D_P1	Control	1	Control_T2_1	X	5	8	90	30	2.666666667
X	P1	T2	5D	5D_P1	Control	2	Control_T2_2	X	1	4	62	30	1.935483871
X	P1	T2	5D	5D_P1	Control	2	Control_T2_2	X	2	7	87	30	2.413793103
X	P1	T2	5D	5D_P1	Control	2	Control_T2_2	X	3	3	86	30	1.046511628
X	P1	T2	5D	5D_P1	Control	2	Control_T2_2	X	4	7	87	30	2.413793103
X	P1	T2	5D	5D_P1	Control	2	Control_T2_2	X	5	7	79	30	2.658227848
X	P1	T2	5D	5D_P1	Control	3	Control_T2_3	X	1	2	31	30	1.935483871
X	P1	T2	5D	5D_P1	Control	3	Control_T2_3	X	2	2	18	30	3.333333333
X	P1	T2	5D	5D_P1	Control	3	Control_T2_3	X	3	4	35	30	3.428571429
X	P1	T2	5D	5D_P1	Control	3	Control_T2_3	X	4	4	41	30	2.926829268
X	P1	T2	5D	5D_P1	Control	3	Control_T2_3	X	5	6	73	30	2.465753425
X	P1	T3	5D	5D_P1	Control	1	Control_T3_1	X	1	4	42	30	2.857142857
X	P1	T3	5D	5D_P1	Control	1	Control_T3_1	X	2	6	83	30	2.168674699
X	P1	T3	5D	5D_P1	Control	1	Control_T3_1	X	3	8	81	30	2.962962963
X	P1	T3	5D	5D_P1	Control	1	Control_T3_1	X	4	2	33	30	1.818181818
X	P1	T3	5D	5D_P1	Control	1	Control_T3_1	X	5	9	122	30	2.213114754
X	P1	T3	5D	5D_P1	Control	2	Control_T3_2	X	1	9	106	30	2.547169811
X	P1	T3	5D	5D_P1	Control	2	Control_T3_2	X	2	2	28	30	2.142857143
X	P1	T3	5D	5D_P1	Control	2	Control_T3_2	X	3	12	145	30	2.482758621
X	P1	T3	5D	5D_P1	Control	2	Control_T3_2	X	4	5	58	30	2.586206897
X	P1	T3	5D	5D_P1	Control	2	Control_T3_2	X	5	8	96	30	2.5
X	P1	T3	5D	5D_P1	Control	3	Control_T3_3	X	1	4	47	30	2.553191489
X	P1	T3	5D	5D_P1	Control	3	Control_T3_3	X	2	5	55	30	2.727272727
X	P1	T3	5D	5D_P1	Control	3	Control_T3_3	X	3	4	35	30	3.428571429
X	P1	T3	5D	5D_P1	Control	3	Control_T3_3	X	4	5	84	30	1.785714286
X	P1	T3	5D	5D_P1	Control	3	Control_T3_3	X	5	9	97	30	2.783505155
X	P1	M4	5D	5D_P1	Control	1	Control_M4_1	X	1	5	80	30	1.875
X	P1	M4	5D	5D_P1	Control	1	Control_M4_1	X	2	6	105	30	1.714285714
X	P1	M4	5D	5D_P1	Control	1	Control_M4_1	X	3	4	38	30	3.157894737
X	P1	M4	5D	5D_P1	Control	1	Control_M4_1	X	4	4	53	30	2.264150943
X	P1	M4	5D	5D_P1	Control	1	Control_M4_1	X	5	12	123	30	2.926829268
X	P1	M4	5D	5D_P1	Control	2	Control_M4_2	X	1	3	27	30	3.333333333
X	P1	M4	5D	5D_P1	Control	2	Control_M4_2	X	2	4	51	30	2.352941176
X	P1	M4	5D	5D_P1	Control	2	Control_M4_2	X	3	3	29	30	3.103448276
X	P1	M4	5D	5D_P1	Control	2	Control_M4_2	X	4	9	107	30	2.523364486
X	P1	M4	5D	5D_P1	Control	2	Control_M4_2	X	5	2	24	30	2.5
X	P1	M4	5D	5D_P1	Control	3	Control_M4_3	X	1	10	114	30	2.631578947
X	P1	M4	5D	5D_P1	Control	3	Control_M4_3	X	2	11	125	30	2.64
X	P1	M4	5D	5D_P1	Control	3	Control_M4_3	X	3	5	56	30	2.678571429
X	P1	M4	5D	5D_P1	Control	3	Control_M4_3	X	4	9	123	30	2.195121951
X	P1	M4	5D	5D_P1	Control	3	Control_M4_3	X	5	9	137	30	1.97080292
X	P1	M5	5D	5D_P1	Control	1	Control_M5_1	X	1	3	36	30	2.5
X	P1	M5	5D	5D_P1	Control	1	Control_M5_1	X	2	5	54	30	2.777777778
X	P1	M5	5D	5D_P1	Control	1	Control_M5_1	X	3	1	14	30	2.142857143
X	P1	M5	5D	5D_P1	Control	1	Control_M5_1	X	4	13	130	30	3
X	P1	M5	5D	5D_P1	Control	1	Control_M5_1	X	5	5	57	30	2.631578947
X	P1	M5	5D	5D_P1	Control	2	Control_M5_2	X	1	10	140	30	2.142857143
X	P1	M5	5D	5D_P1	Control	2	Control_M5_2	X	2	5	59	30	2.542372881
X	P1	M5	5D	5D_P1	Control	2	Control_M5_2	X	3	4	73	30	1.643835616
X	P1	M5	5D	5D_P1	Control	2	Control_M5_2	X	4	6	101	30	1.782178218
X	P1	M5	5D	5D_P1	Control	2	Control_M5_2	X	5	2	55	30	1.090909091
X	P1	M5	5D	5D_P1	Control	3	Control_M5_3	X	1	2	44	30	1.363636364
X	P1	M5	5D	5D_P1	Control	3	Control_M5_3	X	2	10	130	30	2.307692308
X	P1	M5	5D	5D_P1	Control	3	Control_M5_3	X	3	3	40	30	2.25
X	P1	M5	5D	5D_P1	Control	3	Control_M5_3	X	4	2	60	30	1
X	P1	M5	5D	5D_P1	Control	3	Control_M5_3	X	5	6	124	30	1.451612903
X	P1	M6	5D	5D_P1	Control	1	Control_M6_1	X	1	7	64	30	3.28125
X	P1	M6	5D	5D_P1	Control	1	Control_M6_1	X	2	9	103	30	2.621359223
X	P1	M6	5D	5D_P1	Control	1	Control_M6_1	X	3	5	82	30	1.829268293
X	P1	M6	5D	5D_P1	Control	1	Control_M6_1	X	4	12	149	30	2.416107383
X	P1	M6	5D	5D_P1	Control	1	Control_M6_1	X	5	2	27	30	2.222222222
X	P1	M6	5D	5D_P1	Control	2	Control_M6_2	X	1	2	28	30	2.142857143
X	P1	M6	5D	5D_P1	Control	2	Control_M6_2	X	2	4	61	30	1.967213115
X	P1	M6	5D	5D_P1	Control	2	Control_M6_2	X	3	8	122	30	1.967213115
X	P1	M6	5D	5D_P1	Control	2	Control_M6_2	X	4	3	37	30	2.432432432
X	P1	M6	5D	5D_P1	Control	2	Control_M6_2	X	5	6	86	30	2.093023256
X	P1	M6	5D	5D_P1	Control	3	Control_M6_3	X	1	12	130	30	2.769230769
X	P1	M6	5D	5D_P1	Control	3	Control_M6_3	X	2	8	87	30	2.75862069
X	P1	M6	5D	5D_P1	Control	3	Control_M6_3	X	3	12	149	30	2.416107383
X	P1	M6	5D	5D_P1	Control	3	Control_M6_3	X	4	2	19	30	3.157894737
X	P1	M6	5D	5D_P1	Control	3	Control_M6_3	X	5	2	24	30	2.5
X	P1	M9	5D	5D_P1	Control	1	Control_M9_1	X	1	2	17	30	3.529411765
X	P1	M9	5D	5D_P1	Control	1	Control_M9_1	X	2	5	40	30	3.75
X	P1	M9	5D	5D_P1	Control	1	Control_M9_1	X	3	3	32	30	2.8125
X	P1	M9	5D	5D_P1	Control	1	Control_M9_1	X	4	4	48	30	2.5
X	P1	M9	5D	5D_P1	Control	1	Control_M9_1	X	5	1	13	30	2.307692308
X	P1	M9	5D	5D_P1	Control	2	Control_M9_2	X	1	10	99	30	3.03030303
X	P1	M9	5D	5D_P1	Control	2	Control_M9_2	X	2	12	110	30	3.272727273
X	P1	M9	5D	5D_P1	Control	2	Control_M9_2	X	3	6	58	30	3.103448276
X	P1	M9	5D	5D_P1	Control	2	Control_M9_2	X	4	5	63	30	2.380952381
X	P1	M9	5D	5D_P1	Control	2	Control_M9_2	X	5	2	20	30	3
X	P1	M9	5D	5D_P1	Control	3	Control_M9_3	X	1	3	39	30	2.307692308
X	P1	M9	5D	5D_P1	Control	3	Control_M9_3	X	2	7	64	30	3.28125
X	P1	M9	5D	5D_P1	Control	3	Control_M9_3	X	3	5	54	30	2.777777778
X	P1	M9	5D	5D_P1	Control	3	Control_M9_3	X	4	2	34	30	1.764705882
X	P1	M9	5D	5D_P1	Control	3	Control_M9_3	X	5	8	71	30	3.38028169
