# Supplementary material for: Effects on individual level behaviour in mackerel (Scomber scombrus) of sub-lethal capture related stressors: Crowding and hypoxia
Source: PLoS One. 2019 Mar 13;14(3):e0213709. doi: 10.1371/journal.pone.0213709 (PMC6415853; doi:10.1371/journal.pone.0213709)
Supplement: S2 Dataset — (CSV) [file pone.0213709.s008.csv]

Clip.no	Fish.no	Fish.label	Time.since.crowding	Treatment	TB.amp	Monitoring_code
44	106	DB	-1	crowding.hyp	0.082	P
44	107	DC	-1	crowding.hyp	0.095	P
44	108	DD	-1	crowding.hyp	0.116	P
44	109	DE	-1	crowding.hyp	0.097	P
44	110	DF	-1	crowding.hyp	0.093	P
45	111	DG	-1	crowding.hyp	0.101	P
45	112	DH	-1	crowding.hyp	0.139	P
45	113	DI	-1	crowding.hyp	0.107	P
45	114	DJ	-1	crowding.hyp	0.073	P
45	115	DK	-1	crowding.hyp	0.121	P
46	116	DL	-0.5	crowding.hyp	0.089	P
46	117	DM	-0.5	crowding.hyp	0.089	P
46	118	DN	-0.5	crowding.hyp	0.119	P
46	119	DO	-0.5	crowding.hyp	0.094	P
46	120	DP	-0.5	crowding.hyp	0.111	P
50	121	DQ	0.25	crowding.hyp	0.111	T1
50	122	DR	0.25	crowding.hyp	0.215	T1
50	123	DS	0.25	crowding.hyp	0.128	T1
50	124	DT	0.25	crowding.hyp	0.122	T1
50	125	DU	0.25	crowding.hyp	0.126	T1
51	126	DV	0.25	crowding.hyp	0.14	T1
51	127	DW	0.25	crowding.hyp	0.107	T1
51	128	DX	0.25	crowding.hyp	0.087	T1
51	129	DY	0.25	crowding.hyp	0.093	T1
51	130	DZ	0.25	crowding.hyp	0.153	T1
52	131	EA	0.25	crowding.hyp	0.072	T1
52	132	EB	0.25	crowding.hyp	0.073	T1
52	133	EC	0.25	crowding.hyp	0.082	T1
52	134	ED	0.25	crowding.hyp	0.082	T1
52	135	EE	0.25	crowding.hyp	0.114	T1
56	136	EF	2	crowding.hyp	0.1	T2
56	137	EG	2	crowding.hyp	0.172	T2
56	138	EH	2	crowding.hyp	0.068	T2
56	139	EI	2	crowding.hyp	0.112	T2
56	140	EJ	2	crowding.hyp	0.128	T2
57	141	EK	2	crowding.hyp	0.139	T2
57	142	EL	2	crowding.hyp	0.172	T2
57	143	EM	2	crowding.hyp	0.119	T2
57	144	EN	2	crowding.hyp	0.096	T2
57	145	EO	2	crowding.hyp	0.087	T2
58	146	EP	1.75	crowding.hyp	0.08	T2
58	147	EQ	1.75	crowding.hyp	0.076	T2
58	148	ER	1.75	crowding.hyp	0.161	T2
58	149	ES	1.75	crowding.hyp	0.088	T2
58	150	ET	1.75	crowding.hyp	0.164	T2
62	151	EU	28.75	crowding.hyp	0.15	M1
62	152	EV	28.75	crowding.hyp	0.163	M1
62	153	EW	28.75	crowding.hyp	0.099	M1
62	154	EX	28.75	crowding.hyp	0.104	M1
62	155	EY	28.75	crowding.hyp	0.129	M1
63	156	EZ	28.75	crowding.hyp	0.123	M1
63	157	FA	28.75	crowding.hyp	0.096	M1
63	158	FB	28.75	crowding.hyp	0.116	M1
63	159	FC	28.75	crowding.hyp	0.112	M1
63	160	FD	28.75	crowding.hyp	0.096	M1
64	161	FE	28.75	crowding.hyp	0.096	M1
64	162	FF	28.75	crowding.hyp	0.121	M1
64	163	FG	28.75	crowding.hyp	0.117	M1
64	164	FH	28.75	crowding.hyp	0.102	M1
64	165	FI	28.75	crowding.hyp	0.095	M1
68	166	FJ	47	crowding.hyp	0.101	M2
68	167	FK	47	crowding.hyp	0.142	M2
68	168	FL	47	crowding.hyp	0.126	M2
68	169	FM	47	crowding.hyp	0.099	M2
68	170	FN	47	crowding.hyp	0.127	M2
69	171	FO	47	crowding.hyp	0.108	M2
69	172	FP	47	crowding.hyp	0.103	M2
69	173	FQ	47	crowding.hyp	0.114	M2
69	174	FR	47	crowding.hyp	0.133	M2
69	175	FS	47	crowding.hyp	0.127	M2
70	176	FT	47	crowding.hyp	0.089	M2
70	177	FU	47	crowding.hyp	0.093	M2
70	178	FV	47	crowding.hyp	0.113	M2
70	179	FW	47	crowding.hyp	0.108	M2
70	180	FX	47	crowding.hyp	0.115	M2
74	181	FY	70.75	crowding.hyp	0.104	M3
74	182	FZ	70.75	crowding.hyp	0.187	M3
74	183	GA	70.75	crowding.hyp	0.111	M3
74	184	GB	70.75	crowding.hyp	0.105	M3
74	185	GC	70.75	crowding.hyp	0.121	M3
75	186	GD	70.75	crowding.hyp	0.07	M3
75	187	GE	70.75	crowding.hyp	0.081	M3
75	188	GF	70.75	crowding.hyp	0.098	M3
75	189	GG	70.75	crowding.hyp	0.119	M3
75	190	GH	70.75	crowding.hyp	0.067	M3
76	191	GI	70.75	crowding.hyp	0.092	M3
76	192	GJ	70.75	crowding.hyp	0.147	M3
76	193	GK	70.75	crowding.hyp	0.085	M3
76	194	GL	70.75	crowding.hyp	0.111	M3
76	195	GM	70.75	crowding.hyp	0.119	M3
80	196	GN	142	crowding.hyp	0.11	M4
80	197	GO	142	crowding.hyp	0.093	M4
80	198	GP	142	crowding.hyp	0.095	M4
80	199	GQ	142	crowding.hyp	0.086	M4
80	200	GR	142	crowding.hyp	0.099	M4
81	201	GS	142	crowding.hyp	0.117	M4
81	202	GT	142	crowding.hyp	0.118	M4
81	203	GU	142	crowding.hyp	0.098	M4
81	204	GV	142	crowding.hyp	0.089	M4
81	205	GW	142	crowding.hyp	0.059	M4
82	206	GX	142	crowding.hyp	0.122	M4
82	207	GY	142	crowding.hyp	0.116	M4
82	208	GZ	142	crowding.hyp	0.128	M4
82	209	HA	142	crowding.hyp	0.089	M4
82	210	HB	142	crowding.hyp	0.09	M4
86	211	HC	167	crowding.hyp	0.113	M5
86	212	HD	167	crowding.hyp	0.157	M5
86	213	HE	167	crowding.hyp	0.083	M5
86	214	HF	167	crowding.hyp	0.097	M5
86	215	HG	167	crowding.hyp	0.053	M5
87	216	HH	167	crowding.hyp	0.18	M5
87	217	HI	167	crowding.hyp	0.12	M5
87	218	HJ	167	crowding.hyp	0.099	M5
87	219	HK	167	crowding.hyp	0.104	M5
87	220	HL	167	crowding.hyp	0.081	M5
88	221	HM	167	crowding.hyp	0.085	M5
88	222	HN	167	crowding.hyp	0.142	M5
88	223	HO	167	crowding.hyp	0.111	M5
88	224	HP	167	crowding.hyp	0.064	M5
88	225	HQ	167	crowding.hyp	0.07	M5
92	226	HR	-2.5	crowding	0.064	P
92	227	HS	-2.5	crowding	0.131	P
92	228	HT	-2.5	crowding	0.135	P
92	229	HU	-2.5	crowding	0.138	P
92	230	HV	-2.5	crowding	0.143	P
93	231	HW	-2.5	crowding	0.168	P
93	232	HX	-2.5	crowding	0.09	P
93	233	HY	-2.5	crowding	0.115	P
93	234	HZ	-2.5	crowding	0.12	P
93	235	IA	-2.5	crowding	0.114	P
94	236	IB	-2.5	crowding	0.136	P
94	237	IC	-2.5	crowding	0.149	P
94	238	ID	-2.5	crowding	0.126	P
94	239	IE	-2.5	crowding	0.168	P
94	240	IF	-2.5	crowding	0.137	P
98	241	IG	0	crowding	0.104	T1
98	242	IH	0	crowding	0.133	T1
98	243	II	0	crowding	0.114	T1
98	244	IJ	0	crowding	0.125	T1
98	245	IK	0	crowding	0.08	T1
99	246	IL	0.25	crowding	0.131	T1
99	247	IM	0.25	crowding	0.15	T1
99	248	IN	0.25	crowding	0.077	T1
99	249	IO	0.25	crowding	0.12	T1
99	250	IP	0.25	crowding	0.137	T1
100	251	IQ	0	crowding	0.197	T1
100	252	IR	0	crowding	0.131	T1
100	253	IS	0	crowding	0.086	T1
100	254	IT	0	crowding	0.133	T1
100	255	IU	0	crowding	0.204	T1
104	256	IV	1.5	crowding	0.137	T2
104	257	IW	1.5	crowding	0.125	T2
104	258	IX	1.5	crowding	0.162	T2
104	259	IY	1.5	crowding	0.092	T2
104	260	IZ	1.5	crowding	0.167	T2
105	261	JA	1.25	crowding	0.095	T2
105	262	JB	1.25	crowding	0.11	T2
105	263	JC	1.25	crowding	0.147	T2
105	264	JD	1.25	crowding	0.16	T2
105	265	JE	1.25	crowding	0.113	T2
106	266	JF	1.5	crowding	0.105	T2
106	267	JG	1.5	crowding	0.172	T2
106	268	JH	1.5	crowding	0.126	T2
106	269	JI	1.5	crowding	0.194	T2
106	270	JJ	1.5	crowding	0.178	T2
110	271	JK	2	crowding	0.145	T3
110	272	JL	2	crowding	0.087	T3
110	273	JM	2	crowding	0.123	T3
110	274	JN	2	crowding	0.141	T3
110	275	JO	2	crowding	0.101	T3
111	276	JP	2	crowding	0.168	T3
111	277	JQ	2	crowding	0.135	T3
111	278	JR	2	crowding	0.205	T3
111	279	JS	2	crowding	0.119	T3
111	280	JT	2	crowding	0.11	T3
112	281	JU	2	crowding	0.218	T3
112	282	JV	2	crowding	0.12	T3
112	283	JW	2	crowding	0.094	T3
112	284	JX	2	crowding	0.091	T3
112	285	JY	2	crowding	0.104	T3
116	286	JZ	26.5	crowding	0.152	M1
116	287	KA	26.5	crowding	0.129	M1
116	288	KB	26.5	crowding	0.153	M1
116	289	KC	26.5	crowding	0.151	M1
116	290	KD	26.5	crowding	0.123	M1
117	291	KE	26.5	crowding	0.208	M1
117	292	KF	26.5	crowding	0.161	M1
117	293	KG	26.5	crowding	0.15	M1
117	294	KH	26.5	crowding	0.149	M1
117	295	KI	26.5	crowding	0.129	M1
118	296	KJ	26.5	crowding	0.111	M1
118	297	KK	26.5	crowding	0.136	M1
118	298	KL	26.5	crowding	0.167	M1
118	299	KM	26.5	crowding	0.139	M1
118	300	KN	26.5	crowding	0.083	M1
122	301	KO	44.75	crowding	0.135	M2
122	302	KP	44.75	crowding	0.129	M2
122	303	KQ	44.75	crowding	0.134	M2
122	304	KR	44.75	crowding	0.115	M2
122	305	KS	44.75	crowding	0.113	M2
123	306	KT	44.75	crowding	0.151	M2
123	307	KU	44.75	crowding	0.103	M2
123	308	KV	44.75	crowding	0.133	M2
123	309	KW	44.75	crowding	0.142	M2
123	310	KX	44.75	crowding	0.108	M2
124	311	KY	44.75	crowding	0.108	M2
124	312	KZ	44.75	crowding	0.102	M2
124	313	LA	44.75	crowding	0.103	M2
124	314	LB	44.75	crowding	0.14	M2
124	315	LC	44.75	crowding	0.131	M2
128	316	LD	70.5	crowding	0.123	M3
128	317	LE	70.5	crowding	0.114	M3
128	318	LF	70.5	crowding	0.095	M3
128	319	LG	70.5	crowding	0.099	M3
128	320	LH	70.5	crowding	0.16	M3
129	321	LI	70.5	crowding	0.073	M3
129	322	LJ	70.5	crowding	0.089	M3
129	323	LK	70.5	crowding	0.144	M3
129	324	LL	70.5	crowding	0.106	M3
129	325	LM	70.5	crowding	0.103	M3
130	326	LN	70.5	crowding	0.076	M3
130	327	LO	70.5	crowding	0.074	M3
130	328	LP	70.5	crowding	0.122	M3
130	329	LQ	70.5	crowding	0.106	M3
130	330	LR	70.5	crowding	0.096	M3
134	331	LS	143.75	crowding	0.103	M4
134	332	LT	143.75	crowding	0.116	M4
134	333	LU	143.75	crowding	0.101	M4
134	334	LV	143.75	crowding	0.125	M4
134	335	LW	143.75	crowding	0.089	M4
135	336	LX	143.75	crowding	0.102	M4
135	337	LY	143.75	crowding	0.094	M4
135	338	LZ	143.75	crowding	0.119	M4
135	339	MA	143.75	crowding	0.132	M4
135	340	MB	143.75	crowding	0.076	M4
136	341	MC	143.75	crowding	0.163	M4
136	342	MD	143.75	crowding	0.099	M4
136	343	ME	143.75	crowding	0.133	M4
136	344	MF	143.75	crowding	0.18	M4
136	345	MG	143.75	crowding	0.125	M4
140	346	MH	-0.75	control	0.139	P
140	347	MI	-0.75	control	0.089	P
140	348	MJ	-0.75	control	0.099	P
140	349	MK	-0.75	control	0.144	P
140	350	ML	-0.75	control	0.114	P
141	351	MM	-1	control	0.109	P
141	352	MN	-1	control	0.114	P
141	353	MO	-1	control	0.121	P
141	354	MP	-1	control	0.111	P
141	355	MQ	-1	control	0.121	P
142	356	MR	-0.75	control	0.09	P
142	357	MS	-0.75	control	0.147	P
142	358	MT	-0.75	control	0.135	P
142	359	MU	-0.75	control	0.132	P
142	360	MV	-0.75	control	0.119	P
146	361	MW	0.5	control	0.119	T1
146	362	MX	0.5	control	0.12	T1
146	363	MY	0.5	control	0.046	T1
146	364	MZ	0.5	control	0.072	T1
146	365	NA	0.5	control	0.126	T1
147	366	NB	0.5	control	0.114	T1
147	367	NC	0.5	control	0.07	T1
147	368	ND	0.5	control	0.107	T1
147	369	NE	0.5	control	0.104	T1
147	370	NF	0.5	control	0.112	T1
148	371	NG	0.75	control	0.074	T1
148	372	NH	0.75	control	0.126	T1
148	373	NI	0.75	control	0.126	T1
148	374	NJ	0.75	control	0.107	T1
148	375	NK	0.75	control	0.096	T1
152	376	NL	2	control	0.106	T2
152	377	NM	2	control	0.114	T2
152	378	NN	2	control	0.105	T2
152	379	NO	2	control	0.079	T2
152	380	NP	2	control	0.118	T2
153	381	NQ	2	control	0.112	T2
153	382	NR	2	control	0.127	T2
153	383	NS	2	control	0.078	T2
153	384	NT	2	control	0.079	T2
153	385	NU	2	control	0.091	T2
154	386	NV	2.15	control	0.085	T2
154	387	NW	2.15	control	0.088	T2
154	388	NX	2.15	control	0.09	T2
154	389	NY	2.15	control	0.133	T2
154	390	NZ	2.15	control	0.111	T2
158	391	OA	3.15	control	0.105	T3
158	392	OB	3.15	control	0.083	T3
158	393	OC	3.15	control	0.107	T3
158	394	OD	3.15	control	0.158	T3
158	395	OE	3.15	control	0.145	T3
159	396	OF	3	control	0.085	T3
159	397	OG	3	control	0.127	T3
159	398	OH	3	control	0.122	T3
159	399	OI	3	control	0.088	T3
159	400	OJ	3	control	0.137	T3
160	401	OK	3.15	control	0.064	T3
160	402	OL	3.15	control	0.133	T3
160	403	OM	3.15	control	0.122	T3
160	404	ON	3.15	control	0.093	T3
160	405	OO	3.15	control	0.095	T3
164	406	OP	23.25	control	0.091	M1
164	407	OQ	23.25	control	0.167	M1
164	408	OR	23.25	control	0.11	M1
164	409	OS	23.25	control	0.141	M1
164	410	OT	23.25	control	0.097	M1
165	411	OU	23.25	control	0.078	M1
165	412	OV	23.25	control	0.121	M1
165	413	OW	23.25	control	0.113	M1
165	414	OX	23.25	control	0.08	M1
165	415	OY	23.25	control	0.148	M1
166	416	OZ	23.25	control	0.086	M1
166	417	PA	23.25	control	0.134	M1
166	418	PB	23.25	control	0.109	M1
166	419	PC	23.25	control	0.144	M1
166	420	PD	23.25	control	0.115	M1
170	421	PE	49	control	0.072	M2
170	422	PF	49	control	0.094	M2
170	423	PG	49	control	0.065	M2
170	424	PH	49	control	0.083	M2
170	425	PI	49	control	0.145	M2
171	426	PJ	49	control	0.098	M2
171	427	PK	49	control	0.12	M2
171	428	PL	49	control	0.093	M2
171	429	PM	49	control	0.106	M2
171	430	PN	49	control	0.075	M2
172	431	PO	49	control	0.075	M2
172	432	PP	49	control	0.089	M2
172	433	PQ	49	control	0.099	M2
172	434	PR	49	control	0.088	M2
172	435	PS	49	control	0.092	M2
176	436	PT	70.75	control	0.107	M3
176	437	PU	70.75	control	0.094	M3
176	438	PV	70.75	control	0.146	M3
176	439	PW	70.75	control	0.119	M3
176	440	PX	70.75	control	0.063	M3
177	441	PY	71	control	0.073	M3
177	442	PZ	71	control	0.076	M3
177	443	QA	71	control	0.143	M3
177	444	QB	71	control	0.071	M3
177	445	QC	71	control	0.115	M3
178	446	QD	70.75	control	0.092	M3
178	447	QE	70.75	control	0.083	M3
178	448	QF	70.75	control	0.111	M3
178	449	QG	70.75	control	0.131	M3
178	450	QH	70.75	control	0.106	M3
182	451	QI	142.75	control	0.061	M4
182	452	QJ	142.75	control	0.095	M4
182	453	QK	142.75	control	0.147	M4
182	454	QL	142.75	control	0.093	M4
182	455	QM	142.75	control	0.089	M4
183	456	QN	142.75	control	0.115	M4
183	457	QO	142.75	control	0.093	M4
183	458	QP	142.75	control	0.084	M4
183	459	QQ	142.75	control	0.126	M4
183	460	QR	142.75	control	0.098	M4
184	461	QS	142.75	control	0.067	M4
184	462	QT	142.75	control	0.112	M4
184	463	QU	142.75	control	0.112	M4
184	464	QV	142.75	control	0.057	M4
184	465	QW	142.75	control	0.106	M4
