# Supplementary material for: Effects on individual level behaviour in mackerel (Scomber scombrus) of sub-lethal capture related stressors: Crowding and hypoxia
Source: PLoS One. 2019 Mar 13;14(3):e0213709. doi: 10.1371/journal.pone.0213709 (PMC6415853; doi:10.1371/journal.pone.0213709)
Supplement: S3 Dataset — (CSV) [file pone.0213709.s009.csv]

Event_No	Camera_orientation	Frame_No	Fish_ID	Neighbour_count	NND
1	School	23849	1	20	181.2987613
1	School	23849	10	20	140.2589235
1	School	23849	11	20	148.7061383
1	School	23849	12	20	148.7061383
1	School	23849	13	20	133.5209704
1	School	23849	14	20	133.5209704
1	School	23849	15	20	132.9245736
1	School	23849	16	20	132.9245736
1	School	23849	17	20	113.9379864
1	School	23849	18	20	113.9379864
1	School	23849	19	20	284.0913606
1	School	23849	2	20	180.1555627
1	School	23849	20	20	180.1555627
1	School	23849	3	20	173.4639938
1	School	23849	30	20	173.4639938
1	School	23849	4	20	321.8263086
1	School	23849	5	20	190.3166089
1	School	23849	6	20	300.2539313
1	School	23849	7	20	190.3166089
1	School	23849	8	20	275.4816891
1	School	23849	9	20	140.2589235
1	School	24773	1	18	302.9736073
1	School	24773	10	18	258.1612502
1	School	24773	11	18	200.3972227
1	School	24773	14	18	389.0383478
1	School	24773	15	18	461.2207815
1	School	24773	16	18	302.9736073
1	School	24773	17	18	143.9341985
1	School	24773	18	18	143.9341985
1	School	24773	19	18	302.2925259
1	School	24773	2	18	253.7892204
1	School	24773	20	18	215.2678929
1	School	24773	21	18	215.2678929
1	School	24773	23	18	223.7106684
1	School	24773	25	18	223.7106684
1	School	24773	26	18	247.0079014
1	School	24773	27	18	200.3972227
1	School	24773	3	18	247.0079014
1	School	24773	5	18	469.8714457
1	School	24773	9	18	166.1170222
1	School	26949	1	20	130.2058441
1	School	26949	13	20	130.2058441
1	School	26949	14	20	359.3157972
1	School	26949	15	20	167.2565585
1	School	26949	18	20	184.7754057
1	School	26949	19	20	299.9436071
1	School	26949	2	20	273.9703338
1	School	26949	21	20	218.1379221
1	School	26949	22	20	214.8441341
1	School	26949	23	20	214.8441341
1	School	26949	25	20	473.7750837
1	School	26949	26	20	185.046645
1	School	26949	28	20	185.046645
1	School	26949	29	20	208.107228
1	School	26949	3	20	206.8898582
1	School	26949	30	20	206.8898582
1	School	26949	4	20	176.0928649
1	School	26949	5	20	176.0928649
1	School	26949	7	20	167.2565585
1	School	26949	8	20	194.5956773
1	School	26949	9	20	227.1563623
1	Wall	14228	1	13	251.4637324
1	Wall	14228	10	13	454.8820193
1	Wall	14228	11	13	184.1743986
1	Wall	14228	14	13	251.4637324
1	Wall	14228	16	13	300.7223988
1	Wall	14228	18	13	169.5961549
1	Wall	14228	2	13	169.5961549
1	Wall	14228	3	13	164.2529247
1	Wall	14228	4	13	167.9714454
1	Wall	14228	5	13	164.2529247
1	Wall	14228	6	13	167.9714454
1	Wall	14228	7	13	188.6032882
1	Wall	14228	8	13	504.3485584
1	Wall	14228	9	13	226.9436206
1	Wall	16249	1	8	166.4428904
1	Wall	16249	2	8	166.4428904
1	Wall	16249	22	8	264.6213059
1	Wall	16249	3	8	230.8016602
1	Wall	16249	4	8	252.9668005
1	Wall	16249	5	8	252.9668005
1	Wall	16249	6	8	567.3892611
1	Wall	16249	7	8	541.9973512
1	Wall	16249	8	8	264.6213059
1	Wall	18249	1	12	176.9999105
1	Wall	18249	11	12	176.9999105
1	Wall	18249	12	12	323.4483345
1	Wall	18249	13	12	309.7958195
1	Wall	18249	16	12	245.9332161
1	Wall	18249	2	12	315.1436755
1	Wall	18249	21	12	253.9394969
1	Wall	18249	23	12	134.2542628
1	Wall	18249	3	12	309.7958195
1	Wall	18249	4	12	134.2542628
1	Wall	18249	5	12	266.5552976
1	Wall	18249	6	12	266.5552976
1	Wall	18249	9	12	553.8042541
5	School	33460	1	16	63.93805988
5	School	33460	10	16	315.2128198
5	School	33460	11	16	315.2128198
5	School	33460	13	16	116.8064618
5	School	33460	14	16	136.2204174
5	School	33460	15	16	132.9934967
5	School	33460	19	16	168.1423667
5	School	33460	2	16	161.2981749
5	School	33460	20	16	63.93805988
5	School	33460	21	16	124.229992
5	School	33460	25	16	92.88983342
5	School	33460	3	16	161.2981749
5	School	33460	4	16	116.8064618
5	School	33460	6	16	153.7898749
5	School	33460	7	16	280.2376127
5	School	33460	8	16	201.167179
5	School	33460	9	16	136.2204174
5	School	34766	1	13	355.5517328
5	School	34766	10	13	295.1075708
5	School	34766	11	13	295.1075708
5	School	34766	12	13	122.647599
5	School	34766	13	13	115.4788601
5	School	34766	15	13	158.0367158
5	School	34766	16	13	272.7674548
5	School	34766	18	13	272.7674548
5	School	34766	2	13	284.526589
5	School	34766	3	13	94.84059729
5	School	34766	4	13	118.365212
5	School	34766	5	13	115.4788601
5	School	34766	8	13	94.84059729
5	School	34766	9	13	173.5650479
5	School	35200	1	12	224.5788096
5	School	35200	10	12	158.6808591
5	School	35200	11	12	544.8230829
5	School	35200	12	12	158.6808591
5	School	35200	14	12	199.0081714
5	School	35200	2	12	345.1561425
5	School	35200	20	12	182.6444611
5	School	35200	21	12	199.0081714
5	School	35200	3	12	126.6406492
5	School	35200	5	12	126.6406492
5	School	35200	6	12	212.3834343
5	School	35200	7	12	240.9611454
5	School	35200	8	12	262.3752314
5	Wall	24720	1	13	82.71997537
5	Wall	24720	10	13	82.71997537
5	Wall	24720	12	13	159.3432086
5	Wall	24720	14	13	312.0998627
5	Wall	24720	15	13	404.7687778
5	Wall	24720	17	13	416.4628758
5	Wall	24720	19	13	313.7087401
5	Wall	24720	2	13	234.4676496
5	Wall	24720	20	13	313.7087401
5	Wall	24720	3	13	141.1260467
5	Wall	24720	4	13	141.1260467
5	Wall	24720	5	13	159.3432086
5	Wall	24720	6	13	234.4676496
5	Wall	24720	8	13	486.0064949
5	Wall	24839	1	8	102.2404579
5	Wall	24839	2	8	102.2404579
5	Wall	24839	23	8	300.0175419
5	Wall	24839	24	8	146.1192134
5	Wall	24839	3	8	427.5908163
5	Wall	24839	30	8	146.1192134
5	Wall	24839	41	8	1956.146254
5	Wall	24839	7	8	176.8544658
5	Wall	24839	8	8	300.0175419
5	Wall	25199	1	8	187.1020725
5	Wall	25199	11	8	321.4990963
5	Wall	25199	13	8	468.184115
5	Wall	25199	14	8	187.1020725
5	Wall	25199	3	8	255.5509066
5	Wall	25199	4	8	255.5509066
5	Wall	25199	7	8	351.562568
5	Wall	25199	8	8	217.6266008
5	Wall	25199	9	8	540.3511309
5	Wall	27520	1	5	406.4909731
5	Wall	27520	2	5	195.6631678
5	Wall	27520	4	5	248.8351272
5	Wall	27520	5	5	228.0404073
5	Wall	27520	6	5	228.0404073
5	Wall	27520	7	5	195.6631678
6	School	28093	1	14	491.1911373
6	School	28093	11	14	291.7351319
6	School	28093	13	14	102.3431809
6	School	28093	14	14	102.3431809
6	School	28093	15	14	136.5489415
6	School	28093	17	14	194.5466133
6	School	28093	19	14	215.011669
6	School	28093	21	14	194.5466133
6	School	28093	22	14	399.1896556
6	School	28093	25	14	405.7297112
6	School	28093	5	14	98.61002824
6	School	28093	6	14	98.61002824
6	School	28093	7	14	252.8322252
6	School	28093	8	14	207.9996958
6	School	28093	9	14	207.9996958
6	School	30288	1	11	131.7269573
6	School	30288	10	11	132.2648686
6	School	30288	11	11	125.3927386
6	School	30288	12	11	125.3927386
6	School	30288	15	11	171.4018748
6	School	30288	16	11	128.7671993
6	School	30288	17	11	128.7671993
6	School	30288	18	11	360.3830356
6	School	30288	19	11	643.9807635
6	School	30288	2	11	108.1415841
6	School	30288	3	11	108.1415841
6	School	30288	9	11	166.8571166
6	School	33072	1	10	201.8353397
6	School	33072	14	10	227.1656543
6	School	33072	15	10	91.66305666
6	School	33072	16	10	91.66305666
6	School	33072	2	10	47.04995544
6	School	33072	3	10	776.4643605
6	School	33072	4	10	308.1797108
6	School	33072	5	10	375.4511655
6	School	33072	6	10	47.04995544
6	School	33072	7	10	189.9530724
6	School	33072	8	10	166.3661149
6	Wall	18236	1	9	258.6501359
6	Wall	18236	10	9	885.5590236
6	Wall	18236	16	9	180.7357038
6	Wall	18236	17	9	180.7357038
6	Wall	18236	18	9	238.3838976
6	Wall	18236	2	9	238.3838976
6	Wall	18236	3	9	427.9820628
6	Wall	18236	4	9	230.3189683
6	Wall	18236	5	9	79.2146382
6	Wall	18236	6	9	79.2146382
6	Wall	20756	1	11	101.9539671
6	Wall	20756	12	11	148.7430849
6	Wall	20756	13	11	101.9539671
6	Wall	20756	18	11	115.6676019
6	Wall	20756	19	11	115.6676019
6	Wall	20756	2	11	309.7175564
6	Wall	20756	20	11	428.2280754
6	Wall	20756	3	11	227.8753778
6	Wall	20756	4	11	170.9341498
6	Wall	20756	5	11	165.7577601
6	Wall	20756	7	11	148.7430849
6	Wall	20756	8	11	411.2589874
6	Wall	20956	10	13	329.9328202
6	Wall	20956	11	13	185.9343528
6	Wall	20956	12	13	307.5058448
6	Wall	20956	13	13	307.5058448
6	Wall	20956	14	13	219.8980672
6	Wall	20956	16	13	219.8980672
6	Wall	20956	19	13	94.36498332
6	Wall	20956	2	13	309.0593631
6	Wall	20956	3	13	310.1970061
6	Wall	20956	5	13	94.36498332
6	Wall	20956	6	13	309.0593631
6	Wall	20956	7	13	400.5355324
6	Wall	20956	8	13	528.1593378
6	Wall	20956	9	13	332.6861657
14	School	36954	1	9	97.14427967
14	School	36954	10	9	97.14427967
14	School	36954	11	9	389.190359
14	School	36954	12	9	103.4309822
14	School	36954	15	9	91.42482625
14	School	36954	2	9	91.42482625
14	School	36954	3	9	536.8193449
14	School	36954	4	9	262.5851208
14	School	36954	5	9	389.190359
14	School	36954	9	9	414.5832844
14	School	39102	1	10	186.7780925
14	School	39102	11	10	186.7780925
14	School	39102	12	10	300.004958
14	School	39102	14	10	232.1740241
14	School	39102	16	10	240.0607568
14	School	39102	2	10	292.0290716
14	School	39102	3	10	208.3404196
14	School	39102	4	10	167.3573101
14	School	39102	5	10	219.2365166
14	School	39102	6	10	389.2437906
14	School	39102	7	10	167.3573101
14	School	39919	1	10	86.55035622
14	School	39919	10	10	241.5468363
14	School	39919	12	10	86.55035622
14	School	39919	15	10	243.5705737
14	School	39919	2	10	151.6393484
14	School	39919	3	10	151.6393484
14	School	39919	4	10	231.149486
14	School	39919	5	10	282.1009222
14	School	39919	6	10	215.6551376
14	School	39919	7	10	282.1009222
14	School	39919	9	10	241.5468363
14	Wall	33066	1	5	137.168343
14	Wall	33066	13	5	91.69844479
14	Wall	33066	14	5	91.69844479
14	Wall	33066	15	5	132.1516027
14	Wall	33066	16	5	414.7990717
14	Wall	33066	19	5	132.1516027
14	Wall	35666	1	4	270.6537831
14	Wall	35666	10	4	106.2775466
14	Wall	35666	2	4	270.6537831
14	Wall	35666	3	4	106.2775466
14	Wall	35666	4	4	295.5735726
14	Wall	36224	3	1	320.9367455
14	Wall	36224	4	1	320.9367455
20	School	35112	1	2	215.8473037
20	School	35112	2	2	338.6924538
20	School	35112	3	2	215.8473037
20	School	35752	1	8	238.3001017
20	School	35752	10	8	109.5724667
20	School	35752	12	8	298.8502587
20	School	35752	13	8	112.310493
20	School	35752	2	8	109.5724667
20	School	35752	3	8	242.7662237
20	School	35752	7	8	101.6995495
20	School	35752	8	8	101.6995495
20	School	35752	9	8	127.3984056
20	Wall	27123	1	1	221.6685108
20	Wall	27123	5	1	221.6685108
20	Wall	27973	1	2	215.3142767
20	Wall	27973	2	2	215.3142767
20	Wall	27973	4	2	345.4939492
20	Wall	29081	2	3	121.717348
20	Wall	29081	3	3	121.717348
20	Wall	29081	5	3	404.0214007
20	Wall	29081	7	3	404.0214007
24	School	23726	1	14	537.7653874
24	School	23726	10	14	241.5031099
24	School	23726	11	14	408.7985037
24	School	23726	12	14	199.2888183
24	School	23726	13	14	199.2888183
24	School	23726	15	14	128.0455848
24	School	23726	18	14	336.2001693
24	School	23726	22	14	366.8840114
24	School	23726	23	14	128.0455848
24	School	23726	25	14	174.3091485
24	School	23726	28	14	178.7395562
24	School	23726	30	14	174.3091485
24	School	23726	6	14	226.2624622
24	School	23726	7	14	336.2001693
24	School	23726	8	14	296.9120246
24	School	24596	1	21	259.3533616
24	School	24596	11	21	259.3533616
24	School	24596	12	21	176.2251972
24	School	24596	15	21	796.3494689
24	School	24596	16	21	172.2920919
24	School	24596	17	21	172.2920919
24	School	24596	19	21	653.5245868
24	School	24596	2	21	301.6765509
24	School	24596	20	21	176.2251972
24	School	24596	21	21	179.1947157
24	School	24596	22	21	211.6629752
24	School	24596	34	21	188.9984796
24	School	24596	35	21	295.9298784
24	School	24596	36	21	188.9984796
24	School	24596	37	21	293.5754743
24	School	24596	38	21	334.2626213
24	School	24596	39	21	362.9663289
24	School	24596	4	21	369.9614899
24	School	24596	40	21	280.7028389
24	School	24596	41	21	280.7028389
24	School	24596	6	21	538.4101406
24	School	24596	9	21	369.9614899
24	School	27672	10	22	256.4877252
24	School	27672	12	22	145.6637321
24	School	27672	14	22	257.1578059
24	School	27672	15	22	155.0198709
24	School	27672	17	22	155.0198709
24	School	27672	18	22	171.2591328
24	School	27672	19	22	384.1145657
24	School	27672	24	22	266.6403664
24	School	27672	25	22	257.9199755
24	School	27672	26	22	316.1537935
24	School	27672	27	22	235.0187284
24	School	27672	29	22	310.8766834
24	School	27672	3	22	235.0187284
24	School	27672	30	22	145.6637321
24	School	27672	31	22	453.094119
24	School	27672	33	22	369.524072
24	School	27672	35	22	275.7306915
24	School	27672	38	22	320.4818863
24	School	27672	39	22	187.3605415
24	School	27672	4	22	186.9856362
24	School	27672	5	22	186.9856362
24	School	27672	6	22	290.5571246
24	School	27672	9	22	256.4877252
24	Wall	17576	1	13	241.6458271
24	Wall	17576	10	13	300.5996823
24	Wall	17576	11	13	449.6190126
24	Wall	17576	12	13	664.7484397
24	Wall	17576	13	13	190.7492512
24	Wall	17576	14	13	249.0401433
24	Wall	17576	15	13	913.2478488
24	Wall	17576	2	13	120.5988545
24	Wall	17576	3	13	281.8039634
24	Wall	17576	4	13	120.5988545
24	Wall	17576	6	13	132.1319319
24	Wall	17576	7	13	132.1319319
24	Wall	17576	8	13	187.9726456
24	Wall	17576	9	13	235.9314863
24	Wall	17990	1	8	352.4090996
24	Wall	17990	11	8	461.2314118
24	Wall	17990	2	8	403.7601264
24	Wall	17990	3	8	245.5976494
24	Wall	17990	4	8	142.242
24	Wall	17990	5	8	174.8187032
24	Wall	17990	6	8	142.242
24	Wall	17990	7	8	218.5529904
24	Wall	17990	8	8	352.4090996
24	Wall	18383	1	10	191.9921086
24	Wall	18383	10	10	575.4104122
24	Wall	18383	12	10	191.9921086
24	Wall	18383	13	10	283.5010149
24	Wall	18383	14	10	233.4640088
24	Wall	18383	2	10	219.6554087
24	Wall	18383	3	10	575.4104122
24	Wall	18383	4	10	447.111105
24	Wall	18383	5	10	176.0218422
24	Wall	18383	6	10	176.0218422
24	Wall	18383	7	10	526.3020177
25	School	24703	10	15	64.25756582
25	School	24703	12	15	152.0438256
25	School	24703	13	15	314.5151623
25	School	24703	14	15	107.6320305
25	School	24703	15	15	206.8563366
25	School	24703	16	15	170.5205887
25	School	24703	17	15	315.0738399
25	School	24703	19	15	207.9034912
25	School	24703	2	15	64.25756582
25	School	24703	20	15	831.9829067
25	School	24703	22	15	236.9167467
25	School	24703	4	15	167.1482371
25	School	24703	6	15	236.9167467
25	School	24703	7	15	152.0438256
25	School	24703	8	15	309.4547952
25	School	24703	9	15	107.6320305
25	School	25778	1	17	196.2259936
25	School	25778	10	17	302.3641946
25	School	25778	12	17	248.6000956
25	School	25778	14	17	148.6861387
25	School	25778	16	17	148.6861387
25	School	25778	17	17	242.8981632
25	School	25778	19	17	95.83779493
25	School	25778	2	17	145.5167816
25	School	25778	23	17	955.4796382
25	School	25778	24	17	230.2263594
25	School	25778	28	17	242.8981632
25	School	25778	3	17	242.2723879
25	School	25778	4	17	339.3049432
25	School	25778	5	17	196.2259936
25	School	25778	6	17	511.0124296
25	School	25778	7	17	92.80806352
25	School	25778	8	17	92.80806352
25	School	25778	9	17	95.83779493
25	School	28572	1	17	354.5991946
25	School	28572	10	17	323.2124011
25	School	28572	11	17	336.3843139
25	School	28572	12	17	152.7825221
25	School	28572	13	17	116.1098696
25	School	28572	14	17	371.1291463
25	School	28572	2	17	289.5351308
25	School	28572	20	17	355.7414425
25	School	28572	23	17	190.2449646
25	School	28572	24	17	398.7327795
25	School	28572	25	17	152.7517841
25	School	28572	3	17	152.7517841
25	School	28572	4	17	206.0151771
25	School	28572	5	17	116.1098696
25	School	28572	6	17	174.4883307
25	School	28572	7	17	176.7118392
25	School	28572	8	17	289.5351308
25	School	28572	9	17	323.2124011
25	Wall	16644	1	13	346.6638245
25	Wall	16644	10	13	219.1213157
25	Wall	16644	12	13	301.447441
25	Wall	16644	13	13	204.4755348
25	Wall	16644	14	13	204.4755348
25	Wall	16644	18	13	345.4943656
25	Wall	16644	2	13	300.9726918
25	Wall	16644	28	13	219.1213157
25	Wall	16644	3	13	253.7538638
25	Wall	16644	5	13	253.7538638
25	Wall	16644	6	13	301.447441
25	Wall	16644	7	13	140.1256561
25	Wall	16644	8	13	140.1256561
25	Wall	16644	9	13	294.5331005
25	Wall	18417	1	15	181.3422903
25	Wall	18417	10	15	235.8348976
25	Wall	18417	11	15	236.5258956
25	Wall	18417	21	15	207.459468
25	Wall	18417	22	15	313.7596905
25	Wall	18417	23	15	207.459468
25	Wall	18417	25	15	234.6945466
25	Wall	18417	26	15	201.3852594
25	Wall	18417	3	15	201.3852594
25	Wall	18417	31	15	206.0686509
25	Wall	18417	4	15	181.3422903
25	Wall	18417	5	15	130.5231302
25	Wall	18417	6	15	130.5231302
25	Wall	18417	7	15	235.8348976
25	Wall	18417	8	15	313.7596905
25	Wall	18417	9	15	724.0961507
25	Wall	19690	1	7	245.0996243
25	Wall	19690	11	7	314.6343906
25	Wall	19690	16	7	117.8059284
25	Wall	19690	17	7	1304.591461
25	Wall	19690	2	7	245.0996243
25	Wall	19690	4	7	266.8352679
25	Wall	19690	6	7	117.8059284
25	Wall	19690	9	7	616.6302498
30	School	11341	1	2	333.9455693
30	School	11341	2	2	358.5761226
30	School	11341	3	2	333.9455693
30	School	12336	1	8	183.9187453
30	School	12336	12	8	156.8806651
30	School	12336	2	8	146.4415126
30	School	12336	3	8	146.4415126
30	School	12336	4	8	453.2668009
30	School	12336	5	8	502.211661
30	School	12336	6	8	246.9482326
30	School	12336	7	8	346.2286091
30	School	12336	9	8	246.9482326
30	School	8715	1	4	374.5845746
30	School	8715	2	4	238.1723781
30	School	8715	3	4	150.0146174
30	School	8715	4	4	150.0146174
30	School	8715	5	4	255.4460853
30	Wall	3669	1	2	227.4083084
30	Wall	3669	2	2	226.3615252
30	Wall	3669	4	2	226.3615252
30	Wall	6636	1	6	258.1660871
30	Wall	6636	12	6	290.4738248
30	Wall	6636	2	6	290.4738248
30	Wall	6636	3	6	315.0166445
30	Wall	6636	4	6	315.0166445
30	Wall	6636	6	6	151.1232765
30	Wall	6636	7	6	151.1232765
30	Wall	7783	1	5	137.2711728
30	Wall	7783	2	5	137.2711728
30	Wall	7783	3	5	214.7422069
30	Wall	7783	5	5	114.6722919
30	Wall	7783	8	5	413.7974478
30	Wall	7783	9	5	114.6722919
32	School	27625	1	18	121.7441225
32	School	27625	11	18	121.7441225
32	School	27625	12	18	201.6265375
32	School	27625	13	18	201.6265375
32	School	27625	14	18	228.355564
32	School	27625	15	18	81.50301832
32	School	27625	16	18	81.50301832
32	School	27625	17	18	676.062117
32	School	27625	2	18	142.8478106
32	School	27625	22	18	267.3292381
32	School	27625	23	18	160.3114845
32	School	27625	24	18	727.1715475
32	School	27625	3	18	195.6369307
32	School	27625	4	18	137.6396738
32	School	27625	5	18	137.6396738
32	School	27625	6	18	290.6064439
32	School	27625	7	18	212.4706995
32	School	27625	8	18	387.8650338
32	School	27625	9	18	676.062117
32	School	28871	1	21	134.3418307
32	School	28871	10	21	163.1618218
32	School	28871	11	21	163.1618218
32	School	28871	13	21	153.6156812
32	School	28871	14	21	269.9382435
32	School	28871	15	21	469.969709
32	School	28871	16	21	311.5272289
32	School	28871	18	21	82.79620865
32	School	28871	19	21	82.79620865
32	School	28871	20	21	228.0617115
32	School	28871	23	21	151.8598814
32	School	28871	24	21	134.3418307
32	School	28871	25	21	107.4247182
32	School	28871	28	21	178.2223098
32	School	28871	30	21	178.2223098
32	School	28871	32	21	107.4247182
32	School	28871	4	21	147.7161848
32	School	28871	5	21	142.3811943
32	School	28871	6	21	147.7161848
32	School	28871	7	21	169.7725073
32	School	28871	8	21	169.7725073
32	School	28871	9	21	310.2751125
32	School	29130	1	18	178.5491621
32	School	29130	10	18	102.5199806
32	School	29130	12	18	308.5066518
32	School	29130	16	18	234.9477731
32	School	29130	17	18	148.7656396
32	School	29130	18	18	178.5491621
32	School	29130	2	18	178.699196
32	School	29130	21	18	148.7656396
32	School	29130	22	18	316.1350357
32	School	29130	24	18	530.1938872
32	School	29130	25	18	281.0095139
32	School	29130	27	18	272.1949061
32	School	29130	3	18	272.1949061
32	School	29130	4	18	185.4621936
32	School	29130	5	18	234.9477731
32	School	29130	6	18	246.8678378
32	School	29130	7	18	247.0356577
32	School	29130	8	18	185.4621936
32	School	29130	9	18	102.5199806
32	Wall	16221	1	5	593.0304967
32	Wall	16221	2	5	343.0189688
32	Wall	16221	3	5	316.3101581
32	Wall	16221	4	5	316.3101581
32	Wall	16221	8	5	226.6389517
32	Wall	16221	9	5	226.6389517
32	Wall	16712	1	5	879.2072483
32	Wall	16712	11	5	879.2072483
32	Wall	16712	12	5	598.0563742
32	Wall	16712	3	5	321.8138441
32	Wall	16712	5	5	196.3085972
32	Wall	16712	6	5	196.3085972
32	Wall	21182	1	2	1125.633534
32	Wall	21182	4	2	108.48675
32	Wall	21182	8	2	108.48675
33	School	27801	1	19	303.2779384
33	School	27801	11	19	136.1283031
33	School	27801	12	19	110.3572711
33	School	27801	13	19	312.8200936
33	School	27801	14	19	82.17590315
33	School	27801	15	19	338.3755276
33	School	27801	16	19	160.5926095
33	School	27801	17	19	281.7098277
33	School	27801	18	19	160.5926095
33	School	27801	19	19	231.7007459
33	School	27801	2	19	171.2626105
33	School	27801	21	19	82.17590315
33	School	27801	24	19	479.6324298
33	School	27801	3	19	154.1212629
33	School	27801	33	19	154.1212629
33	School	27801	4	19	257.4412974
33	School	27801	5	19	110.3572711
33	School	27801	6	19	136.1283031
33	School	27801	8	19	298.7049828
33	School	27801	9	19	298.7049828
33	School	30569	1	19	322.687169
33	School	30569	10	19	245.5895226
33	School	30569	11	19	478.1531464
33	School	30569	13	19	245.5895226
33	School	30569	14	19	199.9616683
33	School	30569	15	19	199.9616683
33	School	30569	16	19	365.787403
33	School	30569	17	19	125.7274781
33	School	30569	18	19	151.6868246
33	School	30569	19	19	93.1227599
33	School	30569	2	19	327.2104128
33	School	30569	27	19	157.6710048
33	School	30569	28	19	93.1227599
33	School	30569	3	19	301.997047
33	School	30569	32	19	125.7274781
33	School	30569	4	19	293.1405774
33	School	30569	5	19	295.6030243
33	School	30569	6	19	317.5320676
33	School	30569	7	19	332.0083186
33	School	30569	8	19	157.6710048
33	School	31529	1	18	246.9761873
33	School	31529	11	18	335.5175563
33	School	31529	12	18	243.5576236
33	School	31529	15	18	146.1367901
33	School	31529	17	18	67.56215783
33	School	31529	2	18	268.8135795
33	School	31529	21	18	337.5533859
33	School	31529	23	18	337.5533859
33	School	31529	26	18	67.56215783
33	School	31529	28	18	207.2943825
33	School	31529	3	18	167.9153255
33	School	31529	34	18	207.2943825
33	School	31529	36	18	263.8421801
33	School	31529	4	18	217.1165564
33	School	31529	5	18	217.1165564
33	School	31529	6	18	154.7657974
33	School	31529	7	18	154.7657974
33	School	31529	8	18	298.9524503
33	School	31529	9	18	298.9524503
33	Wall	24776	1	9	309.9483394
33	Wall	24776	10	9	334.3456256
33	Wall	24776	12	9	194.4978196
33	Wall	24776	2	9	194.4978196
33	Wall	24776	3	9	317.9622607
33	Wall	24776	4	9	249.1946709
33	Wall	24776	6	9	128.1159837
33	Wall	24776	7	9	128.1159837
33	Wall	24776	8	9	142.2934518
33	Wall	24776	9	9	142.2934518
33	Wall	25536	10	5	382.4076851
33	Wall	25536	11	5	200.5361473
33	Wall	25536	4	5	254.0527922
33	Wall	25536	5	5	303.4453293
33	Wall	25536	6	5	200.5361473
33	Wall	25536	7	5	451.1640998
33	Wall	25941	1	7	764.409571
33	Wall	25941	15	7	408.9360443
33	Wall	25941	3	7	170.1803839
33	Wall	25941	4	7	194.3838622
33	Wall	25941	5	7	170.1803839
33	Wall	25941	6	7	315.2172335
33	Wall	25941	7	7	171.9323017
33	Wall	25941	8	7	408.9360443
34	School	25828	1	10	300.9097488
34	School	25828	10	10	355.0399194
34	School	25828	11	10	300.9097488
34	School	25828	13	10	245.0856981
34	School	25828	15	10	256.92757
34	School	25828	16	10	256.92757
34	School	25828	4	10	245.0856981
34	School	25828	5	10	276.6005562
34	School	25828	6	10	226.7711912
34	School	25828	8	10	226.7711912
34	School	25828	9	10	490.5595122
34	School	30139	1	17	296.388639
34	School	30139	10	17	165.028611
34	School	30139	11	17	136.4529311
34	School	30139	12	17	136.4529311
34	School	30139	14	17	177.5608284
34	School	30139	17	17	501.4617
34	School	30139	18	17	238.9837766
34	School	30139	2	17	551.8390032
34	School	30139	21	17	427.3343434
34	School	30139	23	17	264.6665849
34	School	30139	25	17	270.6460702
34	School	30139	26	17	179.3359204
34	School	30139	3	17	264.6665849
34	School	30139	5	17	359.4281917
34	School	30139	6	17	213.9401223
34	School	30139	7	17	501.4617
34	School	30139	8	17	213.9401223
34	School	30139	9	17	304.8325085
34	School	30726	1	15	493.7590825
34	School	30726	12	15	418.2606108
34	School	30726	13	15	406.6601509
34	School	30726	14	15	196.0487977
34	School	30726	15	15	438.8385379
34	School	30726	16	15	196.0487977
34	School	30726	19	15	277.2108592
34	School	30726	2	15	179.0549404
34	School	30726	20	15	177.6462901
34	School	30726	24	15	333.8071434
34	School	30726	29	15	398.1871643
34	School	30726	3	15	177.6462901
34	School	30726	30	15	204.9546026
34	School	30726	5	15	204.9546026
34	School	30726	6	15	350.9728356
34	School	30726	7	15	339.5149916
34	Wall	16987	1	11	117.6108442
34	Wall	16987	10	11	151.8932401
34	Wall	16987	12	11	361.9572509
34	Wall	16987	13	11	150.8759969
34	Wall	16987	14	11	150.8759969
34	Wall	16987	15	11	163.7246826
34	Wall	16987	2	11	157.134586
34	Wall	16987	20	11	117.6108442
34	Wall	16987	22	11	183.6758169
34	Wall	16987	3	11	157.134586
34	Wall	16987	4	11	151.8932401
34	Wall	16987	9	11	220.492952
34	Wall	17272	1	10	169.0859322
34	Wall	17272	10	10	260.4093489
34	Wall	17272	11	10	356.4843699
34	Wall	17272	14	10	361.3709518
34	Wall	17272	17	10	260.590595
34	Wall	17272	2	10	869.785025
34	Wall	17272	3	10	153.4945642
34	Wall	17272	6	10	153.4945642
34	Wall	17272	7	10	260.590595
34	Wall	17272	8	10	169.0859322
34	Wall	17272	9	10	260.8635733
34	Wall	18982	1	10	171.8076129
34	Wall	18982	10	10	168.5197083
34	Wall	18982	11	10	273.6139626
34	Wall	18982	17	10	239.2886676
34	Wall	18982	19	10	281.6011403
34	Wall	18982	2	10	171.9457044
34	Wall	18982	4	10	227.1401215
34	Wall	18982	5	10	260.428041
34	Wall	18982	6	10	168.5197083
34	Wall	18982	7	10	171.9457044
34	Wall	18982	9	10	273.6139626
35	School	31166	1	24	210.161125
35	School	31166	10	24	193.9112255
35	School	31166	11	24	204.7458809
35	School	31166	12	24	224.2401635
35	School	31166	13	24	170.7640359
35	School	31166	14	24	57.81157982
35	School	31166	15	24	315.050877
35	School	31166	16	24	138.2087848
35	School	31166	17	24	142.3746087
35	School	31166	18	24	210.161125
35	School	31166	19	24	255.6736556
35	School	31166	2	24	137.2584135
35	School	31166	20	24	64.17557869
35	School	31166	21	24	165.7624111
35	School	31166	22	24	165.7624111
35	School	31166	23	24	57.81157982
35	School	31166	24	24	142.3746087
35	School	31166	25	24	144.1938642
35	School	31166	26	24	235.9217479
35	School	31166	3	24	235.9217479
35	School	31166	30	24	193.9112255
35	School	31166	4	24	64.17557869
35	School	31166	5	24	137.2584135
35	School	31166	6	24	172.4903958
35	School	31166	7	24	145.7483989
35	School	32042	10	19	138.0859151
35	School	32042	11	19	193.6724492
35	School	32042	12	19	140.1366354
35	School	32042	13	19	180.2147838
35	School	32042	14	19	154.0350752
35	School	32042	15	19	52.54400261
35	School	32042	17	19	76.43435166
35	School	32042	19	19	191.5283113
35	School	32042	2	19	138.0859151
35	School	32042	22	19	253.2749303
35	School	32042	23	19	469.6874375
35	School	32042	24	19	76.43435166
35	School	32042	25	19	52.54400261
35	School	32042	28	19	140.1366354
35	School	32042	29	19	470.786973
35	School	32042	3	19	189.8318904
35	School	32042	30	19	288.82431
35	School	32042	5	19	189.8318904
35	School	32042	6	19	260.0070827
35	School	32042	9	19	260.0070827
35	School	33782	1	21	206.6530771
35	School	33782	10	21	161.5672058
35	School	33782	11	21	273.6043
35	School	33782	12	21	160.5052553
35	School	33782	13	21	92.11494767
35	School	33782	14	21	273.6043
35	School	33782	15	21	92.11494767
35	School	33782	16	21	157.5313187
35	School	33782	17	21	252.7495998
35	School	33782	18	21	396.9954734
35	School	33782	19	21	118.3422588
35	School	33782	2	21	118.3422588
35	School	33782	23	21	110.2406537
35	School	33782	24	21	110.2406537
35	School	33782	25	21	210.7236031
35	School	33782	3	21	101.774419
35	School	33782	4	21	239.295552
35	School	33782	5	21	207.7715701
35	School	33782	6	21	296.4888627
35	School	33782	7	21	207.7715701
35	School	33782	8	21	206.6530771
35	School	33782	9	21	257.6664315
35	Wall	20697	1	6	192.9998882
35	Wall	20697	17	6	192.9998882
35	Wall	20697	18	6	276.9519557
35	Wall	20697	2	6	276.9519557
35	Wall	20697	3	6	231.9912372
35	Wall	20697	4	6	413.6254508
35	Wall	20697	5	6	231.9912372
35	Wall	23078	1	13	334.7237945
35	Wall	23078	10	13	334.7237945
35	Wall	23078	11	13	160.5897199
35	Wall	23078	12	13	160.5897199
35	Wall	23078	15	13	99.86820203
35	Wall	23078	16	13	348.6430667
35	Wall	23078	2	13	99.86820203
35	Wall	23078	21	13	265.2165239
35	Wall	23078	22	13	342.1953397
35	Wall	23078	23	13	180.2483235
35	Wall	23078	3	13	186.7757778
35	Wall	23078	5	13	180.2483235
35	Wall	23078	8	13	328.9367243
35	Wall	23078	9	13	342.1953397
35	Wall	25414	1	10	275.9741871
35	Wall	25414	11	10	243.3053023
35	Wall	25414	14	10	404.7994673
35	Wall	25414	2	10	239.4425403
35	Wall	25414	3	10	422.4588484
35	Wall	25414	4	10	243.3053023
35	Wall	25414	5	10	130.0862787
35	Wall	25414	6	10	130.0862787
35	Wall	25414	7	10	264.3686549
35	Wall	25414	8	10	402.379
35	Wall	25414	9	10	402.379
38	Wall	50701	1	8	500.3493155
38	Wall	50701	11	8	332.9267959
38	Wall	50701	2	8	117.5182563
38	Wall	50701	3	8	117.5182563
38	Wall	50701	4	8	320.6442015
38	Wall	50701	5	8	237.1076299
38	Wall	50701	6	8	378.4816605
38	Wall	50701	8	8	367.9030534
38	Wall	50701	9	8	367.9030534
38	Wall	52012	1	6	237.8166615
38	Wall	52012	2	6	268.1534611
38	Wall	52012	3	6	237.8166615
38	Wall	52012	5	6	244.9580391
38	Wall	52012	6	6	317.6903587
38	Wall	52012	7	6	442.0327474
38	Wall	52012	8	6	244.9580391
38	Wall	52115	1	7	290.9165585
38	Wall	52115	2	7	290.9165585
38	Wall	52115	3	7	172.3849239
38	Wall	52115	4	7	169.390895
38	Wall	52115	5	7	169.390895
38	Wall	52115	6	7	172.3849239
38	Wall	52115	7	7	188.7614357
38	Wall	52115	9	7	188.7614357
45	School	18056	1	13	334.7575313
45	School	18056	11	13	194.3297935
45	School	18056	13	13	156.1447098
45	School	18056	14	13	528.0682687
45	School	18056	18	13	528.0682687
45	School	18056	22	13	613.0445362
45	School	18056	23	13	227.5091525
45	School	18056	3	13	458.2001169
45	School	18056	4	13	217.9294614
45	School	18056	5	13	216.6444528
45	School	18056	6	13	205.4680511
45	School	18056	7	13	194.3297935
45	School	18056	8	13	156.1447098
45	School	18056	9	13	474.200887
45	School	21212	1	15	285.1700761
45	School	21212	10	15	274.0199938
45	School	21212	12	15	116.6142848
45	School	21212	13	15	116.6142848
45	School	21212	14	15	230.2491758
45	School	21212	15	15	200.825268
45	School	21212	16	15	132.2006634
45	School	21212	18	15	132.2006634
45	School	21212	19	15	341.8397463
45	School	21212	2	15	149.0180075
45	School	21212	20	15	237.3817043
45	School	21212	24	15	828.5816249
45	School	21212	3	15	271.7211346
45	School	21212	4	15	319.6959202
45	School	21212	7	15	196.1331447
45	School	21212	9	15	295.7759201
45	School	21485	1	8	422.7723201
45	School	21485	10	8	277.8255084
45	School	21485	11	8	332.4362315
45	School	21485	2	8	229.9008892
45	School	21485	4	8	286.5805045
45	School	21485	5	8	236.148726
45	School	21485	6	8	285.8528524
45	School	21485	8	8	229.9008892
45	School	21485	9	8	277.8255084
45	Wall	11091	1	1	501.8864538
45	Wall	11091	5	1	501.8864538
45	Wall	13189	1	6	475.5313304
45	Wall	13189	2	6	677.7471197
45	Wall	13189	3	6	475.5313304
45	Wall	13189	4	6	677.7471197
45	Wall	13189	5	6	261.4911115
45	Wall	13189	7	6	261.4911115
45	Wall	13189	8	6	267.8583288
45	Wall	15493	4	3	543.0749211
45	Wall	15493	5	3	199.5728149
45	Wall	15493	6	3	199.5728149
45	Wall	15493	9	3	224.8130035
46	School	18894	1	10	209.0629125
46	School	18894	10	10	642.7611559
46	School	18894	12	10	141.3887296
46	School	18894	14	10	179.9507786
46	School	18894	15	10	224.6142768
46	School	18894	2	10	224.6142768
46	School	18894	3	10	141.3887296
46	School	18894	4	10	279.0919258
46	School	18894	6	10	411.1839691
46	School	18894	7	10	279.0919258
46	School	18894	9	10	351.2360422
46	School	20537	1	16	237.4489011
46	School	20537	10	16	244.4770532
46	School	20537	12	16	203.5295086
46	School	20537	13	16	325.4110001
46	School	20537	14	16	147.2681702
46	School	20537	15	16	195.6587135
46	School	20537	16	16	147.2681702
46	School	20537	17	16	318.2363317
46	School	20537	19	16	155.7405981
46	School	20537	2	16	209.2569575
46	School	20537	20	16	272.9397301
46	School	20537	3	16	161.8793041
46	School	20537	4	16	237.4489011
46	School	20537	5	16	161.8793041
46	School	20537	6	16	112.2080919
46	School	20537	7	16	112.2080919
46	School	20537	9	16	209.2569575
46	School	20661	1	9	256.2814157
46	School	20661	10	9	235.3711097
46	School	20661	11	9	235.3711097
46	School	20661	18	9	103.1044174
46	School	20661	2	9	204.2599904
46	School	20661	3	9	103.1044174
46	School	20661	4	9	212.0172829
46	School	20661	5	9	285.9235858
46	School	20661	7	9	212.0172829
46	School	20661	9	9	238.0703561
46	Wall	8988	1	5	329.5530068
46	Wall	8988	2	5	151.8314715
46	Wall	8988	3	5	329.5530068
46	Wall	8988	5	5	151.8314715
46	Wall	8988	6	5	518.4933121
46	Wall	8988	7	5	518.4933121
48	School	21888	1	23	186.9181307
48	School	21888	10	23	543.8650722
48	School	21888	12	23	168.4012262
48	School	21888	13	23	168.4012262
48	School	21888	14	23	136.1940466
48	School	21888	15	23	136.1940466
48	School	21888	17	23	537.9482211
48	School	21888	19	23	156.1499423
48	School	21888	2	23	235.6371881
48	School	21888	20	23	58.60086942
48	School	21888	21	23	235.1612128
48	School	21888	23	23	211.8916743
48	School	21888	24	23	211.8916743
48	School	21888	25	23	229.5671236
48	School	21888	27	23	317.3319877
48	School	21888	28	23	317.3319877
48	School	21888	29	23	443.7228946
48	School	21888	3	23	345.1492028
48	School	21888	30	23	411.4499761
48	School	21888	34	23	320.9576056
48	School	21888	5	23	58.60086942
48	School	21888	7	23	232.04509
48	School	21888	8	23	180.014311
48	School	21888	9	23	241.599638
48	School	24137	1	7	395.0974862
48	School	24137	24	7	130.1834288
48	School	24137	26	7	548.00355
48	School	24137	5	7	395.0974862
48	School	24137	6	7	130.1834288
48	School	24137	7	7	378.4851626
48	School	24137	8	7	275.7575173
48	School	24137	9	7	478.8216673
48	School	25305	1	16	185.4122286
48	School	25305	10	16	718.0451797
48	School	25305	12	16	162.1954511
48	School	25305	13	16	248.7475411
48	School	25305	15	16	718.0451797
48	School	25305	16	16	189.455914
48	School	25305	17	16	154.8931798
48	School	25305	19	16	214.6612534
48	School	25305	2	16	777.1622158
48	School	25305	22	16	154.8931798
48	School	25305	23	16	397.9397019
48	School	25305	25	16	168.2697903
48	School	25305	26	16	70.07743353
48	School	25305	3	16	70.07743353
48	School	25305	4	16	185.4122286
48	School	25305	6	16	397.9397019
48	School	25305	7	16	453.6129127
48	Wall	14440	1	5	708.0091588
48	Wall	14440	16	5	526.4256177
48	Wall	14440	2	5	449.297035
48	Wall	14440	20	5	449.297035
48	Wall	14440	3	5	251.5376404
48	Wall	14440	8	5	251.5376404
48	Wall	14470	1	15	184.0424837
48	Wall	14470	11	15	227.5609783
48	Wall	14470	12	15	348.0170537
48	Wall	14470	14	15	265.1013518
48	Wall	14470	16	15	258.7787997
48	Wall	14470	17	15	185.7699248
48	Wall	14470	18	15	591.822803
48	Wall	14470	2	15	184.0424837
48	Wall	14470	21	15	133.2148296
48	Wall	14470	22	15	133.2148296
48	Wall	14470	23	15	217.8090147
48	Wall	14470	27	15	203.8574129
48	Wall	14470	28	15	295.3060941
48	Wall	14470	4	15	351.8263497
48	Wall	14470	5	15	227.5609783
48	Wall	14470	9	15	591.822803
48	Wall	16470	14	10	100.9039479
48	Wall	16470	15	10	503.43213
48	Wall	16470	16	10	100.9039479
48	Wall	16470	20	10	186.8281463
48	Wall	16470	23	10	571.0355863
48	Wall	16470	25	10	186.8281463
48	Wall	16470	3	10	257.1534474
48	Wall	16470	4	10	257.1534474
48	Wall	16470	5	10	304.3540657
48	Wall	16470	6	10	445.9530589
48	Wall	16470	9	10	289.1433587
51	School	100153	1	29	517.6403279
51	School	100153	11	29	170.2820374
51	School	100153	12	29	129.5136226
51	School	100153	13	29	151.768795
51	School	100153	14	29	151.768795
51	School	100153	16	29	152.6295371
51	School	100153	17	29	286.2572582
51	School	100153	18	29	109.1864778
51	School	100153	19	29	129.5136226
51	School	100153	2	29	212.2268568
51	School	100153	20	29	146.0217024
51	School	100153	21	29	258.6619927
51	School	100153	22	29	216.9019803
51	School	100153	23	29	276.7712487
51	School	100153	24	29	270.1872186
51	School	100153	25	29	112.377218
51	School	100153	26	29	200.8066996
51	School	100153	27	29	145.0349226
51	School	100153	29	29	231.2500382
51	School	100153	3	29	214.1746162
51	School	100153	30	29	214.1746162
51	School	100153	31	29	266.8385275
51	School	100153	32	29	246.854764
51	School	100153	33	29	112.377218
51	School	100153	4	29	133.4053385
51	School	100153	40	29	109.1864778
51	School	100153	41	29	133.4053385
51	School	100153	5	29	380.64449
51	School	100153	6	29	145.0349226
51	School	100153	7	29	146.0217024
51	School	100414	1	23	142.8444652
51	School	100414	10	23	274.8908886
51	School	100414	11	23	351.1420662
51	School	100414	12	23	116.5393703
51	School	100414	13	23	116.5393703
51	School	100414	14	23	201.0661853
51	School	100414	15	23	135.7235292
51	School	100414	16	23	163.8661401
51	School	100414	17	23	155.8642621
51	School	100414	18	23	207.974204
51	School	100414	19	23	223.823414
51	School	100414	2	23	188.0575373
51	School	100414	20	23	142.8444652
51	School	100414	22	23	155.8642621
51	School	100414	24	23	75.65563042
51	School	100414	27	23	175.9904548
51	School	100414	28	23	207.974204
51	School	100414	3	23	175.9904548
51	School	100414	4	23	274.8908886
51	School	100414	5	23	230.8624845
51	School	100414	6	23	272.430819
51	School	100414	7	23	223.823414
51	School	100414	8	23	183.2967298
51	School	100414	9	23	75.65563042
51	School	102812	1	25	111.9620551
51	School	102812	11	25	191.6674549
51	School	102812	12	25	220.8446463
51	School	102812	13	25	191.6674549
51	School	102812	14	25	232.355409
51	School	102812	16	25	227.0846358
51	School	102812	19	25	462.3676711
51	School	102812	21	25	164.1694744
51	School	102812	22	25	144.0771141
51	School	102812	23	25	111.9620551
51	School	102812	24	25	339.282825
51	School	102812	26	25	187.4148106
51	School	102812	27	25	187.4148106
51	School	102812	28	25	92.26500913
51	School	102812	29	25	301.6790544
51	School	102812	3	25	220.8446463
51	School	102812	30	25	215.7826098
51	School	102812	32	25	178.9889864
51	School	102812	34	25	178.9889864
51	School	102812	35	25	245.2580466
51	School	102812	38	25	92.26500913
51	School	102812	4	25	166.5574922
51	School	102812	41	25	316.6530255
51	School	102812	5	25	340.1388167
51	School	102812	6	25	164.1694744
51	School	102812	8	25	183.1114809
51	Wall	95349	1	12	155.8821461
51	Wall	95349	10	12	259.5323653
51	Wall	95349	11	12	193.5575909
51	Wall	95349	12	12	254.1261828
51	Wall	95349	13	12	205.9477307
51	Wall	95349	15	12	186.090145
51	Wall	95349	2	12	155.8821461
51	Wall	95349	3	12	186.090145
51	Wall	95349	4	12	231.6043996
51	Wall	95349	5	12	274.5062617
51	Wall	95349	7	12	231.6043996
51	Wall	95349	8	12	306.9035959
51	Wall	95349	9	12	214.9623528
51	Wall	97831	1	21	489.8742294
51	Wall	97831	10	21	362.8540793
51	Wall	97831	11	21	419.4683929
51	Wall	97831	12	21	263.0277049
51	Wall	97831	13	21	288.5381045
51	Wall	97831	14	21	288.5381045
51	Wall	97831	15	21	261.6115943
51	Wall	97831	17	21	344.8712687
51	Wall	97831	18	21	375.8831535
51	Wall	97831	19	21	323.0765996
51	Wall	97831	20	21	263.0277049
51	Wall	97831	21	21	226.2501224
51	Wall	97831	23	21	254.9275365
51	Wall	97831	25	21	226.2501224
51	Wall	97831	27	21	178.2940574
51	Wall	97831	3	21	323.0765996
51	Wall	97831	4	21	362.8540793
51	Wall	97831	5	21	178.2940574
51	Wall	97831	6	21	160.9980338
51	Wall	97831	7	21	289.6245285
51	Wall	97831	8	21	361.7059453
51	Wall	97831	9	21	160.9980338
51	Wall	98638	1	26	265.1595849
51	Wall	98638	10	26	203.4892263
51	Wall	98638	11	26	159.3146569
51	Wall	98638	12	26	254.4473667
51	Wall	98638	13	26	235.293981
51	Wall	98638	14	26	235.293981
51	Wall	98638	15	26	229.2694186
51	Wall	98638	16	26	270.4726471
51	Wall	98638	17	26	254.2740475
51	Wall	98638	18	26	552.0864201
51	Wall	98638	19	26	445.5574231
51	Wall	98638	2	26	159.3146569
51	Wall	98638	20	26	245.0036801
51	Wall	98638	21	26	263.8806183
51	Wall	98638	23	26	209.0395783
51	Wall	98638	24	26	290.3816165
51	Wall	98638	25	26	172.3839505
51	Wall	98638	26	26	157.0858507
51	Wall	98638	28	26	157.0858507
51	Wall	98638	29	26	238.4034269
51	Wall	98638	3	26	180.4459804
51	Wall	98638	31	26	238.4034269
51	Wall	98638	37	26	261.287049
51	Wall	98638	4	26	203.4892263
51	Wall	98638	5	26	227.6390708
51	Wall	98638	7	26	749.4291151
51	Wall	98638	9	26	445.5574231
52	School	84567	1	22	258.4134798
52	School	84567	10	22	258.4134798
52	School	84567	11	22	77.66799563
52	School	84567	12	22	71.75094529
52	School	84567	13	22	175.1986957
52	School	84567	15	22	175.1986957
52	School	84567	16	22	294.1273208
52	School	84567	17	22	187.7019847
52	School	84567	18	22	123.0987141
52	School	84567	19	22	330.4429549
52	School	84567	2	22	123.0987141
52	School	84567	20	22	187.7019847
52	School	84567	21	22	890.8856786
52	School	84567	24	22	619.5106954
52	School	84567	25	22	304.1934654
52	School	84567	26	22	304.1934654
52	School	84567	3	22	311.939658
52	School	84567	4	22	315.0454643
52	School	84567	5	22	294.1273208
52	School	84567	6	22	71.75094529
52	School	84567	7	22	77.66799563
52	School	84567	8	22	305.5545384
52	School	84567	9	22	231.6910504
52	School	86303	1	17	366.2029207
52	School	86303	11	17	601.1874598
52	School	86303	12	17	366.2029207
52	School	86303	13	17	156.2908877
52	School	86303	14	17	419.0240286
52	School	86303	15	17	80.67648428
52	School	86303	16	17	194.0027457
52	School	86303	17	17	281.5126568
52	School	86303	18	17	212.5111266
52	School	86303	19	17	552.3321314
52	School	86303	2	17	214.5191023
52	School	86303	20	17	156.2908877
52	School	86303	21	17	80.67648428
52	School	86303	3	17	214.5191023
52	School	86303	5	17	218.6330999
52	School	86303	7	17	218.6330999
52	School	86303	8	17	100.067839
52	School	86303	9	17	297.2114681
52	School	87489	1	24	77.90589294
52	School	87489	10	24	111.2958656
52	School	87489	12	24	74.4972687
52	School	87489	14	24	74.4972687
52	School	87489	15	24	136.3341824
52	School	87489	16	24	107.9030854
52	School	87489	17	24	107.9030854
52	School	87489	19	24	165.2006084
52	School	87489	2	24	86.09073904
52	School	87489	20	24	166.631618
52	School	87489	21	24	47.08770773
52	School	87489	22	24	32.69706857
52	School	87489	23	24	49.23027147
52	School	87489	24	24	259.0456021
52	School	87489	25	24	134.6409616
52	School	87489	27	24	111.2958656
52	School	87489	28	24	102.4950623
52	School	87489	3	24	49.23027147
52	School	87489	30	24	161.503649
52	School	87489	4	24	133.1689848
52	School	87489	5	24	86.09073904
52	School	87489	6	24	163.8226382
52	School	87489	7	24	133.1689848
52	School	87489	8	24	32.69706857
52	School	87489	9	24	47.08770773
52	Wall	90326	1	12	65.03795345
52	Wall	90326	10	12	292.7194996
52	Wall	90326	11	12	132.2661436
52	Wall	90326	12	12	132.2661436
52	Wall	90326	13	12	478.7882953
52	Wall	90326	14	12	144.143818
52	Wall	90326	15	12	106.9660877
52	Wall	90326	22	12	65.03795345
52	Wall	90326	5	12	120.5970789
52	Wall	90326	6	12	135.2960407
52	Wall	90326	7	12	135.2960407
52	Wall	90326	8	12	282.7896379
52	Wall	90326	9	12	196.220567
52	Wall	94559	1	16	146.0805182
52	Wall	94559	14	16	187.2141591
52	Wall	94559	15	16	86.20246292
52	Wall	94559	16	16	264.8948959
52	Wall	94559	17	16	217.1375367
52	Wall	94559	18	16	125.0124873
52	Wall	94559	19	16	262.2453069
52	Wall	94559	20	16	304.3839844
52	Wall	94559	22	16	319.499679
52	Wall	94559	27	16	187.2141591
52	Wall	94559	28	16	125.0124873
52	Wall	94559	3	16	146.0805182
52	Wall	94559	4	16	52.62222197
52	Wall	94559	5	16	52.62222197
52	Wall	94559	6	16	214.6433137
52	Wall	94559	7	16	172.7216704
52	Wall	94559	9	16	174.8477069
52	Wall	96067	1	17	214.2639548
52	Wall	96067	10	17	219.7567358
52	Wall	96067	11	17	205.9653693
52	Wall	96067	12	17	205.9653693
52	Wall	96067	13	17	226.8209049
52	Wall	96067	14	17	219.7567358
52	Wall	96067	16	17	464.4622399
52	Wall	96067	17	17	214.2639548
52	Wall	96067	2	17	360.4306489
52	Wall	96067	22	17	294.825918
52	Wall	96067	24	17	299.8168078
52	Wall	96067	3	17	212.6033777
52	Wall	96067	4	17	455.6273362
52	Wall	96067	5	17	299.8168078
52	Wall	96067	6	17	212.6033777
52	Wall	96067	7	17	233.6387634
52	Wall	96067	8	17	358.6975647
52	Wall	96067	9	17	513.2951944
61	School	50623	1	18	269.7587451
61	School	50623	10	18	306.6322681
61	School	50623	11	18	269.7587451
61	School	50623	13	18	517.7112744
61	School	50623	14	18	331.1554114
61	School	50623	15	18	159.4577171
61	School	50623	16	18	171.6471185
61	School	50623	17	18	182.8680207
61	School	50623	18	18	182.8680207
61	School	50623	2	18	218.1895333
61	School	50623	20	18	535.7159311
61	School	50623	21	18	197.1907895
61	School	50623	22	18	142.3580915
61	School	50623	23	18	142.3580915
61	School	50623	3	18	218.1895333
61	School	50623	4	18	159.4577171
61	School	50623	6	18	243.6954203
61	School	50623	7	18	170.3359214
61	School	50623	8	18	170.3359214
61	School	51592	1	11	208.8137059
61	School	51592	11	11	64.7189832
61	School	51592	14	11	374.5593485
61	School	51592	15	11	374.5593485
61	School	51592	2	11	1047.773961
61	School	51592	3	11	181.5955629
61	School	51592	4	11	718.5498885
61	School	51592	5	11	271.8144998
61	School	51592	6	11	64.7189832
61	School	51592	7	11	335.651392
61	School	51592	8	11	181.5955629
61	School	51592	9	11	388.3066889
61	School	53217	1	29	172.9774576
61	School	53217	10	29	206.6339441
61	School	53217	11	29	206.3326988
61	School	53217	12	29	202.4804239
61	School	53217	13	29	122.198328
61	School	53217	15	29	202.4804239
61	School	53217	16	29	421.1907189
61	School	53217	18	29	142.5686385
61	School	53217	19	29	265.3304152
61	School	53217	2	29	224.4577438
61	School	53217	20	29	255.3625279
61	School	53217	21	29	224.4577438
61	School	53217	22	29	227.7544507
61	School	53217	23	29	266.1365531
61	School	53217	25	29	291.8150278
61	School	53217	26	29	266.1365531
61	School	53217	27	29	172.4630764
61	School	53217	28	29	172.4630764
61	School	53217	29	29	185.4997262
61	School	53217	3	29	185.4997262
61	School	53217	30	29	341.5987016
61	School	53217	32	29	341.5987016
61	School	53217	37	29	116.8607023
61	School	53217	38	29	190.1388154
61	School	53217	4	29	190.1388154
61	School	53217	5	29	116.8607023
61	School	53217	6	29	268.7236114
61	School	53217	7	29	142.5686385
61	School	53217	8	29	173.9561685
61	School	53217	9	29	122.198328
61	Wall	41827	1	9	371.6502485
61	Wall	41827	10	9	192.9845859
61	Wall	41827	11	9	569.5387269
61	Wall	41827	13	9	513.9211298
61	Wall	41827	15	9	390.4194048
61	Wall	41827	2	9	390.4194048
61	Wall	41827	3	9	192.9845859
61	Wall	41827	4	9	215.4177321
61	Wall	41827	5	9	301.4785881
61	Wall	41827	8	9	301.4785881
61	Wall	43936	1	20	261.9986783
61	Wall	43936	10	20	261.9986783
61	Wall	43936	11	20	154.6804143
61	Wall	43936	12	20	197.1654556
61	Wall	43936	13	20	50.45080481
61	Wall	43936	14	20	138.7577949
61	Wall	43936	15	20	138.7577949
61	Wall	43936	16	20	137.5593021
61	Wall	43936	17	20	270.947876
61	Wall	43936	18	20	137.5593021
61	Wall	43936	19	20	154.6804143
61	Wall	43936	2	20	206.9804647
61	Wall	43936	22	20	259.1915786
61	Wall	43936	24	20	26.44543284
61	Wall	43936	25	20	456.6271905
61	Wall	43936	3	20	246.6921776
61	Wall	43936	4	20	50.45080481
61	Wall	43936	6	20	275.9902401
61	Wall	43936	7	20	270.947876
61	Wall	43936	8	20	77.97845316
61	Wall	43936	9	20	26.44543284
61	Wall	44789	1	20	398.8929519
61	Wall	44789	10	20	308.7791793
61	Wall	44789	11	20	125.8851153
61	Wall	44789	12	20	310.4002301
61	Wall	44789	13	20	74.71747002
61	Wall	44789	14	20	120.6377301
61	Wall	44789	15	20	310.4002301
61	Wall	44789	17	20	282.7413056
61	Wall	44789	18	20	74.71747002
61	Wall	44789	2	20	125.8851153
61	Wall	44789	20	20	199.9572381
61	Wall	44789	24	20	203.4350383
61	Wall	44789	26	20	177.6871645
61	Wall	44789	27	20	177.5506349
61	Wall	44789	28	20	164.7473127
61	Wall	44789	3	20	203.4350383
61	Wall	44789	4	20	164.7473127
61	Wall	44789	5	20	215.4386704
61	Wall	44789	6	20	282.7413056
61	Wall	44789	7	20	247.1563962
61	Wall	44789	9	20	215.4386704
67	School	13628	1	16	268.2887255
67	School	13628	10	16	518.455514
67	School	13628	11	16	440.4390903
67	School	13628	12	16	369.681942
67	School	13628	13	16	208.600876
67	School	13628	17	16	196.7705039
67	School	13628	18	16	279.9680965
67	School	13628	19	16	623.5465908
67	School	13628	2	16	196.7705039
67	School	13628	21	16	318.4018069
67	School	13628	27	16	237.7711691
67	School	13628	28	16	237.7711691
67	School	13628	3	16	194.6993696
67	School	13628	5	16	532.423742
67	School	13628	6	16	369.681942
67	School	13628	7	16	372.3883622
67	School	13628	9	16	194.6993696
67	School	14825	1	21	194.88753
67	School	14825	10	21	194.88753
67	School	14825	11	21	214.0916916
67	School	14825	12	21	214.0916916
67	School	14825	15	21	368.9963107
67	School	14825	16	21	574.0389381
67	School	14825	18	21	81.10441964
67	School	14825	19	21	112.4949564
67	School	14825	2	21	223.7251745
67	School	14825	20	21	108.4020766
67	School	14825	21	21	212.1573304
67	School	14825	22	21	236.7064847
67	School	14825	23	21	73.41749828
67	School	14825	25	21	598.9608786
67	School	14825	27	21	144.7333408
67	School	14825	28	21	81.10441964
67	School	14825	3	21	213.6155679
67	School	14825	4	21	136.1521515
67	School	14825	6	21	136.1521515
67	School	14825	7	21	73.41749828
67	School	14825	8	21	236.7064847
67	School	14825	9	21	213.6155679
67	School	14872	1	22	187.8830725
67	School	14872	14	22	174.519206
67	School	14872	16	22	187.8830725
67	School	14872	17	22	264.678556
67	School	14872	18	22	175.2538257
67	School	14872	19	22	175.2538257
67	School	14872	2	22	133.0229937
67	School	14872	20	22	139.4604664
67	School	14872	21	22	106.9970075
67	School	14872	23	22	76.68924707
67	School	14872	24	22	199.2388436
67	School	14872	25	22	238.5641936
67	School	14872	26	22	321.8022918
67	School	14872	27	22	199.2388436
67	School	14872	29	22	573.9415067
67	School	14872	3	22	116.2823912
67	School	14872	31	22	264.678556
67	School	14872	32	22	139.4604664
67	School	14872	33	22	174.519206
67	School	14872	4	22	106.9970075
67	School	14872	5	22	133.0229937
67	School	14872	6	22	76.68924707
67	School	14872	7	22	408.8146522
67	Wall	12938	1	9	481.8771623
67	Wall	12938	10	9	266.7215883
67	Wall	12938	12	9	474.4606778
67	Wall	12938	13	9	157.2796169
67	Wall	12938	2	9	157.2796169
67	Wall	12938	3	9	578.0570316
67	Wall	12938	4	9	308.3016528
67	Wall	12938	7	9	281.3043539
67	Wall	12938	8	9	281.3043539
67	Wall	12938	9	9	344.8108587
67	Wall	7038	1	10	276.6960449
67	Wall	7038	10	10	267.2902512
67	Wall	7038	11	10	161.2970372
67	Wall	7038	16	10	264.4968453
67	Wall	7038	2	10	264.4968453
67	Wall	7038	21	10	1138.985086
67	Wall	7038	22	10	499.332415
67	Wall	7038	3333	10	374.2990111
67	Wall	7038	5	10	161.2970372
67	Wall	7038	6	10	284.6947131
67	Wall	7038	7	10	390.9232602
67	Wall	9645	1	12	455.875483
67	Wall	9645	10	12	108.9424594
67	Wall	9645	11	12	108.9424594
67	Wall	9645	15	12	320.225204
67	Wall	9645	16	12	310.7118434
67	Wall	9645	19	12	234.180854
67	Wall	9645	2	12	310.7118434
67	Wall	9645	3	12	334.0777557
67	Wall	9645	4	12	202.4977815
67	Wall	9645	5	12	202.4977815
67	Wall	9645	6	12	230.1054134
67	Wall	9645	8	12	117.7284101
67	Wall	9645	9	12	230.1054134
68	School	21770	1	20	415.6361668
68	School	21770	10	20	225.1850687
68	School	21770	11	20	129.2653654
68	School	21770	12	20	380.9632673
68	School	21770	13	20	251.3948839
68	School	21770	14	20	260.734634
68	School	21770	15	20	157.7822043
68	School	21770	16	20	225.1850687
68	School	21770	17	20	300.7504333
68	School	21770	18	20	129.2653654
68	School	21770	19	20	267.7812314
68	School	21770	2	20	260.734634
68	School	21770	20	20	251.3948839
68	School	21770	25	20	233.3994409
68	School	21770	26	20	233.3994409
68	School	21770	3	20	157.7822043
68	School	21770	4	20	239.7251187
68	School	21770	6	20	387.7459439
68	School	21770	7	20	190.4976262
68	School	21770	8	20	190.4976262
68	School	21770	9	20	300.7504333
68	School	23602	1	29	249.5962509
68	School	23602	10	29	181.1654678
68	School	23602	11	29	182.6530251
68	School	23602	13	29	185.9015181
68	School	23602	14	29	181.1654678
68	School	23602	15	29	149.9231761
68	School	23602	16	29	276.948301
68	School	23602	17	29	204.1806546
68	School	23602	18	29	288.4394621
68	School	23602	19	29	407.8941787
68	School	23602	2	29	128.5284629
68	School	23602	20	29	371.2472445
68	School	23602	21	29	282.7146321
68	School	23602	23	29	112.1409419
68	School	23602	26	29	895.9602221
68	School	23602	27	29	167.7087297
68	School	23602	28	29	128.5284629
68	School	23602	29	29	187.2925132
68	School	23602	3	29	287.5090336
68	School	23602	30	29	185.8511031
68	School	23602	33	29	185.8511031
68	School	23602	34	29	148.7457776
68	School	23602	35	29	148.7457776
68	School	23602	36	29	200.1276174
68	School	23602	4	29	204.1806546
68	School	23602	5	29	205.2883943
68	School	23602	6	29	112.1409419
68	School	23602	7	29	287.5090336
68	School	23602	8	29	264.9058777
68	School	23602	9	29	282.7146321
68	School	24127	1	24	366.9022133
68	School	24127	10	24	78.86504004
68	School	24127	11	24	145.1842068
68	School	24127	12	24	145.1842068
68	School	24127	13	24	206.3939245
68	School	24127	14	24	206.3939245
68	School	24127	15	24	234.4566741
68	School	24127	16	24	165.8062178
68	School	24127	17	24	223.3965713
68	School	24127	18	24	165.8062178
68	School	24127	19	24	195.8223197
68	School	24127	2	24	135.0330675
68	School	24127	20	24	237.1696805
68	School	24127	21	24	135.0330675
68	School	24127	22	24	217.2379055
68	School	24127	23	24	213.9046197
68	School	24127	24	24	213.9046197
68	School	24127	25	24	219.5373959
68	School	24127	26	24	219.5373959
68	School	24127	27	24	156.4846332
68	School	24127	3	24	78.86504004
68	School	24127	30	24	244.0420378
68	School	24127	4	24	558.2796105
68	School	24127	6	24	225.679236
68	School	24127	9	24	225.679236
68	Wall	13798	1	16	675.9627983
68	Wall	13798	10	16	245.0406009
68	Wall	13798	11	16	166.4219042
68	Wall	13798	13	16	166.4219042
68	Wall	13798	14	16	367.3471196
68	Wall	13798	16	16	265.9736824
68	Wall	13798	17	16	268.2102659
68	Wall	13798	18	16	265.9736824
68	Wall	13798	19	16	374.6505648
68	Wall	13798	2	16	228.3940555
68	Wall	13798	20	16	217.3960369
68	Wall	13798	23	16	161.060361
68	Wall	13798	24	16	217.3960369
68	Wall	13798	25	16	161.060361
68	Wall	13798	4	16	254.6533506
68	Wall	13798	8	16	245.0406009
68	Wall	13798	9	16	313.7318773
68	Wall	16089	1	21	110.9488587
68	Wall	16089	10	21	125.5682043
68	Wall	16089	12	21	391.1536042
68	Wall	16089	13	21	326.0234133
68	Wall	16089	14	21	110.9488587
68	Wall	16089	15	21	378.7356376
68	Wall	16089	18	21	326.0234133
68	Wall	16089	2	21	299.9919627
68	Wall	16089	20	21	200.8946378
68	Wall	16089	21	21	247.9923496
68	Wall	16089	22	21	186.2750616
68	Wall	16089	23	21	125.5682043
68	Wall	16089	24	21	331.57184
68	Wall	16089	25	21	129.6192091
68	Wall	16089	26	21	675.4233285
68	Wall	16089	3	21	202.4190815
68	Wall	16089	4	21	234.3138353
68	Wall	16089	5	21	231.1606774
68	Wall	16089	6	21	202.4190815
68	Wall	16089	7	21	299.9919627
68	Wall	16089	8	21	189.4181386
68	Wall	16089	9	21	675.4233285
68	Wall	17063	1	12	642.8790237
68	Wall	17063	10	12	544.5576575
68	Wall	17063	11	12	125.3511869
68	Wall	17063	12	12	524.6255019
68	Wall	17063	15	12	182.4780028
68	Wall	17063	17	12	310.8471877
68	Wall	17063	2	12	182.4780028
68	Wall	17063	20	12	375.3837282
68	Wall	17063	21	12	200.2101073
68	Wall	17063	3	12	125.3511869
68	Wall	17063	4	12	557.6154752
68	Wall	17063	7	12	233.2968225
68	Wall	17063	8	12	189.1550362
69	School	14859	1	16	136.6617178
69	School	14859	10	16	145.8707037
69	School	14859	11	16	428.9547252
69	School	14859	12	16	136.6617178
69	School	14859	13	16	165.9609228
69	School	14859	14	16	229.393776
69	School	14859	15	16	316.045697
69	School	14859	16	16	215.8324522
69	School	14859	17	16	290.0781615
69	School	14859	2	16	255.5440097
69	School	14859	20	16	171.8708277
69	School	14859	21	16	171.8708277
69	School	14859	3	16	153.4999106
69	School	14859	4	16	127.3660512
69	School	14859	6	16	127.3660512
69	School	14859	7	16	375.1820888
69	School	14859	9	16	197.0551938
69	School	17730	1	20	176.5062731
69	School	17730	11	20	24.23991687
69	School	17730	12	20	202.0964421
69	School	17730	13	20	320.2613364
69	School	17730	16	20	114.9941118
69	School	17730	17	20	182.6168991
69	School	17730	18	20	731.4096634
69	School	17730	2	20	24.23991687
69	School	17730	21	20	173.9728399
69	School	17730	22	20	114.9941118
69	School	17730	23	20	453.6256573
69	School	17730	24	20	304.4205073
69	School	17730	25	20	182.6168991
69	School	17730	27	20	188.7148322
69	School	17730	3	20	276.5204207
69	School	17730	4	20	276.5204207
69	School	17730	5	20	383.0620371
69	School	17730	6	20	294.3565049
69	School	17730	7	20	74.04748545
69	School	17730	8	20	74.04748545
69	School	17730	9	20	330.8937109
69	School	17895	1	17	147.7240368
69	School	17895	10	17	93.18994829
69	School	17895	11	17	91.04764498
69	School	17895	12	17	220.6151484
69	School	17895	13	17	91.04764498
69	School	17895	15	17	263.1571698
69	School	17895	18	17	319.0121053
69	School	17895	19	17	275.9405466
69	School	17895	2	17	208.7229931
69	School	17895	22	17	208.7229931
69	School	17895	23	17	295.8895316
69	School	17895	3	17	175.2111822
69	School	17895	4	17	175.2111822
69	School	17895	5	17	344.9966042
69	School	17895	6	17	270.8334505
69	School	17895	7	17	196.8706792
69	School	17895	8	17	196.8706792
69	School	17895	9	17	439.1363512
69	Wall	7384	1	5	307.5757206
69	Wall	7384	2	5	261.6680268
69	Wall	7384	3	5	102.0140478
69	Wall	7384	4	5	102.0140478
69	Wall	7384	5	5	676.4861643
69	Wall	7384	6	5	562.3642925
69	Wall	8550	1	11	293.2065314
69	Wall	8550	10	11	300.8579656
69	Wall	8550	11	11	355.7348063
69	Wall	8550	12	11	133.8222215
69	Wall	8550	13	11	333.8656995
69	Wall	8550	14	11	261.8583223
69	Wall	8550	15	11	599.281362
69	Wall	8550	18	11	517.0932991
69	Wall	8550	2	11	317.7581939
69	Wall	8550	5	11	133.8222215
69	Wall	8550	6	11	261.8583223
69	Wall	8550	7	11	355.7348063
69	Wall	9548	1	12	124.4189478
69	Wall	9548	10	12	72.8449732
69	Wall	9548	11	12	156.3878107
69	Wall	9548	12	12	269.2201545
69	Wall	9548	13	12	171.8673577
69	Wall	9548	17	12	156.3878107
69	Wall	9548	19	12	599.8812747
69	Wall	9548	2	12	233.5777373
69	Wall	9548	4	12	124.4189478
69	Wall	9548	5	12	268.3636328
69	Wall	9548	6	12	528.5418216
69	Wall	9548	7	12	72.8449732
69	Wall	9548	9	12	554.0592947
73	School	68216	1	17	231.7515994
73	School	68216	10	17	275.1119252
73	School	68216	11	17	55.88459516
73	School	68216	12	17	401.3284638
73	School	68216	13	17	168.2042058
73	School	68216	14	17	87.60062133
73	School	68216	16	17	55.88459516
73	School	68216	17	17	266.6641367
73	School	68216	18	17	484.9181186
73	School	68216	19	17	266.6641367
73	School	68216	20	17	308.7087148
73	School	68216	21	17	128.8182855
73	School	68216	3	17	128.8182855
73	School	68216	4	17	116.2987221
73	School	68216	5	17	87.60062133
73	School	68216	7	17	425.8071753
73	School	68216	8	17	157.5572258
73	School	68216	9	17	222.4796651
73	School	73896	1	7	174.2434141
73	School	73896	10	7	247.6373128
73	School	73896	11	7	467.5663353
73	School	73896	12	7	658.8544738
73	School	73896	2	7	144.3772095
73	School	73896	3	7	144.3772095
73	School	73896	4	7	172.0465275
73	School	73896	8	7	172.0465275
73	Wall	59147	1	12	183.699847
73	Wall	59147	10	12	183.699847
73	Wall	59147	11	12	154.6575042
73	Wall	59147	12	12	154.6575042
73	Wall	59147	13	12	203.8530896
73	Wall	59147	14	12	547.8649161
73	Wall	59147	15	12	78.88498167
73	Wall	59147	2	12	77.09313848
73	Wall	59147	3	12	77.09313848
73	Wall	59147	4	12	427.0846863
73	Wall	59147	5	12	78.88498167
73	Wall	59147	6	12	102.9565043
73	Wall	59147	8	12	102.9565043
73	Wall	65121	10	11	192.1416252
73	Wall	65121	11	11	137.6826179
73	Wall	65121	12	11	105.5391645
73	Wall	65121	13	11	113.2999749
73	Wall	65121	14	11	113.2999749
73	Wall	65121	15	11	123.0839597
73	Wall	65121	2	11	68.25030857
73	Wall	65121	3	11	105.5391645
73	Wall	65121	5	11	68.25030857
73	Wall	65121	7	11	95.99689862
73	Wall	65121	8	11	118.6726877
73	Wall	65121	9	11	118.6726877
73	Wall	65496	1	11	357.4472813
73	Wall	65496	13	11	181.7782581
73	Wall	65496	14	11	424.9351055
73	Wall	65496	15	11	131.4289034
73	Wall	65496	17	11	131.4289034
73	Wall	65496	2	11	267.9846515
73	Wall	65496	3	11	159.6037857
73	Wall	65496	4	11	201.326514
73	Wall	65496	5	11	159.6037857
73	Wall	65496	6	11	115.5261732
73	Wall	65496	7	11	267.9846515
73	Wall	65496	8	11	115.5261732
76	School	16772	1	25	236.3977627
76	School	16772	10	25	57.05519179
76	School	16772	11	25	153.3419951
76	School	16772	12	25	136.0948696
76	School	16772	13	25	333.982775
76	School	16772	14	25	229.4970232
76	School	16772	15	25	63.42289742
76	School	16772	16	25	153.3419951
76	School	16772	17	25	57.05519179
76	School	16772	18	25	368.7964016
76	School	16772	19	25	296.5070909
76	School	16772	2	25	236.3977627
76	School	16772	20	25	368.7964016
76	School	16772	21	25	181.9771241
76	School	16772	22	25	181.9771241
76	School	16772	23	25	275.0969625
76	School	16772	26	25	123.5669923
76	School	16772	27	25	129.2667033
76	School	16772	3	25	79.0595518
76	School	16772	31	25	275.0969625
76	School	16772	32	25	127.2949596
76	School	16772	4	25	177.6758859
76	School	16772	5	25	104.9692255
76	School	16772	6	25	63.42289742
76	School	16772	7	25	99.09022546
76	School	16772	8	25	136.0948696
76	School	24111	1	19	210.2989685
76	School	24111	10	19	343.0043736
76	School	24111	11	19	93.54804046
76	School	24111	12	19	139.9080246
76	School	24111	13	19	128.3932384
76	School	24111	15	19	229.6085968
76	School	24111	18	19	128.3932384
76	School	24111	21	19	412.4208397
76	School	24111	22	19	93.54804046
76	School	24111	24	19	380.8996236
76	School	24111	25	19	114.0500605
76	School	24111	26	19	173.7267072
76	School	24111	27	19	284.5850661
76	School	24111	28	19	114.0500605
76	School	24111	29	19	229.6085968
76	School	24111	3	19	407.1636838
76	School	24111	4	19	173.7267072
76	School	24111	5	19	296.2795854
76	School	24111	7	19	147.2308839
76	School	24111	8	19	139.9080246
76	School	25845	1	23	126.4457701
76	School	25845	10	23	184.2999176
76	School	25845	11	23	126.9459761
76	School	25845	12	23	726.8588764
76	School	25845	14	23	126.4457701
76	School	25845	15	23	326.0197812
76	School	25845	16	23	428.3939196
76	School	25845	17	23	474.869141
76	School	25845	19	23	267.3516198
76	School	25845	2	23	326.3094499
76	School	25845	20	23	212.6884033
76	School	25845	21	23	267.3516198
76	School	25845	22	23	156.3718709
76	School	25845	24	23	270.8287467
76	School	25845	25	23	260.7371465
76	School	25845	26	23	236.1520233
76	School	25845	29	23	211.0739532
76	School	25845	3	23	212.6884033
76	School	25845	30	23	341.9621046
76	School	25845	5	23	387.9729876
76	School	25845	6	23	211.0739532
76	School	25845	7	23	226.0412839
76	School	25845	8	23	156.3718709
76	School	25845	9	23	478.1604274
76	Wall	14043	1	16	176.454162
76	Wall	14043	10	16	280.9943926
76	Wall	14043	11	16	283.3912045
76	Wall	14043	12	16	130.922061
76	Wall	14043	13	16	217.0789024
76	Wall	14043	14	16	351.8777984
76	Wall	14043	15	16	1193.925195
76	Wall	14043	2	16	126.973054
76	Wall	14043	22	16	244.9118752
76	Wall	14043	23	16	165.7548148
76	Wall	14043	24	16	159.493681
76	Wall	14043	3	16	126.973054
76	Wall	14043	4	16	244.9118752
76	Wall	14043	6	16	134.8987356
76	Wall	14043	7	16	134.8987356
76	Wall	14043	8	16	174.9427311
76	Wall	14043	9	16	151.3046222
76	Wall	14671	1	14	182.4883425
76	Wall	14671	10	14	179.5650879
76	Wall	14671	11	14	41.39502698
76	Wall	14671	12	14	41.39502698
76	Wall	14671	13	14	182.4883425
76	Wall	14671	18	14	444.6333494
76	Wall	14671	19	14	343.4633135
76	Wall	14671	2	14	273.2299856
76	Wall	14671	3	14	273.2299856
76	Wall	14671	4	14	360.0447878
76	Wall	14671	5	14	250.0371919
76	Wall	14671	6	14	250.0371919
76	Wall	14671	7	14	292.1514256
76	Wall	14671	8	14	294.3730005
76	Wall	14671	9	14	400.4037704
76	Wall	15147	1	17	261.6323454
76	Wall	15147	10	17	302.5825698
76	Wall	15147	11	17	270.1505713
76	Wall	15147	12	17	264.2521734
76	Wall	15147	13	17	156.9342866
76	Wall	15147	14	17	156.9342866
76	Wall	15147	15	17	290.0978545
76	Wall	15147	16	17	653.2274006
76	Wall	15147	17	17	157.5854955
76	Wall	15147	18	17	345.867486
76	Wall	15147	2	17	157.5854955
76	Wall	15147	20	17	357.5221834
76	Wall	15147	3	17	219.4426916
76	Wall	15147	4	17	536.2469393
76	Wall	15147	5	17	201.5202103
76	Wall	15147	6	17	201.5202103
76	Wall	15147	8	17	229.3801903
76	Wall	15147	9	17	229.3801903
78	School	21798	1	15	184.2460836
78	School	21798	10	15	250.5001901
78	School	21798	11	15	167.2878924
78	School	21798	12	15	167.2878924
78	School	21798	13	15	653.8063152
78	School	21798	14	15	250.5001901
78	School	21798	15	15	184.2460836
78	School	21798	16	15	218.4386907
78	School	21798	19	15	206.7429786
78	School	21798	2	15	138.9718976
78	School	21798	3	15	133.4695317
78	School	21798	4	15	133.4695317
78	School	21798	5	15	88.66089787
78	School	21798	6	15	88.66089787
78	School	21798	8	15	121.0422258
78	School	21798	9	15	297.6974062
78	Wall	16304	1	5	208.9466879
78	Wall	16304	10	5	666.609487
78	Wall	16304	2	5	208.9466879
78	Wall	16304	3	5	174.2521378
78	Wall	16304	7	5	174.2521378
78	Wall	16304	8	5	301.4152679
82	School	44211	1	19	173.3093711
82	School	44211	10	19	230.4745996
82	School	44211	12	19	556.0996818
82	School	44211	13	19	198.716859
82	School	44211	14	19	198.716859
82	School	44211	15	19	506.0416239
82	School	44211	19	19	506.0416239
82	School	44211	2	19	466.4264887
82	School	44211	20	19	329.9827366
82	School	44211	21	19	250.7726828
82	School	44211	23	19	384.1308596
82	School	44211	24	19	173.3093711
82	School	44211	25	19	230.4392387
82	School	44211	27	19	230.4392387
82	School	44211	3	19	250.7726828
82	School	44211	5	19	397.790123
82	School	44211	6	19	522.1284088
82	School	44211	7	19	330.3227554
82	School	44211	8	19	230.4745996
82	School	44211	9	19	269.2516531
82	School	48611	1	20	113.6922124
82	School	48611	10	20	170.8524213
82	School	48611	13	20	198.4777747
82	School	48611	15	20	154.4467819
82	School	48611	17	20	154.4467819
82	School	48611	18	20	247.5590023
82	School	48611	2	20	198.4777747
82	School	48611	20	20	166.7736442
82	School	48611	21	20	113.6922124
82	School	48611	25	20	141.243143
82	School	48611	27	20	482.492259
82	School	48611	28	20	141.243143
82	School	48611	29	20	317.425154
82	School	48611	31	20	381.2691386
82	School	48611	32	20	170.8524213
82	School	48611	33	20	280.4483087
82	School	48611	4	20	288.1683307
82	School	48611	5	20	397.8094689
82	School	48611	6	20	288.1683307
82	School	48611	7	20	194.2091926
[truncated: 1,868 more rows]
