# Supplementary material for: Effects on individual level behaviour in mackerel (Scomber scombrus) of sub-lethal capture related stressors: Crowding and hypoxia
Source: PLoS One. 2019 Mar 13;14(3):e0213709. doi: 10.1371/journal.pone.0213709 (PMC6415853; doi:10.1371/journal.pone.0213709)
Supplement: S4 Dataset — (CSV) [file pone.0213709.s010.csv]

TargetID	ComparisionID.	Target_Pitch	Comparision_Pitch	Pitch_differance	Monitoring_code	Stressor
Event_069_School_17730_FISH_ID_11	Event_069_School_17730_FISH_ID_2	1.542190027	1.576180274	-0.033990248	M2	Hypoxia
Event_061_Wall_43936_FISH_ID_24	Event_061_Wall_43936_FISH_ID_9	1.518361949	1.569889532	-0.051527583	M5	Crowded_&_Hypoxia
Event_052_School_87489_FISH_ID_22	Event_052_School_87489_FISH_ID_8	1.529162926	1.562286646	-0.03312372	X	Control
Event_092_Wall_40104_FISH_ID_15	Event_092_Wall_40104_FISH_ID_20	1.576351958	1.796043727	-0.219691769	M6	Hypoxia
Event_084_School_36004_FISH_ID_1	Event_084_School_36004_FISH_ID_32	1.572554817	1.570516395	0.002038422	M8	Crowded
Event_076_Wall_14671_FISH_ID_11	Event_076_Wall_14671_FISH_ID_12	1.56780269	1.57199015	-0.004187459	M2	Crowded
Event_006_School_33072_FISH_ID_2	Event_006_School_33072_FISH_ID_6	1.553896046	1.55792078	-0.004024734	P	Control
Event_052_School_87489_FISH_ID_21	Event_052_School_87489_FISH_ID_9	1.577778212	1.364569906	0.213208306	X	Control
Event_052_School_87489_FISH_ID_23	Event_052_School_87489_FISH_ID_3	1.57156986	1.465611559	0.105958301	X	Control
Event_084_School_36004_FISH_ID_21	Event_084_School_36004_FISH_ID_30	1.575480833	1.567836543	0.00764429	M8	Crowded
Event_061_Wall_43936_FISH_ID_13	Event_061_Wall_43936_FISH_ID_4	1.573787315	1.56145919	0.012328125	M5	Crowded_&_Hypoxia
Event_116_School_31613_FISH_ID_11	Event_116_School_31613_FISH_ID_16	1.557220249	1.56307325	-0.005853001	P	Crowded
Event_035_School_32042_FISH_ID_15	Event_035_School_32042_FISH_ID_25	1.582512951	1.571712639	0.010800312	M7	Crowded
Event_052_Wall_94559_FISH_ID_4	Event_052_Wall_94559_FISH_ID_5	1.545306817	1.572513599	-0.027206782	X	Control
Event_093_School_34627_FISH_ID_16	Event_093_School_34627_FISH_ID_3	1.687320435	1.566729714	0.120590721	M7	Crowded_&_Hypoxia
Event_073_School_68216_FISH_ID_11	Event_073_School_68216_FISH_ID_16	1.572165508	1.739643878	-0.16747837	M2	Crowded_&_Hypoxia
Event_076_School_16772_FISH_ID_10	Event_076_School_16772_FISH_ID_17	1.5936985	1.557531938	0.036166562	M2	Crowded
Event_048_School_21888_FISH_ID_20	Event_048_School_21888_FISH_ID_5	1.578691498	1.569371792	0.009319706	M5	Hypoxia
Event_112_School_45764_FISH_ID_2	Event_112_School_45764_FISH_ID_7	1.580089059	1.56980957	0.010279489	M3	Crowded_&_Hypoxia
Event_084_School_36004_FISH_ID_18	Event_084_School_36004_FISH_ID_33	1.574845389	1.56606295	0.008782439	M8	Crowded
Event_076_School_16772_FISH_ID_15	Event_076_School_16772_FISH_ID_6	1.580328523	1.584880498	-0.004551974	M2	Crowded
Event_131_Wall_36957_FISH_ID_17	Event_131_Wall_36957_FISH_ID_8	1.644091283	1.569947848	0.074143435	M8	Hypoxia
Event_005_School_33460_FISH_ID_1	Event_005_School_33460_FISH_ID_20	1.577225505	1.565219813	0.012005692	M6	Crowded
Event_035_School_31166_FISH_ID_20	Event_035_School_31166_FISH_ID_4	1.570219623	1.573050509	-0.002830886	M7	Crowded
Event_025_School_24703_FISH_ID_10	Event_025_School_24703_FISH_ID_2	1.546979217	1.555605959	-0.008626742	M3	Crowded
Event_061_School_51592_FISH_ID_11	Event_061_School_51592_FISH_ID_6	1.567185267	1.570937126	-0.003751859	M5	Crowded_&_Hypoxia
Event_052_Wall_90326_FISH_ID_1	Event_052_Wall_90326_FISH_ID_22	1.569703479	1.600198866	-0.030495387	X	Control
Event_073_Wall_65121_FISH_ID_2	Event_073_Wall_65121_FISH_ID_5	1.568927596	1.756254516	-0.18732692	M2	Crowded_&_Hypoxia
Event_048_School_25305_FISH_ID_26	Event_048_School_25305_FISH_ID_3	1.580426301	1.572460382	0.007965919	M5	Hypoxia
Event_052_School_84567_FISH_ID_12	Event_052_School_84567_FISH_ID_6	1.573103686	1.55906654	0.014037146	X	Control
Event_069_Wall_9548_FISH_ID_10	Event_069_Wall_9548_FISH_ID_7	1.573402947	1.574432447	-0.0010295	M2	Hypoxia
Event_067_School_14825_FISH_ID_23	Event_067_School_14825_FISH_ID_7	1.573238916	1.568586116	0.0046528	M1	Crowded
Event_069_School_17730_FISH_ID_7	Event_069_School_17730_FISH_ID_8	1.569489236	1.684122056	-0.11463282	M2	Hypoxia
Event_113_Wall_18728_FISH_ID_14	Event_113_Wall_18728_FISH_ID_15	1.950388796	1.720997739	0.229391057	M8	Control
Event_052_School_87489_FISH_ID_12	Event_052_School_87489_FISH_ID_14	1.470471409	1.559242679	-0.08877127	X	Control
Event_061_Wall_44789_FISH_ID_13	Event_061_Wall_44789_FISH_ID_18	1.565185852	1.543760805	0.021425047	M5	Crowded_&_Hypoxia
Event_035_School_32042_FISH_ID_17	Event_035_School_32042_FISH_ID_24	1.571457008	1.741069265	-0.169612257	M7	Crowded
Event_067_School_14872_FISH_ID_23	Event_067_School_14872_FISH_ID_6	1.576349854	1.686500497	-0.110150643	M1	Crowded
Event_085_School_24414_FISH_ID_15	Event_085_School_24414_FISH_ID_25	1.574435721	1.574610205	-0.000174484	M1	Crowded_&_Hypoxia
Event_073_Wall_59147_FISH_ID_2	Event_073_Wall_59147_FISH_ID_3	1.567728915	1.581068334	-0.013339419	M2	Crowded_&_Hypoxia
Event_052_School_84567_FISH_ID_11	Event_052_School_84567_FISH_ID_7	1.56804151	1.578350373	-0.010308862	X	Control
Event_052_School_87489_FISH_ID_1	Event_052_School_87489_FISH_ID_21	1.5712469	1.577778212	-0.006531312	X	Control
Event_061_Wall_43936_FISH_ID_8	Event_061_Wall_43936_FISH_ID_4	1.552222133	1.56145919	-0.009237056	M5	Crowded_&_Hypoxia
Event_068_School_24127_FISH_ID_10	Event_068_School_24127_FISH_ID_3	1.571430051	1.571038478	0.000391573	M8	Crowded_&_Hypoxia
Event_073_Wall_59147_FISH_ID_15	Event_073_Wall_59147_FISH_ID_5	1.574367606	1.578413648	-0.004046041	M2	Crowded_&_Hypoxia
Event_076_School_16772_FISH_ID_3	Event_076_School_16772_FISH_ID_10	1.561779236	1.5936985	-0.031919265	M2	Crowded
Event_006_Wall_18236_FISH_ID_5	Event_006_Wall_18236_FISH_ID_6	1.571591329	1.569684165	0.001907164	P	Control
Event_032_School_27625_FISH_ID_15	Event_032_School_27625_FISH_ID_16	1.579909837	1.575741811	0.004168025	M6	Control
Event_093_School_36704_FISH_ID_24	Event_093_School_36704_FISH_ID_9	1.572062884	1.56438181	0.007681074	M7	Crowded_&_Hypoxia
Event_113_School_21121_FISH_ID_13	Event_113_School_21121_FISH_ID_8	1.570084328	1.769656127	-0.1995718	M8	Control
Event_103_Wall_15101_FISH_ID_3	Event_103_Wall_15101_FISH_ID_5	1.554269013	1.569129519	-0.014860506	M5	Control
Event_084_School_34733_FISH_ID_11	Event_084_School_34733_FISH_ID_18	1.570091422	1.574247044	-0.004155622	M8	Crowded
Event_005_Wall_24720_FISH_ID_1	Event_005_Wall_24720_FISH_ID_10	1.573806614	1.822343664	-0.24853705	M6	Crowded
Event_032_School_28871_FISH_ID_18	Event_032_School_28871_FISH_ID_19	1.588693582	1.446145592	0.14254799	M6	Control
Event_118_Wall_9984_FISH_ID_16	Event_118_Wall_9984_FISH_ID_18	1.658094586	1.788965473	-0.130870887	T1	Control
Event_084_School_34733_FISH_ID_1	Event_084_School_34733_FISH_ID_22	1.584427489	1.582497872	0.001929616	M8	Crowded
Event_112_School_45764_FISH_ID_14	Event_112_School_45764_FISH_ID_7	1.573701824	1.56980957	0.003892254	M3	Crowded_&_Hypoxia
Event_084_School_34733_FISH_ID_17	Event_084_School_34733_FISH_ID_8	1.642337161	1.573498991	0.068838169	M8	Crowded
Event_052_School_87489_FISH_ID_2	Event_052_School_87489_FISH_ID_5	1.59345123	1.580921516	0.012529714	X	Control
Event_014_School_39919_FISH_ID_1	Event_014_School_39919_FISH_ID_12	1.568948339	1.581500581	-0.012552242	P	Crowded_&_Hypoxia
Event_126_School_18261_FISH_ID_10	Event_126_School_18261_FISH_ID_5	1.569357397	1.68807767	-0.118720273	T3	Hypoxia
Event_073_School_68216_FISH_ID_14	Event_073_School_68216_FISH_ID_5	1.575398505	1.567727892	0.007670613	M2	Crowded_&_Hypoxia
Event_093_School_34627_FISH_ID_11	Event_093_School_34627_FISH_ID_12	1.559142955	1.539004009	0.020138946	M7	Crowded_&_Hypoxia
Event_078_School_21798_FISH_ID_5	Event_078_School_21798_FISH_ID_6	1.655257914	1.567830599	0.087427315	M1	Hypoxia
Event_084_Wall_22179_FISH_ID_10	Event_084_Wall_22179_FISH_ID_2	1.539282018	1.622148253	-0.082866235	M8	Crowded
Event_112_Wall_36567_FISH_ID_10	Event_112_Wall_36567_FISH_ID_8	1.570436167	1.576038913	-0.005602747	M3	Crowded_&_Hypoxia
Event_105_School_32642_FISH_ID_1	Event_105_School_32642_FISH_ID_5	1.640058628	1.523252368	0.11680626	M7	Control
Event_069_School_17895_FISH_ID_11	Event_069_School_17895_FISH_ID_13	1.581291945	1.563177154	0.018114791	M2	Hypoxia
Event_006_School_33072_FISH_ID_15	Event_006_School_33072_FISH_ID_16	1.557859317	1.566386395	-0.008527077	P	Control
Event_014_Wall_33066_FISH_ID_13	Event_014_Wall_33066_FISH_ID_14	1.590293396	1.571081214	0.019212182	P	Crowded_&_Hypoxia
Event_035_School_33782_FISH_ID_13	Event_035_School_33782_FISH_ID_15	1.566002752	1.829752253	-0.263749501	M7	Crowded
Event_051_School_102812_FISH_ID_28	Event_051_School_102812_FISH_ID_38	1.573712972	1.571938692	0.00177428	M1	Control
Event_025_School_25778_FISH_ID_7	Event_025_School_25778_FISH_ID_8	1.56604048	1.582586755	-0.016546275	M3	Crowded
Event_108_School_19822_FISH_ID_1	Event_108_School_19822_FISH_ID_3	1.828827113	1.584421293	0.244405821	T3	Crowded
Event_033_School_30569_FISH_ID_19	Event_033_School_30569_FISH_ID_28	1.552360117	1.558034305	-0.005674188	T2	Hypoxia
Event_069_School_17895_FISH_ID_10	Event_069_School_17895_FISH_ID_13	1.5378864	1.563177154	-0.025290754	M2	Hypoxia
Event_118_School_16546_FISH_ID_2	Event_118_School_16546_FISH_ID_3	1.665750681	1.566888168	0.098862513	T1	Control
Event_085_Wall_15831_FISH_ID_1	Event_085_Wall_15831_FISH_ID_3	1.570798939	1.569005607	0.001793332	M1	Crowded_&_Hypoxia
Event_076_School_24111_FISH_ID_11	Event_076_School_24111_FISH_ID_22	1.570696128	1.573315592	-0.002619463	M2	Crowded
Event_096_School_20236_FISH_ID_13	Event_096_School_20236_FISH_ID_15	1.469072492	1.588416205	-0.119343713	M4	Control
Event_006_Wall_20956_FISH_ID_19	Event_006_Wall_20956_FISH_ID_5	1.581646765	1.564024162	0.017622603	P	Control
Event_097_School_42225_FISH_ID_20	Event_097_School_42225_FISH_ID_8	1.540007333	1.552522503	-0.01251517	M6	Crowded_&_Hypoxia
Event_025_School_25778_FISH_ID_19	Event_025_School_25778_FISH_ID_9	1.572839941	1.58620236	-0.013362419	M3	Crowded
Event_085_Wall_15831_FISH_ID_11	Event_085_Wall_15831_FISH_ID_12	1.571115261	1.568171487	0.002943773	M1	Crowded_&_Hypoxia
Event_073_Wall_65121_FISH_ID_7	Event_073_Wall_65121_FISH_ID_2	1.488524981	1.568927596	-0.080402615	M2	Crowded_&_Hypoxia
Event_014_School_36954_FISH_ID_1	Event_014_School_36954_FISH_ID_10	1.573371405	1.571500594	0.001870811	P	Crowded_&_Hypoxia
Event_121_School_33815_FISH_ID_2	Event_121_School_33815_FISH_ID_25	1.584786484	1.57095886	0.013827623	M4	Crowded_&_Hypoxia
Event_006_School_28093_FISH_ID_5	Event_006_School_28093_FISH_ID_6	1.566771014	1.40076596	0.166005054	P	Control
Event_076_School_16772_FISH_ID_7	Event_076_School_16772_FISH_ID_15	1.603352888	1.580328523	0.023024364	M2	Crowded
Event_126_Wall_11308_FISH_ID_2	Event_126_Wall_11308_FISH_ID_7	1.569469546	1.661451266	-0.091981719	T3	Hypoxia
Event_035_Wall_23078_FISH_ID_15	Event_035_Wall_23078_FISH_ID_2	1.68413	1.573261459	0.11086854	M7	Crowded
Event_085_School_28229_FISH_ID_10	Event_085_School_28229_FISH_ID_9	1.569770899	1.622628206	-0.052857307	M1	Crowded_&_Hypoxia
Event_103_School_25558_FISH_ID_12	Event_103_School_25558_FISH_ID_13	1.571062492	1.567550055	0.003512437	M5	Control
Event_048_Wall_16470_FISH_ID_14	Event_048_Wall_16470_FISH_ID_16	1.574727462	1.654594753	-0.079867291	M5	Hypoxia
Event_020_School_35752_FISH_ID_7	Event_020_School_35752_FISH_ID_8	1.574325697	1.568814211	0.005511486	T2	Crowded_&_Hypoxia
Event_035_School_33782_FISH_ID_3	Event_035_School_33782_FISH_ID_13	1.568362479	1.566002752	0.002359727	M7	Crowded
Event_006_Wall_20756_FISH_ID_1	Event_006_Wall_20756_FISH_ID_13	1.573303769	1.547156084	0.026147685	P	Control
Event_069_Wall_7384_FISH_ID_3	Event_069_Wall_7384_FISH_ID_4	1.57520633	1.569981936	0.005224394	M2	Hypoxia
Event_005_Wall_24839_FISH_ID_1	Event_005_Wall_24839_FISH_ID_2	1.433235282	1.571157301	-0.137922019	M6	Crowded
Event_052_School_87489_FISH_ID_28	Event_052_School_87489_FISH_ID_14	1.591224648	1.559242679	0.031981968	X	Control
Event_032_School_29130_FISH_ID_10	Event_032_School_29130_FISH_ID_9	1.659518308	1.575589615	0.083928693	M6	Control
Event_046_School_20661_FISH_ID_18	Event_046_School_20661_FISH_ID_3	1.523155745	1.589599218	-0.066443472	M2	Control
Event_131_School_44691_FISH_ID_22	Event_131_School_44691_FISH_ID_23	1.598384715	1.635791813	-0.037407098	M8	Hypoxia
Event_097_Wall_29096_FISH_ID_1	Event_097_Wall_29096_FISH_ID_12	1.7512558	1.623910311	0.127345489	M6	Crowded_&_Hypoxia
Event_093_School_36704_FISH_ID_29	Event_093_School_36704_FISH_ID_24	1.571237503	1.572062884	-0.000825381	M7	Crowded_&_Hypoxia
Event_130_Wall_12222_FISH_ID_11	Event_130_Wall_12222_FISH_ID_2	1.582174947	1.538159165	0.044015782	T2	Control
Event_076_School_16772_FISH_ID_5	Event_076_School_16772_FISH_ID_15	1.57117199	1.580328523	-0.009156534	M2	Crowded
Event_118_School_16546_FISH_ID_10	Event_118_School_16546_FISH_ID_11	1.602684503	1.728122817	-0.125438314	T1	Control
Event_073_Wall_65121_FISH_ID_12	Event_073_Wall_65121_FISH_ID_3	1.600111921	1.570476121	0.0296358	M2	Crowded_&_Hypoxia
Event_105_Wall_22908_FISH_ID_1	Event_105_Wall_22908_FISH_ID_3	1.604619457	1.565393327	0.03922613	M7	Control
Event_014_Wall_35666_FISH_ID_10	Event_014_Wall_35666_FISH_ID_3	1.586668855	1.580461288	0.006207567	P	Crowded_&_Hypoxia
Event_086_School_26314_FISH_ID_19	Event_086_School_26314_FISH_ID_4	1.586390061	1.568712303	0.017677757	P	Hypoxia
Event_130_Wall_11852_FISH_ID_10	Event_130_Wall_11852_FISH_ID_4	1.612216874	1.536369987	0.075846887	T2	Control
Event_052_Wall_90326_FISH_ID_15	Event_052_Wall_90326_FISH_ID_22	1.608564037	1.600198866	0.008365171	X	Control
Event_067_School_14872_FISH_ID_21	Event_067_School_14872_FISH_ID_4	1.570374377	1.749608272	-0.179233894	M1	Crowded
Event_118_School_16546_FISH_ID_15	Event_118_School_16546_FISH_ID_2	1.588834762	1.665750681	-0.07691592	T1	Control
Event_084_School_37227_FISH_ID_8	Event_084_School_37227_FISH_ID_9	1.571431552	1.57148631	-5.48E-05	M8	Crowded
Event_025_School_24703_FISH_ID_14	Event_025_School_24703_FISH_ID_9	1.554333144	1.588491147	-0.034158004	M3	Crowded
Event_052_School_87489_FISH_ID_16	Event_052_School_87489_FISH_ID_17	1.571143748	1.57020088	0.000942868	X	Control
Event_126_Wall_11308_FISH_ID_11	Event_126_Wall_11308_FISH_ID_6	1.57044433	1.570285738	0.000158592	T3	Hypoxia
Event_097_Wall_29096_FISH_ID_10	Event_097_Wall_29096_FISH_ID_2	1.632171143	1.598594703	0.03357644	M6	Crowded_&_Hypoxia
Event_097_School_42225_FISH_ID_2	Event_097_School_42225_FISH_ID_21	1.570919413	1.57079256	0.000126853	M6	Crowded_&_Hypoxia
Event_006_School_30288_FISH_ID_2	Event_006_School_30288_FISH_ID_3	1.568639563	1.604524644	-0.035885081	P	Control
Event_067_School_14825_FISH_ID_20	Event_067_School_14825_FISH_ID_23	1.568122675	1.573238916	-0.005116241	M1	Crowded
Event_067_Wall_9645_FISH_ID_10	Event_067_Wall_9645_FISH_ID_11	1.607095798	1.629032085	-0.021936287	M1	Crowded
Event_085_School_28229_FISH_ID_13	Event_085_School_28229_FISH_ID_7	1.836493715	1.570804314	0.2656894	M1	Crowded_&_Hypoxia
Event_051_School_100153_FISH_ID_18	Event_051_School_100153_FISH_ID_40	1.590110252	1.570045993	0.020064259	M1	Control
Event_126_Wall_11308_FISH_ID_17	Event_126_Wall_11308_FISH_ID_18	1.577142172	1.570383415	0.006758757	T3	Hypoxia
Event_020_School_35752_FISH_ID_10	Event_020_School_35752_FISH_ID_2	1.601155829	1.566301362	0.034854467	T2	Crowded_&_Hypoxia
Event_093_Wall_27195_FISH_ID_2	Event_093_Wall_27195_FISH_ID_3	1.572582476	1.571466271	0.001116205	M7	Crowded_&_Hypoxia
Event_035_School_33782_FISH_ID_23	Event_035_School_33782_FISH_ID_24	1.666037597	1.690570919	-0.024533323	M7	Crowded
Event_033_School_27801_FISH_ID_12	Event_033_School_27801_FISH_ID_5	1.617781571	1.574062805	0.043718766	T2	Hypoxia
Event_126_Wall_6552_FISH_ID_4	Event_126_Wall_6552_FISH_ID_5	1.569203583	1.586621167	-0.017417583	T3	Hypoxia
Event_068_Wall_16089_FISH_ID_1	Event_068_Wall_16089_FISH_ID_14	1.588541984	1.569562198	0.018979785	M8	Crowded_&_Hypoxia
Event_092_School_46618_FISH_ID_2	Event_092_School_46618_FISH_ID_48	1.572219278	1.572533016	-0.000313739	M6	Hypoxia
Event_085_School_23394_FISH_ID_5	Event_085_School_23394_FISH_ID_7	1.582734639	1.620862605	-0.038127966	M1	Crowded_&_Hypoxia
Event_051_School_102812_FISH_ID_1	Event_051_School_102812_FISH_ID_23	1.573065553	1.709157781	-0.136092228	M1	Control
Event_068_School_23602_FISH_ID_23	Event_068_School_23602_FISH_ID_6	1.566539911	1.406817547	0.159722364	M8	Crowded_&_Hypoxia
Event_046_School_20537_FISH_ID_6	Event_046_School_20537_FISH_ID_7	1.524161762	1.64718953	-0.123027767	M2	Control
Event_126_Wall_6552_FISH_ID_11	Event_126_Wall_6552_FISH_ID_2	1.568770508	1.578553518	-0.00978301	T3	Hypoxia
Event_103_Wall_21191_FISH_ID_12	Event_103_Wall_21191_FISH_ID_14	1.551088015	1.56991337	-0.018825355	M5	Control
Event_112_Wall_36567_FISH_ID_3	Event_112_Wall_36567_FISH_ID_10	1.580308045	1.570436167	0.009871878	M3	Crowded_&_Hypoxia
Event_116_School_25573_FISH_ID_1	Event_116_School_25573_FISH_ID_12	1.591705611	1.568655078	0.023050533	P	Crowded
Event_073_Wall_65121_FISH_ID_13	Event_073_Wall_65121_FISH_ID_14	1.497632585	1.568666123	-0.071033538	M2	Crowded_&_Hypoxia
Event_085_Wall_15831_FISH_ID_15	Event_085_Wall_15831_FISH_ID_1	1.584584564	1.570798939	0.013785625	M1	Crowded_&_Hypoxia
Event_131_Wall_37628_FISH_ID_11	Event_131_Wall_37628_FISH_ID_13	1.663085196	1.570839547	0.092245649	M8	Hypoxia
Event_084_Wall_23026_FISH_ID_28	Event_084_Wall_23026_FISH_ID_4	1.588737572	1.571368822	0.01736875	M8	Crowded
Event_082_School_48611_FISH_ID_1	Event_082_School_48611_FISH_ID_21	1.572076248	1.642113688	-0.070037441	M4	Hypoxia
Event_093_School_34627_FISH_ID_2	Event_093_School_34627_FISH_ID_6	1.572816707	1.61140032	-0.038583613	M7	Crowded_&_Hypoxia
Event_001_School_23849_FISH_ID_17	Event_001_School_23849_FISH_ID_18	1.572454672	1.583596555	-0.011141883	M5	Crowded
Event_076_School_24111_FISH_ID_25	Event_076_School_24111_FISH_ID_28	1.58023626	1.57268749	0.00754877	M2	Crowded
Event_113_Wall_17558_FISH_ID_1	Event_113_Wall_17558_FISH_ID_10	1.555596894	1.483653721	0.071943174	M8	Control
Event_131_School_43291_FISH_ID_15	Event_131_School_43291_FISH_ID_18	1.608343083	1.570564692	0.037778392	M8	Hypoxia
Event_005_School_34766_FISH_ID_13	Event_005_School_34766_FISH_ID_5	1.570619593	1.484726531	0.085893063	M6	Crowded
Event_118_School_16546_FISH_ID_7	Event_118_School_16546_FISH_ID_8	1.582833464	1.575722454	0.00711101	T1	Control
Event_073_Wall_65496_FISH_ID_6	Event_073_Wall_65496_FISH_ID_8	1.567443115	1.573244634	-0.00580152	M2	Crowded_&_Hypoxia
Event_092_School_46618_FISH_ID_13	Event_092_School_46618_FISH_ID_26	1.557057347	1.880779574	-0.323722227	M6	Hypoxia
Event_025_School_28572_FISH_ID_13	Event_025_School_28572_FISH_ID_5	1.571008243	1.57300346	-0.001995217	M3	Crowded
Event_067_School_14872_FISH_ID_3	Event_067_School_14872_FISH_ID_23	1.5659877	1.576349854	-0.010362154	M1	Crowded
Event_073_School_68216_FISH_ID_4	Event_073_School_68216_FISH_ID_14	1.573544545	1.575398505	-0.00185396	M2	Crowded_&_Hypoxia
Event_045_School_21212_FISH_ID_12	Event_045_School_21212_FISH_ID_13	1.586837506	1.567781055	0.019056452	M4	Crowded
Event_005_School_33460_FISH_ID_13	Event_005_School_33460_FISH_ID_4	1.574843135	1.563515027	0.011328108	M6	Crowded
Event_061_School_53217_FISH_ID_37	Event_061_School_53217_FISH_ID_5	1.622771531	1.53678731	0.085984222	M5	Crowded_&_Hypoxia
Event_034_Wall_16987_FISH_ID_1	Event_034_Wall_16987_FISH_ID_20	1.572664342	1.574695979	-0.002031637	T3	Control
Event_067_Wall_9645_FISH_ID_8	Event_067_Wall_9645_FISH_ID_11	1.574114883	1.629032085	-0.054917202	M1	Crowded
Event_025_Wall_19690_FISH_ID_16	Event_025_Wall_19690_FISH_ID_6	1.561004884	1.571793582	-0.010788698	M3	Crowded
Event_035_School_33782_FISH_ID_19	Event_035_School_33782_FISH_ID_2	1.571073023	1.571057327	1.57E-05	M7	Crowded
Event_005_School_34766_FISH_ID_4	Event_005_School_34766_FISH_ID_13	1.568636114	1.570619593	-0.001983479	M6	Crowded
Event_073_Wall_65121_FISH_ID_8	Event_073_Wall_65121_FISH_ID_9	1.575233218	1.585188468	-0.009955251	M2	Crowded_&_Hypoxia
Event_130_Wall_11852_FISH_ID_11	Event_130_Wall_11852_FISH_ID_4	1.582079825	1.536369987	0.045709838	T2	Control
Event_105_Wall_25622_FISH_ID_22	Event_105_Wall_25622_FISH_ID_6	1.573592796	1.577347703	-0.003754907	M7	Control
Event_103_Wall_15101_FISH_ID_19	Event_103_Wall_15101_FISH_ID_7	1.601891835	1.805234624	-0.203342789	M5	Control
Event_085_School_28229_FISH_ID_11	Event_085_School_28229_FISH_ID_8	1.562436131	1.572023116	-0.009586985	M1	Crowded_&_Hypoxia
Event_052_Wall_90326_FISH_ID_5	Event_052_Wall_90326_FISH_ID_1	1.570527758	1.569703479	0.000824279	X	Control
Event_024_Wall_17576_FISH_ID_2	Event_024_Wall_17576_FISH_ID_4	1.58355524	1.575683465	0.007871775	M7	Hypoxia
Event_061_Wall_44789_FISH_ID_14	Event_061_Wall_44789_FISH_ID_13	1.643656674	1.565185852	0.078470821	M5	Crowded_&_Hypoxia
Event_078_School_21798_FISH_ID_8	Event_078_School_21798_FISH_ID_6	1.571534342	1.567830599	0.003703744	M1	Hypoxia
Event_126_School_16951_FISH_ID_1	Event_126_School_16951_FISH_ID_11	1.57200236	1.51809907	0.053903291	T3	Hypoxia
Event_020_Wall_29081_FISH_ID_2	Event_020_Wall_29081_FISH_ID_3	1.575216326	1.490975006	0.084241319	T2	Crowded_&_Hypoxia
Event_032_School_27625_FISH_ID_1	Event_032_School_27625_FISH_ID_11	1.575115942	1.636239723	-0.06112378	M6	Control
Event_097_Wall_30196_FISH_ID_3	Event_097_Wall_30196_FISH_ID_4	1.641886045	1.573219376	0.068666669	M6	Crowded_&_Hypoxia
Event_061_School_53217_FISH_ID_13	Event_061_School_53217_FISH_ID_9	1.556137445	1.454029174	0.102108271	M5	Crowded_&_Hypoxia
Event_005_School_34766_FISH_ID_12	Event_005_School_34766_FISH_ID_4	1.570223412	1.568636114	0.001587298	M6	Crowded
Event_073_Wall_65121_FISH_ID_15	Event_073_Wall_65121_FISH_ID_2	1.573848895	1.568927596	0.004921299	M2	Crowded_&_Hypoxia
Event_126_Wall_11308_FISH_ID_16	Event_126_Wall_11308_FISH_ID_9	1.56812605	1.568496508	-0.000370458	T3	Hypoxia
Event_076_School_16772_FISH_ID_26	Event_076_School_16772_FISH_ID_3	1.5704406	1.561779236	0.008661365	M2	Crowded
Event_092_Wall_40104_FISH_ID_2	Event_092_Wall_40104_FISH_ID_15	1.573886861	1.576351958	-0.002465097	M6	Hypoxia
Event_113_School_21121_FISH_ID_7	Event_113_School_21121_FISH_ID_13	1.560855026	1.570084328	-0.009229301	M8	Control
Event_093_School_36704_FISH_ID_3	Event_093_School_36704_FISH_ID_4	1.572808767	1.571211563	0.001597205	M7	Crowded_&_Hypoxia
Event_069_Wall_9548_FISH_ID_1	Event_069_Wall_9548_FISH_ID_4	1.568780369	1.570247444	-0.001467075	M2	Hypoxia
Event_105_Wall_26707_FISH_ID_15	Event_105_Wall_26707_FISH_ID_22	1.63525306	1.570620966	0.064632094	M7	Control
Event_052_Wall_94559_FISH_ID_18	Event_052_Wall_94559_FISH_ID_28	1.570826326	1.568286846	0.00253948	X	Control
Event_114_School_18923_FISH_ID_19	Event_114_School_18923_FISH_ID_2	1.804778239	1.57934302	0.225435218	T1	Hypoxia
Event_068_Wall_17063_FISH_ID_11	Event_068_Wall_17063_FISH_ID_3	1.571424127	1.546675917	0.02474821	M8	Crowded_&_Hypoxia
Event_006_School_30288_FISH_ID_11	Event_006_School_30288_FISH_ID_12	1.571033744	1.574831846	-0.003798102	P	Control
Event_068_Wall_16089_FISH_ID_10	Event_068_Wall_16089_FISH_ID_23	1.595963247	1.568233802	0.027729445	M8	Crowded_&_Hypoxia
Event_130_Wall_11852_FISH_ID_21	Event_130_Wall_11852_FISH_ID_22	1.552736181	1.567048269	-0.014312087	T2	Control
Event_033_School_30569_FISH_ID_17	Event_033_School_30569_FISH_ID_32	1.572935262	1.647209356	-0.074274095	T2	Hypoxia
Event_061_Wall_44789_FISH_ID_11	Event_061_Wall_44789_FISH_ID_2	1.570698518	1.566891285	0.003807233	M5	Crowded_&_Hypoxia
Event_105_School_32642_FISH_ID_23	Event_105_School_32642_FISH_ID_24	1.405983545	1.587059736	-0.181076191	M7	Control
Event_131_School_43291_FISH_ID_21	Event_131_School_43291_FISH_ID_22	1.567355594	1.571381066	-0.004025473	M8	Hypoxia
Event_131_School_44691_FISH_ID_32	Event_131_School_44691_FISH_ID_39	1.682737909	1.572513291	0.110224618	M8	Hypoxia
Event_084_School_34733_FISH_ID_19	Event_084_School_34733_FISH_ID_11	1.573086521	1.570091422	0.002995099	M8	Crowded
Event_076_School_25845_FISH_ID_1	Event_076_School_25845_FISH_ID_14	1.572625495	1.571020571	0.001604924	M2	Crowded
Event_005_School_35200_FISH_ID_3	Event_005_School_35200_FISH_ID_5	1.537806034	1.579349163	-0.041543128	M6	Crowded
Event_076_School_25845_FISH_ID_11	Event_076_School_25845_FISH_ID_1	1.568602852	1.572625495	-0.004022643	M2	Crowded
Event_076_Wall_14043_FISH_ID_2	Event_076_Wall_14043_FISH_ID_3	1.589553772	1.584403514	0.005150258	M2	Crowded
Event_076_School_16772_FISH_ID_32	Event_076_School_16772_FISH_ID_5	1.570393583	1.57117199	-0.000778407	M2	Crowded
Event_113_Wall_18728_FISH_ID_1	Event_113_Wall_18728_FISH_ID_7	1.573489573	1.67418768	-0.100698108	M8	Control
Event_069_School_14859_FISH_ID_4	Event_069_School_14859_FISH_ID_6	1.573396152	1.575307542	-0.00191139	M2	Hypoxia
Event_020_School_35752_FISH_ID_9	Event_020_School_35752_FISH_ID_7	1.573339452	1.574325697	-0.000986245	T2	Crowded_&_Hypoxia
Event_112_School_47800_FISH_ID_12	Event_112_School_47800_FISH_ID_14	1.594604643	1.573692179	0.020912465	M3	Crowded_&_Hypoxia
Event_118_School_13732_FISH_ID_11	Event_118_School_13732_FISH_ID_3	1.589374442	1.580741311	0.008633131	T1	Control
Event_085_Wall_19400_FISH_ID_13	Event_085_Wall_19400_FISH_ID_3	1.582353807	1.568309714	0.014044094	M1	Crowded_&_Hypoxia
Event_024_School_23726_FISH_ID_15	Event_024_School_23726_FISH_ID_23	1.58926368	1.614587602	-0.025323921	M7	Hypoxia
Event_033_Wall_24776_FISH_ID_6	Event_033_Wall_24776_FISH_ID_7	1.571186885	1.514319862	0.056867022	T2	Hypoxia
Event_076_School_24111_FISH_ID_13	Event_076_School_24111_FISH_ID_18	1.567013725	1.616876413	-0.049862689	M2	Crowded
Event_068_School_23602_FISH_ID_2	Event_068_School_23602_FISH_ID_28	1.569068321	1.579670804	-0.010602483	M8	Crowded_&_Hypoxia
Event_006_School_30288_FISH_ID_16	Event_006_School_30288_FISH_ID_17	1.705558441	1.759344894	-0.053786453	P	Control
Event_073_School_68216_FISH_ID_21	Event_073_School_68216_FISH_ID_3	1.682137046	1.570343332	0.111793715	M2	Crowded_&_Hypoxia
Event_105_School_32642_FISH_ID_22	Event_105_School_32642_FISH_ID_23	1.581510204	1.405983545	0.175526659	M7	Control
Event_112_Wall_36567_FISH_ID_2	Event_112_Wall_36567_FISH_ID_8	1.571016566	1.576038913	-0.005022348	M3	Crowded_&_Hypoxia
Event_068_School_21770_FISH_ID_11	Event_068_School_21770_FISH_ID_18	1.571512039	1.572066178	-0.000554139	M8	Crowded_&_Hypoxia
Event_076_School_16772_FISH_ID_27	Event_076_School_16772_FISH_ID_26	1.568599498	1.5704406	-0.001841103	M2	Crowded
Event_131_School_43291_FISH_ID_24	Event_131_School_43291_FISH_ID_36	1.573833287	1.571718849	0.002114437	M8	Hypoxia
Event_051_School_100153_FISH_ID_12	Event_051_School_100153_FISH_ID_19	1.504167317	1.574186703	-0.070019386	M1	Control
Event_118_Wall_9984_FISH_ID_5	Event_118_Wall_9984_FISH_ID_500	1.584127287	1.634941988	-0.050814701	T1	Control
Event_118_School_13732_FISH_ID_4	Event_118_School_13732_FISH_ID_3	1.568104719	1.580741311	-0.012636592	T1	Control
Event_105_Wall_25622_FISH_ID_25	Event_105_Wall_25622_FISH_ID_26	1.812507504	1.543076278	0.269431226	M7	Control
Event_112_Wall_36567_FISH_ID_16	Event_112_Wall_36567_FISH_ID_18	1.607501726	1.592682881	0.014818845	M3	Crowded_&_Hypoxia
Event_096_Wall_15559_FISH_ID_3	Event_096_Wall_15559_FISH_ID_4	1.572463945	1.570086308	0.002377637	M4	Control
Event_035_Wall_25414_FISH_ID_5	Event_035_Wall_25414_FISH_ID_6	1.571310448	1.632294082	-0.060983635	M7	Crowded
Event_001_School_26949_FISH_ID_1	Event_001_School_26949_FISH_ID_13	1.567622246	1.569789266	-0.00216702	M5	Crowded
Event_118_Wall_6658_FISH_ID_13	Event_118_Wall_6658_FISH_ID_5	1.573168662	1.573082225	8.64E-05	T1	Control
Event_025_Wall_18417_FISH_ID_5	Event_025_Wall_18417_FISH_ID_6	1.57802063	1.603489662	-0.025469032	M3	Crowded
Event_092_Wall_40104_FISH_ID_13	Event_092_Wall_40104_FISH_ID_2	1.5738601	1.573886861	-2.68E-05	M6	Hypoxia
Event_076_Wall_14043_FISH_ID_12	Event_076_Wall_14043_FISH_ID_2	1.582385022	1.589553772	-0.00716875	M2	Crowded
Event_092_School_46618_FISH_ID_1	Event_092_School_46618_FISH_ID_16	1.487751455	1.624483311	-0.136731856	M6	Hypoxia
Event_097_Wall_29096_FISH_ID_13	Event_097_Wall_29096_FISH_ID_10	1.576881474	1.632171143	-0.055289669	M6	Crowded_&_Hypoxia
Event_092_School_44229_FISH_ID_12	Event_092_School_44229_FISH_ID_13	1.572399903	1.568873703	0.003526199	M6	Hypoxia
Event_073_Wall_65496_FISH_ID_15	Event_073_Wall_65496_FISH_ID_17	1.651759978	1.59830873	0.053451248	M2	Crowded_&_Hypoxia
Event_006_School_30288_FISH_ID_1	Event_006_School_30288_FISH_ID_2	1.572548846	1.568639563	0.003909283	P	Control
Event_024_Wall_17576_FISH_ID_6	Event_024_Wall_17576_FISH_ID_7	1.574050353	1.571388433	0.002661921	M7	Hypoxia
Event_014_Wall_33066_FISH_ID_15	Event_014_Wall_33066_FISH_ID_19	1.582042441	1.570221455	0.011820986	P	Crowded_&_Hypoxia
Event_006_School_30288_FISH_ID_10	Event_006_School_30288_FISH_ID_11	1.573144382	1.571033744	0.002110638	P	Control
Event_052_Wall_90326_FISH_ID_11	Event_052_Wall_90326_FISH_ID_12	1.568014535	1.566131631	0.001882904	X	Control
Event_105_Wall_26707_FISH_ID_26	Event_105_Wall_26707_FISH_ID_1	1.56416641	1.661374336	-0.097207926	M7	Control
Event_103_School_27573_FISH_ID_21	Event_103_School_27573_FISH_ID_7	1.576766654	1.568368502	0.008398152	M5	Control
Event_005_School_33460_FISH_ID_15	Event_005_School_33460_FISH_ID_20	1.569812396	1.565219813	0.004592583	M6	Crowded
Event_067_School_14872_FISH_ID_2	Event_067_School_14872_FISH_ID_5	1.350589119	1.572045454	-0.221456335	M1	Crowded
Event_126_Wall_7975_FISH_ID_7	Event_126_Wall_7975_FISH_ID_8	1.610934701	1.596178652	0.014756049	T3	Hypoxia
Event_052_School_87489_FISH_ID_4	Event_052_School_87489_FISH_ID_7	1.569726996	1.558326115	0.011400881	X	Control
Event_048_Wall_14470_FISH_ID_21	Event_048_Wall_14470_FISH_ID_22	1.572795047	1.625487965	-0.052692918	M5	Hypoxia
Event_051_School_100153_FISH_ID_4	Event_051_School_100153_FISH_ID_41	1.575715388	1.572976072	0.002739316	M1	Control
Event_078_School_21798_FISH_ID_3	Event_078_School_21798_FISH_ID_4	1.563727927	1.5691379	-0.005409974	M1	Hypoxia
Event_001_School_23849_FISH_ID_13	Event_001_School_23849_FISH_ID_14	1.565346862	1.554949361	0.0103975	M5	Crowded
Event_118_School_13736_FISH_ID_12	Event_118_School_13736_FISH_ID_13	1.57723491	1.736214619	-0.158979709	T1	Control
Event_069_Wall_8550_FISH_ID_12	Event_069_Wall_8550_FISH_ID_5	1.643199816	1.556615061	0.086584755	M2	Hypoxia
Event_113_School_21269_FISH_ID_11	Event_113_School_21269_FISH_ID_13	1.568287458	1.72691101	-0.158623552	M8	Control
Event_001_Wall_18249_FISH_ID_23	Event_001_Wall_18249_FISH_ID_4	1.581286571	1.570490554	0.010796017	M5	Crowded
Event_032_School_28871_FISH_ID_1	Event_032_School_28871_FISH_ID_24	1.560582665	1.451432077	0.109150588	M6	Control
Event_103_School_26408_FISH_ID_2	Event_103_School_26408_FISH_ID_7	1.569800591	1.576032699	-0.006232108	M5	Control
Event_076_Wall_14043_FISH_ID_6	Event_076_Wall_14043_FISH_ID_7	1.571837652	1.571159458	0.000678194	M2	Crowded
Event_068_School_24127_FISH_ID_2	Event_068_School_24127_FISH_ID_21	1.570029588	1.424996261	0.145033328	M8	Crowded_&_Hypoxia
Event_114_School_18923_FISH_ID_13	Event_114_School_18923_FISH_ID_15	1.922969831	1.57940659	0.343563241	T1	Hypoxia
Event_085_School_23394_FISH_ID_12	Event_085_School_23394_FISH_ID_13	1.700934227	1.576504608	0.124429619	M1	Crowded_&_Hypoxia
Event_052_Wall_90326_FISH_ID_6	Event_052_Wall_90326_FISH_ID_7	1.570730114	1.653255538	-0.082525424	X	Control
Event_076_School_16772_FISH_ID_12	Event_076_School_16772_FISH_ID_8	1.57075518	1.579160453	-0.008405273	M2	Crowded
Event_033_School_27801_FISH_ID_11	Event_033_School_27801_FISH_ID_6	1.581765586	1.572543883	0.009221703	T2	Hypoxia
Event_067_School_14825_FISH_ID_4	Event_067_School_14825_FISH_ID_6	1.568041068	1.55668181	0.011359259	M1	Crowded
Event_048_School_21888_FISH_ID_14	Event_048_School_21888_FISH_ID_15	1.582903867	1.605839701	-0.022935834	M5	Hypoxia
Event_005_School_33460_FISH_ID_14	Event_005_School_33460_FISH_ID_9	1.569696743	1.578026197	-0.008329454	M6	Crowded
Event_052_School_87489_FISH_ID_15	Event_052_School_87489_FISH_ID_16	1.601929288	1.571143748	0.030785539	X	Control
Event_034_School_30139_FISH_ID_11	Event_034_School_30139_FISH_ID_12	1.573213778	1.549962658	0.023251119	T3	Control
Event_130_Wall_11852_FISH_ID_9	Event_130_Wall_11852_FISH_ID_22	1.574553432	1.567048269	0.007505163	T2	Control
Event_069_School_14859_FISH_ID_1	Event_069_School_14859_FISH_ID_12	1.570794534	1.570519335	0.000275199	M2	Hypoxia
Event_093_School_37839_FISH_ID_6	Event_093_School_37839_FISH_ID_5	1.518857527	1.571100376	-0.052242849	M7	Crowded_&_Hypoxia
Event_118_School_13732_FISH_ID_14	Event_118_School_13732_FISH_ID_18	1.68096692	1.572718976	0.108247944	T1	Control
Event_014_Wall_33066_FISH_ID_1	Event_014_Wall_33066_FISH_ID_13	1.551076791	1.590293396	-0.039216605	P	Crowded_&_Hypoxia
Event_035_School_31166_FISH_ID_2	Event_035_School_31166_FISH_ID_5	1.576772249	1.578941631	-0.002169383	M7	Crowded
Event_030_Wall_7783_FISH_ID_1	Event_030_Wall_7783_FISH_ID_2	1.586932742	1.600655169	-0.013722427	T1	Crowded_&_Hypoxia
Event_084_Wall_22179_FISH_ID_19	Event_084_Wall_22179_FISH_ID_10	1.571478557	1.539282018	0.03219654	M8	Crowded
Event_114_School_14333_FISH_ID_14	Event_114_School_14333_FISH_ID_15	1.576374095	2.008638274	-0.432264179	T1	Hypoxia
Event_061_Wall_43936_FISH_ID_16	Event_061_Wall_43936_FISH_ID_18	1.571724521	1.575402136	-0.003677615	M5	Crowded_&_Hypoxia
Event_112_School_47800_FISH_ID_10	Event_112_School_47800_FISH_ID_4	1.565294066	1.568177751	-0.002883685	M3	Crowded_&_Hypoxia
Event_032_School_27625_FISH_ID_4	Event_032_School_27625_FISH_ID_5	1.573575431	1.575395987	-0.001820556	M6	Control
Event_082_School_49012_FISH_ID_15	Event_082_School_49012_FISH_ID_16	1.582642795	1.56978688	0.012855915	M4	Hypoxia
Event_073_Wall_65121_FISH_ID_11	Event_073_Wall_65121_FISH_ID_12	1.574766965	1.600111921	-0.025344956	M2	Crowded_&_Hypoxia
Event_093_Wall_27195_FISH_ID_4	Event_093_Wall_27195_FISH_ID_3	1.571688186	1.571466271	0.000221914	M7	Crowded_&_Hypoxia
Event_035_School_32042_FISH_ID_10	Event_035_School_32042_FISH_ID_2	1.630405339	1.563989992	0.066415347	M7	Crowded
Event_126_School_16951_FISH_ID_5	Event_126_School_16951_FISH_ID_9	1.514980269	1.549192755	-0.034212486	T3	Hypoxia
Event_035_School_31166_FISH_ID_16	Event_035_School_31166_FISH_ID_5	1.572511857	1.578941631	-0.006429775	M7	Crowded
Event_131_School_43291_FISH_ID_1	Event_131_School_43291_FISH_ID_37	1.608091908	1.566654666	0.041437243	M8	Hypoxia
Event_061_Wall_43936_FISH_ID_14	Event_061_Wall_43936_FISH_ID_15	1.570165675	1.645771591	-0.075605916	M5	Crowded_&_Hypoxia
Event_112_School_47800_FISH_ID_11	Event_112_School_47800_FISH_ID_12	1.572976284	1.594604643	-0.021628359	M3	Crowded_&_Hypoxia
Event_078_School_21798_FISH_ID_2	Event_078_School_21798_FISH_ID_4	1.570175031	1.5691379	0.001037131	M1	Hypoxia
Event_067_School_14872_FISH_ID_20	Event_067_School_14872_FISH_ID_32	1.576883992	1.581609377	-0.004725384	M1	Crowded
Event_126_School_16951_FISH_ID_3	Event_126_School_16951_FISH_ID_9	1.586561185	1.549192755	0.03736843	T3	Hypoxia
Event_076_School_24111_FISH_ID_12	Event_076_School_24111_FISH_ID_8	1.570538574	1.545486085	0.025052488	M2	Crowded
Event_025_Wall_16644_FISH_ID_7	Event_025_Wall_16644_FISH_ID_8	1.531842101	1.569994609	-0.038152508	M3	Crowded
Event_035_School_32042_FISH_ID_12	Event_035_School_32042_FISH_ID_28	1.584406928	1.585465732	-0.001058804	M7	Crowded
Event_001_School_23849_FISH_ID_10	Event_001_School_23849_FISH_ID_9	1.558448704	1.569656558	-0.011207855	M5	Crowded
Event_084_Wall_23026_FISH_ID_23	Event_084_Wall_23026_FISH_ID_8	1.62206456	1.761127837	-0.139063277	M8	Crowded
Event_005_Wall_24720_FISH_ID_3	Event_005_Wall_24720_FISH_ID_4	1.582292485	1.607672114	-0.025379629	M6	Crowded
Event_121_School_38003_FISH_ID_11	Event_121_School_38003_FISH_ID_12	1.566407519	1.57269334	-0.006285821	M4	Crowded_&_Hypoxia
Event_046_School_18894_FISH_ID_12	Event_046_School_18894_FISH_ID_3	1.570745784	1.577362858	-0.006617073	M2	Control
Event_086_Wall_15001_FISH_ID_1	Event_086_Wall_15001_FISH_ID_2	1.573588836	1.629498791	-0.055909955	P	Hypoxia
Event_105_Wall_26707_FISH_ID_24	Event_105_Wall_26707_FISH_ID_9	1.571788542	1.568800487	0.002988054	M7	Control
Event_024_Wall_17990_FISH_ID_4	Event_024_Wall_17990_FISH_ID_6	1.666279928	1.427667373	0.238612555	M7	Hypoxia
Event_033_Wall_24776_FISH_ID_8	Event_033_Wall_24776_FISH_ID_9	1.56679244	1.61028594	-0.0434935	T2	Hypoxia
Event_061_School_50623_FISH_ID_22	Event_061_School_50623_FISH_ID_23	1.55645746	1.572637516	-0.016180057	M5	Crowded_&_Hypoxia
Event_035_School_31166_FISH_ID_17	Event_035_School_31166_FISH_ID_24	1.653801894	1.571945058	0.081856835	M7	Crowded
Event_032_School_28871_FISH_ID_5	Event_032_School_28871_FISH_ID_32	1.575959254	1.57498878	0.000970474	M6	Control
Event_103_School_26408_FISH_ID_11	Event_103_School_26408_FISH_ID_12	1.578120946	1.573182353	0.004938593	M5	Control
Event_061_School_53217_FISH_ID_18	Event_061_School_53217_FISH_ID_7	1.57595019	1.667114473	-0.091164283	M5	Crowded_&_Hypoxia
Event_051_School_100414_FISH_ID_1	Event_051_School_100414_FISH_ID_20	1.570405436	1.569188506	0.00121693	M1	Control
Event_032_School_27625_FISH_ID_2	Event_032_School_27625_FISH_ID_16	1.570521345	1.575741811	-0.005220466	M6	Control
Event_112_School_47800_FISH_ID_1	Event_112_School_47800_FISH_ID_4	1.573838109	1.568177751	0.005660358	M3	Crowded_&_Hypoxia
Event_103_Wall_15101_FISH_ID_12	Event_103_Wall_15101_FISH_ID_13	1.594874522	1.57379077	0.021083752	M5	Control
Event_114_School_18923_FISH_ID_3	Event_114_School_18923_FISH_ID_6	1.561812651	1.569967979	-0.008155328	T1	Hypoxia
Event_001_School_24773_FISH_ID_17	Event_001_School_24773_FISH_ID_18	1.583466488	1.498713448	0.08475304	M5	Crowded
Event_051_School_102812_FISH_ID_22	Event_051_School_102812_FISH_ID_23	1.553859693	1.709157781	-0.155298088	M1	Control
Event_052_Wall_90326_FISH_ID_14	Event_052_Wall_90326_FISH_ID_11	1.581786313	1.568014535	0.013771778	X	Control
Event_085_Wall_18835_FISH_ID_12	Event_085_Wall_18835_FISH_ID_28	1.571688335	1.570222748	0.001465587	M1	Crowded_&_Hypoxia
Event_112_School_45764_FISH_ID_22	Event_112_School_45764_FISH_ID_24	1.570345834	1.607074273	-0.03672844	M3	Crowded_&_Hypoxia
Event_073_School_73896_FISH_ID_2	Event_073_School_73896_FISH_ID_3	1.73468499	1.573489595	0.161195395	M2	Crowded_&_Hypoxia
Event_067_School_14825_FISH_ID_27	Event_067_School_14825_FISH_ID_19	1.556207285	1.562427892	-0.006220606	M1	Crowded
Event_092_School_46618_FISH_ID_17	Event_092_School_46618_FISH_ID_20	1.574866531	1.563886188	0.010980343	M6	Hypoxia
Event_130_Wall_12222_FISH_ID_15	Event_130_Wall_12222_FISH_ID_2	1.56840368	1.538159165	0.030244516	T2	Control
Event_114_School_18923_FISH_ID_7	Event_114_School_18923_FISH_ID_6	1.575536208	1.569967979	0.005568228	T1	Hypoxia
Event_130_Wall_11852_FISH_ID_14	Event_130_Wall_11852_FISH_ID_8	1.569626191	1.579339367	-0.009713176	T2	Control
Event_051_School_100153_FISH_ID_27	Event_051_School_100153_FISH_ID_6	1.570711684	1.560583348	0.010128336	M1	Control
Event_092_School_46618_FISH_ID_27	Event_092_School_46618_FISH_ID_45	1.573756295	1.57281082	0.000945476	M6	Hypoxia
Event_068_School_24127_FISH_ID_11	Event_068_School_24127_FISH_ID_12	1.571030464	1.571303046	-0.000272582	M8	Crowded_&_Hypoxia
Event_025_School_25778_FISH_ID_2	Event_025_School_25778_FISH_ID_19	1.634888202	1.572839941	0.062048261	M3	Crowded
Event_024_School_27672_FISH_ID_12	Event_024_School_27672_FISH_ID_30	1.666208447	1.531245494	0.134962953	M7	Hypoxia
Event_035_School_31166_FISH_ID_7	Event_035_School_31166_FISH_ID_14	1.568903923	1.572870815	-0.003966892	M7	Crowded
Event_069_School_14859_FISH_ID_10	Event_069_School_14859_FISH_ID_1	1.572185948	1.570794534	0.001391414	M2	Hypoxia
Event_051_School_100153_FISH_ID_20	Event_051_School_100153_FISH_ID_7	1.5707866	1.568608792	0.002177808	M1	Control
Event_052_Wall_94559_FISH_ID_1	Event_052_Wall_94559_FISH_ID_3	1.562772255	1.57154064	-0.008768384	X	Control
Event_030_School_12336_FISH_ID_2	Event_030_School_12336_FISH_ID_3	1.587465188	1.58561638	0.001848808	T1	Crowded_&_Hypoxia
Event_084_Wall_25470_FISH_ID_14	Event_084_Wall_25470_FISH_ID_15	1.643799386	1.575433657	0.068365729	M8	Crowded
Event_092_School_46808_FISH_ID_20	Event_092_School_46808_FISH_ID_35	1.575734039	1.569830574	0.005903465	M6	Hypoxia
Event_076_School_24111_FISH_ID_7	Event_076_School_24111_FISH_ID_12	1.561220595	1.570538574	-0.009317978	M2	Crowded
Event_032_School_28871_FISH_ID_4	Event_032_School_28871_FISH_ID_6	1.568676211	1.57118158	-0.002505369	M6	Control
Event_069_School_17895_FISH_ID_1	Event_069_School_17895_FISH_ID_10	1.570627342	1.5378864	0.032740942	M2	Hypoxia
Event_084_Wall_22179_FISH_ID_21	Event_084_Wall_22179_FISH_ID_25	1.587835026	1.590640164	-0.002805138	M8	Crowded
Event_112_School_47800_FISH_ID_20	Event_112_School_47800_FISH_ID_3	1.57589022	1.574834411	0.001055809	M3	Crowded_&_Hypoxia
Event_114_School_18523_FISH_ID_3	Event_114_School_18523_FISH_ID_4	1.570628958	1.571184225	-0.000555267	T1	Hypoxia
Event_126_School_18261_FISH_ID_4	Event_126_School_18261_FISH_ID_5	1.570967226	1.68807767	-0.117110444	T3	Hypoxia
Event_025_School_25778_FISH_ID_14	Event_025_School_25778_FISH_ID_16	1.574145918	1.582022861	-0.007876943	M3	Crowded
Event_001_School_23849_FISH_ID_11	Event_001_School_23849_FISH_ID_12	1.576143715	1.57247879	0.003664925	M5	Crowded
Event_006_Wall_20756_FISH_ID_12	Event_006_Wall_20756_FISH_ID_7	1.573880109	1.571053376	0.002826734	P	Control
Event_068_School_23602_FISH_ID_34	Event_068_School_23602_FISH_ID_35	1.570390032	1.583377552	-0.01298752	M8	Crowded_&_Hypoxia
Event_032_School_29130_FISH_ID_17	Event_032_School_29130_FISH_ID_21	1.890363621	1.595281492	0.295082129	M6	Control
Event_126_School_16951_FISH_ID_21	Event_126_School_16951_FISH_ID_9	1.574001665	1.549192755	0.02480891	T3	Hypoxia
Event_118_School_13736_FISH_ID_14	Event_118_School_13736_FISH_ID_15	1.752099261	1.58534788	0.166751381	T1	Control
Event_092_School_46618_FISH_ID_39	Event_092_School_46618_FISH_ID_5	1.53293706	1.565342351	-0.032405292	M6	Hypoxia
Event_068_School_23602_FISH_ID_15	Event_068_School_23602_FISH_ID_34	1.502100361	1.570390032	-0.068289671	M8	Crowded_&_Hypoxia
Event_103_School_27573_FISH_ID_25	Event_103_School_27573_FISH_ID_7	1.878988964	1.568368502	0.310620462	M5	Control
Event_034_Wall_16987_FISH_ID_13	Event_034_Wall_16987_FISH_ID_14	1.528129418	1.555582283	-0.027452865	T3	Control
Event_030_Wall_6636_FISH_ID_6	Event_030_Wall_6636_FISH_ID_7	1.40685898	1.572333701	-0.165474721	T1	Crowded_&_Hypoxia
Event_076_Wall_14043_FISH_ID_9	Event_076_Wall_14043_FISH_ID_6	1.571208177	1.571837652	-0.000629475	M2	Crowded
Event_092_School_46618_FISH_ID_7	Event_092_School_46618_FISH_ID_39	1.573463643	1.53293706	0.040526583	M6	Hypoxia
Event_121_Wall_24408_FISH_ID_3	Event_121_Wall_24408_FISH_ID_4	1.574378846	1.589814908	-0.015436062	M4	Crowded_&_Hypoxia
Event_014_School_39919_FISH_ID_2	Event_014_School_39919_FISH_ID_3	1.572274901	1.539840668	0.032434233	P	Crowded_&_Hypoxia
Event_033_School_30569_FISH_ID_18	Event_033_School_30569_FISH_ID_19	1.566866189	1.552360117	0.014506072	T2	Hypoxia
Event_051_School_100153_FISH_ID_13	Event_051_School_100153_FISH_ID_14	1.570125673	1.587034765	-0.016909092	M1	Control
Event_131_Wall_36957_FISH_ID_12	Event_131_Wall_36957_FISH_ID_4	1.576195266	1.565666594	0.010528672	M8	Hypoxia
Event_046_Wall_8988_FISH_ID_2	Event_046_Wall_8988_FISH_ID_5	1.570552807	1.731804983	-0.161252177	M2	Control
Event_032_School_28871_FISH_ID_23	Event_032_School_28871_FISH_ID_19	1.605037299	1.446145592	0.158891707	M6	Control
Event_034_Wall_16987_FISH_ID_10	Event_034_Wall_16987_FISH_ID_4	1.633442951	1.570103403	0.063339548	T3	Control
Event_097_Wall_24621_FISH_ID_14	Event_097_Wall_24621_FISH_ID_15	1.584885054	1.572292857	0.012592197	M6	Crowded_&_Hypoxia
Event_025_School_24703_FISH_ID_12	Event_025_School_24703_FISH_ID_7	1.569216098	1.571523661	-0.002307563	M3	Crowded
Event_051_School_100153_FISH_ID_16	Event_051_School_100153_FISH_ID_40	1.579225899	1.570045993	0.009179906	M1	Control
Event_025_School_28572_FISH_ID_25	Event_025_School_28572_FISH_ID_3	1.572499796	1.564811406	0.00768839	M3	Crowded
Event_025_School_28572_FISH_ID_12	Event_025_School_28572_FISH_ID_3	1.57150355	1.564811406	0.006692144	M3	Crowded
Event_093_School_37839_FISH_ID_15	Event_093_School_37839_FISH_ID_19	1.602546024	1.571025256	0.031520768	M7	Crowded_&_Hypoxia
Event_085_School_28229_FISH_ID_28	Event_085_School_28229_FISH_ID_29	1.572404194	1.570238274	0.00216592	M1	Crowded_&_Hypoxia
Event_096_Wall_15515_FISH_ID_22	Event_096_Wall_15515_FISH_ID_8	1.57423279	1.57364751	0.00058528	M4	Control
Event_085_School_28229_FISH_ID_19	Event_085_School_28229_FISH_ID_3	1.571544438	1.571639416	-9.50E-05	M1	Crowded_&_Hypoxia
Event_076_School_16772_FISH_ID_11	Event_076_School_16772_FISH_ID_16	1.568909768	1.56119649	0.007713278	M2	Crowded
Event_105_Wall_25622_FISH_ID_12	Event_105_Wall_25622_FISH_ID_13	1.553605561	1.57102556	-0.017419999	M7	Control
Event_034_Wall_17272_FISH_ID_3	Event_034_Wall_17272_FISH_ID_6	1.571108306	1.594572256	-0.02346395	T3	Control
Event_069_School_14859_FISH_ID_3	Event_069_School_14859_FISH_ID_1	1.560988313	1.570794534	-0.009806221	M2	Hypoxia
Event_032_School_28871_FISH_ID_13	Event_032_School_28871_FISH_ID_4	1.699999775	1.568676211	0.131323564	M6	Control
Event_092_Wall_40104_FISH_ID_5	Event_092_Wall_40104_FISH_ID_7	1.5671397	1.575600969	-0.008461269	M6	Hypoxia
Event_005_School_33460_FISH_ID_6	Event_005_School_33460_FISH_ID_20	1.571660014	1.565219813	0.006440201	M6	Crowded
Event_084_School_36004_FISH_ID_17	Event_084_School_36004_FISH_ID_6	1.6670128	1.573553494	0.093459306	M8	Crowded
Event_035_School_32042_FISH_ID_14	Event_035_School_32042_FISH_ID_25	1.642662882	1.571712639	0.070950243	M7	Crowded
Event_085_School_28229_FISH_ID_2	Event_085_School_28229_FISH_ID_3	1.57161174	1.571639416	-2.77E-05	M1	Crowded_&_Hypoxia
Event_033_School_27801_FISH_ID_3	Event_033_School_27801_FISH_ID_33	1.57064889	1.802160881	-0.231511991	T2	Hypoxia
Event_082_School_48611_FISH_ID_15	Event_082_School_48611_FISH_ID_17	1.570322069	1.572970539	-0.002648471	M4	Hypoxia
Event_105_Wall_25622_FISH_ID_15	Event_105_Wall_25622_FISH_ID_13	1.571537232	1.57102556	0.000511672	M7	Control
Event_073_Wall_59147_FISH_ID_11	Event_073_Wall_59147_FISH_ID_12	1.573899361	1.570024058	0.003875303	M2	Crowded_&_Hypoxia
Event_061_Wall_43936_FISH_ID_11	Event_061_Wall_43936_FISH_ID_19	1.573910723	1.51408661	0.059824113	M5	Crowded_&_Hypoxia
Event_033_School_31529_FISH_ID_6	Event_033_School_31529_FISH_ID_7	1.571384636	1.581793575	-0.010408939	T2	Hypoxia
Event_131_School_44691_FISH_ID_20	Event_131_School_44691_FISH_ID_22	1.572094385	1.598384715	-0.02629033	M8	Hypoxia
Event_048_School_25305_FISH_ID_17	Event_048_School_25305_FISH_ID_22	1.568358597	1.567553113	0.000805483	M5	Hypoxia
Event_024_School_27672_FISH_ID_15	Event_024_School_27672_FISH_ID_17	1.570097586	1.5735478	-0.003450214	M7	Hypoxia
Event_097_School_42225_FISH_ID_18	Event_097_School_42225_FISH_ID_22	1.574651813	1.568520389	0.006131425	M6	Crowded_&_Hypoxia
Event_051_School_100414_FISH_ID_17	Event_051_School_100414_FISH_ID_22	1.569626608	1.567555211	0.002071397	M1	Control
Event_051_Wall_95349_FISH_ID_1	Event_051_Wall_95349_FISH_ID_2	1.571028784	1.570801076	0.000227707	M1	Control
Event_045_School_18056_FISH_ID_13	Event_045_School_18056_FISH_ID_8	1.589423995	1.573923297	0.015500699	M4	Crowded
Event_048_School_21888_FISH_ID_19	Event_048_School_21888_FISH_ID_15	1.57767661	1.605839701	-0.02816309	M5	Hypoxia
Event_076_School_25845_FISH_ID_22	Event_076_School_25845_FISH_ID_8	1.570251238	1.569660188	0.00059105	M2	Crowded
Event_069_Wall_9548_FISH_ID_11	Event_069_Wall_9548_FISH_ID_17	1.573393133	1.564408646	0.008984487	M2	Hypoxia
Event_068_School_24127_FISH_ID_27	Event_068_School_24127_FISH_ID_3	1.574157049	1.571038478	0.003118571	M8	Crowded_&_Hypoxia
Event_118_Wall_6658_FISH_ID_2	Event_118_Wall_6658_FISH_ID_4	1.433627608	1.449806059	-0.01617845	T1	Control
Event_030_School_12336_FISH_ID_12	Event_030_School_12336_FISH_ID_2	1.583368303	1.587465188	-0.004096885	T1	Crowded_&_Hypoxia
Event_076_Wall_15147_FISH_ID_13	Event_076_Wall_15147_FISH_ID_14	1.571379671	1.567024722	0.004354949	M2	Crowded
Event_093_School_37839_FISH_ID_11	Event_093_School_37839_FISH_ID_14	1.572260317	1.609383292	-0.037122975	M7	Crowded_&_Hypoxia
Event_051_Wall_98638_FISH_ID_26	Event_051_Wall_98638_FISH_ID_28	1.802371167	1.752884062	0.049487105	M1	Control
Event_103_School_26408_FISH_ID_22	Event_103_School_26408_FISH_ID_7	1.638625689	1.576032699	0.06259299	M5	Control
Event_034_Wall_16987_FISH_ID_2	Event_034_Wall_16987_FISH_ID_3	1.490203494	1.588230488	-0.098026994	T3	Control
Event_067_Wall_12938_FISH_ID_13	Event_067_Wall_12938_FISH_ID_2	1.524652357	1.564234038	-0.039581681	M1	Crowded
Event_035_School_33782_FISH_ID_16	Event_035_School_33782_FISH_ID_15	1.569260948	1.829752253	-0.260491305	M7	Crowded
Event_073_School_68216_FISH_ID_8	Event_073_School_68216_FISH_ID_5	1.570930409	1.567727892	0.003202516	M2	Crowded_&_Hypoxia
Event_076_Wall_15147_FISH_ID_17	Event_076_Wall_15147_FISH_ID_2	1.577666459	1.641333383	-0.063666924	M2	Crowded
Event_033_School_30569_FISH_ID_27	Event_033_School_30569_FISH_ID_8	1.492847977	1.571812379	-0.078964401	T2	Hypoxia
Event_068_School_21770_FISH_ID_15	Event_068_School_21770_FISH_ID_3	1.571457796	1.570312818	0.001144977	M8	Crowded_&_Hypoxia
Event_005_School_34766_FISH_ID_15	Event_005_School_34766_FISH_ID_3	1.570331486	1.547739395	0.022592091	M6	Crowded
Event_130_Wall_7142_FISH_ID_6	Event_130_Wall_7142_FISH_ID_8	1.572362669	1.56194693	0.010415739	T2	Control
Event_086_School_26314_FISH_ID_12	Event_086_School_26314_FISH_ID_13	1.566023798	1.571993135	-0.005969338	P	Hypoxia
Event_121_Wall_28234_FISH_ID_13	Event_121_Wall_28234_FISH_ID_9	1.573473108	1.566835215	0.006637893	M4	Crowded_&_Hypoxia
Event_116_Wall_17680_FISH_ID_11	Event_116_Wall_17680_FISH_ID_15	1.576437236	1.574678302	0.001758934	P	Crowded
Event_005_School_35200_FISH_ID_10	Event_005_School_35200_FISH_ID_12	1.59077555	1.723862192	-0.133086642	M6	Crowded
Event_097_Wall_24621_FISH_ID_1	Event_097_Wall_24621_FISH_ID_5	1.571289721	1.584944651	-0.013654931	M6	Crowded_&_Hypoxia
Event_097_School_42225_FISH_ID_7	Event_097_School_42225_FISH_ID_8	1.558137964	1.552522503	0.005615461	M6	Crowded_&_Hypoxia
Event_130_Wall_11852_FISH_ID_5	Event_130_Wall_11852_FISH_ID_10	1.566956649	1.612216874	-0.045260225	T2	Control
Event_116_School_27073_FISH_ID_28	Event_116_School_27073_FISH_ID_33	1.570972586	1.574322025	-0.003349439	P	Crowded
Event_051_Wall_98638_FISH_ID_11	Event_051_Wall_98638_FISH_ID_2	1.584316761	1.583720248	0.000596513	M1	Control
Event_005_Wall_24720_FISH_ID_12	Event_005_Wall_24720_FISH_ID_5	1.567488985	1.567413812	7.52E-05	M6	Crowded
Event_092_School_44229_FISH_ID_15	Event_092_School_44229_FISH_ID_16	1.569482529	1.568677067	0.000805462	M6	Hypoxia
Event_093_School_36704_FISH_ID_23	Event_093_School_36704_FISH_ID_24	1.596743664	1.572062884	0.02468078	M7	Crowded_&_Hypoxia
Event_076_Wall_14043_FISH_ID_24	Event_076_Wall_14043_FISH_ID_2	1.571061297	1.589553772	-0.018492475	M2	Crowded
Event_073_Wall_65496_FISH_ID_3	Event_073_Wall_65496_FISH_ID_5	1.574299028	1.648919435	-0.074620406	M2	Crowded_&_Hypoxia
Event_103_Wall_15101_FISH_ID_4	Event_103_Wall_15101_FISH_ID_6	1.571181541	1.567515635	0.003665906	M5	Control
Event_105_Wall_25622_FISH_ID_3	Event_105_Wall_25622_FISH_ID_22	1.526030915	1.573592796	-0.047561881	M7	Control
Event_032_School_27625_FISH_ID_23	Event_032_School_27625_FISH_ID_16	1.638805594	1.575741811	0.063063782	M6	Control
Event_035_School_33782_FISH_ID_12	Event_035_School_33782_FISH_ID_24	1.571898049	1.690570919	-0.11867287	M7	Crowded
Event_035_Wall_23078_FISH_ID_11	Event_035_Wall_23078_FISH_ID_12	1.332085624	1.573187414	-0.241101789	M7	Crowded
Event_033_School_27801_FISH_ID_16	Event_033_School_27801_FISH_ID_18	1.665322154	1.573950856	0.091371299	T2	Hypoxia
Event_084_Wall_23026_FISH_ID_18	Event_084_Wall_23026_FISH_ID_5	1.574604778	1.571661121	0.002943657	M8	Crowded
Event_103_School_27573_FISH_ID_13	Event_103_School_27573_FISH_ID_15	1.566576411	1.688887085	-0.122310674	M5	Control
Event_082_School_49012_FISH_ID_2	Event_082_School_49012_FISH_ID_7	1.574006242	1.532646318	0.041359924	M4	Hypoxia
Event_051_Wall_97831_FISH_ID_6	Event_051_Wall_97831_FISH_ID_9	1.591013444	1.539156208	0.051857236	M1	Control
Event_092_School_46618_FISH_ID_47	Event_092_School_46618_FISH_ID_5	1.570829085	1.565342351	0.005486733	M6	Hypoxia
Event_067_Wall_7038_FISH_ID_11	Event_067_Wall_7038_FISH_ID_5	1.521744307	1.568134868	-0.04639056	M1	Crowded
Event_005_School_33460_FISH_ID_2	Event_005_School_33460_FISH_ID_3	1.567288547	1.57241565	-0.005127103	M6	Crowded
Event_105_School_35110_FISH_ID_14	Event_105_School_35110_FISH_ID_3	1.583279583	0.980527164	0.602752418	M7	Control
Event_052_School_87489_FISH_ID_30	Event_052_School_87489_FISH_ID_9	1.565061731	1.364569906	0.200491825	X	Control
Event_035_School_33782_FISH_ID_10	Event_035_School_33782_FISH_ID_15	1.570877271	1.829752253	-0.258874982	M7	Crowded
Event_114_Wall_10040_FISH_ID_4	Event_114_Wall_10040_FISH_ID_6	1.582226114	1.589176564	-0.006950449	T1	Hypoxia
Event_046_School_20537_FISH_ID_3	Event_046_School_20537_FISH_ID_5	1.618291973	1.57540982	0.042882153	M2	Control
Event_048_School_25305_FISH_ID_12	Event_048_School_25305_FISH_ID_3	1.570166426	1.572460382	-0.002293955	M5	Hypoxia
Event_096_Wall_15515_FISH_ID_10	Event_096_Wall_15515_FISH_ID_11	1.62448066	1.630827099	-0.00634644	M4	Control
Event_032_School_28871_FISH_ID_10	Event_032_School_28871_FISH_ID_11	1.652469114	1.902720711	-0.250251597	M6	Control
Event_131_School_39872_FISH_ID_18	Event_131_School_39872_FISH_ID_24	1.658210589	1.591334341	0.066876248	M8	Hypoxia
Event_103_School_25558_FISH_ID_17	Event_103_School_25558_FISH_ID_20	1.569595441	1.578408169	-0.008812728	M5	Control
Event_121_School_38003_FISH_ID_4	Event_121_School_38003_FISH_ID_6	1.578441182	1.572720391	0.005720791	M4	Crowded_&_Hypoxia
Event_052_School_87489_FISH_ID_6	Event_052_School_87489_FISH_ID_5	1.570916987	1.580921516	-0.010004529	X	Control
Event_103_Wall_18297_FISH_ID_21	Event_103_Wall_18297_FISH_ID_4	1.565113832	1.572919889	-0.007806057	M5	Control
Event_131_School_44691_FISH_ID_11	Event_131_School_44691_FISH_ID_12	1.562292427	1.581084691	-0.018792264	M8	Hypoxia
Event_085_School_23394_FISH_ID_18	Event_085_School_23394_FISH_ID_25	1.576877453	1.770320182	-0.193442729	M1	Crowded_&_Hypoxia
Event_051_School_102812_FISH_ID_21	Event_051_School_102812_FISH_ID_6	1.530248719	1.606819289	-0.07657057	M1	Control
Event_082_Wall_38237_FISH_ID_5	Event_082_Wall_38237_FISH_ID_7	1.581771626	1.601925806	-0.02015418	M4	Hypoxia
Event_130_Wall_12222_FISH_ID_3	Event_130_Wall_12222_FISH_ID_5	1.57616527	1.528345436	0.047819834	T2	Control
Event_131_School_43291_FISH_ID_4	Event_131_School_43291_FISH_ID_24	1.598956593	1.573833287	0.025123307	M8	Hypoxia
Event_106_Wall_39329_FISH_ID_4	Event_106_Wall_39329_FISH_ID_6	1.57266947	1.571415492	0.001253978	T1	Crowded
Event_084_Wall_23026_FISH_ID_15	Event_084_Wall_23026_FISH_ID_18	1.573865659	1.574604778	-0.000739119	M8	Crowded
Event_097_Wall_24621_FISH_ID_13	Event_097_Wall_24621_FISH_ID_14	1.564162956	1.584885054	-0.020722098	M6	Crowded_&_Hypoxia
Event_103_School_27573_FISH_ID_19	Event_103_School_27573_FISH_ID_20	1.5282003	1.575577327	-0.047377027	M5	Control
Event_076_Wall_14043_FISH_ID_23	Event_076_Wall_14043_FISH_ID_24	1.566634868	1.571061297	-0.004426429	M2	Crowded
Event_006_Wall_20756_FISH_ID_5	Event_006_Wall_20756_FISH_ID_7	1.558386688	1.571053376	-0.012666688	P	Control
Event_035_School_31166_FISH_ID_21	Event_035_School_31166_FISH_ID_22	1.57062238	1.444075931	0.126546449	M7	Crowded
Event_068_School_24127_FISH_ID_16	Event_068_School_24127_FISH_ID_18	1.571226508	1.554536404	0.016690105	M8	Crowded_&_Hypoxia
Event_126_Wall_7975_FISH_ID_6	Event_126_Wall_7975_FISH_ID_7	1.574532622	1.610934701	-0.036402079	T3	Hypoxia
Event_069_School_14859_FISH_ID_13	Event_069_School_14859_FISH_ID_12	1.675461364	1.570519335	0.104942029	M2	Hypoxia
Event_001_School_24773_FISH_ID_9	Event_001_School_24773_FISH_ID_17	1.562186684	1.583466488	-0.021279804	M5	Crowded
Event_006_School_33072_FISH_ID_8	Event_006_School_33072_FISH_ID_2	1.558836056	1.553896046	0.00494001	P	Control
Event_068_Wall_13798_FISH_ID_11	Event_068_Wall_13798_FISH_ID_13	1.593254422	1.540791944	0.052462477	M8	Crowded_&_Hypoxia
Event_001_Wall_16249_FISH_ID_1	Event_001_Wall_16249_FISH_ID_2	1.570178367	1.570373858	-0.000195491	M5	Crowded
Event_051_School_102812_FISH_ID_4	Event_051_School_102812_FISH_ID_38	1.54494183	1.571938692	-0.026996861	M1	Control
Event_052_School_87489_FISH_ID_20	Event_052_School_87489_FISH_ID_4	1.576062478	1.569726996	0.006335482	X	Control
Event_082_School_48611_FISH_ID_20	Event_082_School_48611_FISH_ID_1	1.571292316	1.572076248	-0.000783932	M4	Hypoxia
Event_006_School_30288_FISH_ID_9	Event_006_School_30288_FISH_ID_1	1.57326948	1.572548846	0.000720634	P	Control
Event_092_Wall_35054_FISH_ID_10	Event_092_Wall_35054_FISH_ID_9	1.576327734	1.568955612	0.007372122	M6	Hypoxia
Event_093_School_34627_FISH_ID_1	Event_093_School_34627_FISH_ID_11	1.573575731	1.559142955	0.014432776	M7	Crowded_&_Hypoxia
Event_025_School_24703_FISH_ID_4	Event_025_School_24703_FISH_ID_10	1.618355874	1.546979217	0.071376657	M3	Crowded
Event_078_School_21798_FISH_ID_11	Event_078_School_21798_FISH_ID_12	1.574377048	1.572839727	0.001537321	M1	Hypoxia
Event_085_Wall_18835_FISH_ID_19	Event_085_Wall_18835_FISH_ID_2	1.575320673	1.564516269	0.010804405	M1	Crowded_&_Hypoxia
Event_084_Wall_23026_FISH_ID_2	Event_084_Wall_23026_FISH_ID_4	1.566470196	1.571368822	-0.004898626	M8	Crowded
Event_014_School_39102_FISH_ID_4	Event_014_School_39102_FISH_ID_7	1.570425697	1.561407604	0.009018093	P	Crowded_&_Hypoxia
Event_068_School_23602_FISH_ID_27	Event_068_School_23602_FISH_ID_2	1.573323062	1.569068321	0.004254741	M8	Crowded_&_Hypoxia
Event_092_School_46618_FISH_ID_44	Event_092_School_46618_FISH_ID_39	1.572459053	1.53293706	0.039521993	M6	Hypoxia
Event_033_School_31529_FISH_ID_3	Event_033_School_31529_FISH_ID_15	1.59606752	1.578850042	0.017217478	T2	Hypoxia
Event_001_Wall_14228_FISH_ID_4	Event_001_Wall_14228_FISH_ID_6	1.458387529	1.574507676	-0.116120147	M5	Crowded
Event_005_School_33460_FISH_ID_19	Event_005_School_33460_FISH_ID_14	1.573939071	1.569696743	0.004242329	M6	Crowded
Event_073_School_68216_FISH_ID_13	Event_073_School_68216_FISH_ID_4	1.578876288	1.573544545	0.005331743	M2	Crowded_&_Hypoxia
Event_048_School_25305_FISH_ID_25	Event_048_School_25305_FISH_ID_26	1.574320779	1.580426301	-0.006105522	M5	Hypoxia
Event_105_Wall_25622_FISH_ID_4	Event_105_Wall_25622_FISH_ID_31	1.576247826	1.571919804	0.004328023	M7	Control
Event_048_School_21888_FISH_ID_12	Event_048_School_21888_FISH_ID_13	1.617363213	1.828785052	-0.211421839	M5	Hypoxia
Event_093_School_36704_FISH_ID_5	Event_093_School_36704_FISH_ID_6	1.594272773	1.441349734	0.152923039	M7	Crowded_&_Hypoxia
Event_084_Wall_22179_FISH_ID_14	Event_084_Wall_22179_FISH_ID_20	1.571254104	1.677012871	-0.105758767	M8	Crowded
Event_038_Wall_52115_FISH_ID_4	Event_038_Wall_52115_FISH_ID_5	1.833100263	1.737384201	0.095716062	T3	Crowded_&_Hypoxia
Event_085_Wall_18835_FISH_ID_10	Event_085_Wall_18835_FISH_ID_18	1.619474798	1.587134084	0.032340714	M1	Crowded_&_Hypoxia
Event_092_School_46808_FISH_ID_39	Event_092_School_46808_FISH_ID_40	1.571087495	1.528728268	0.042359227	M6	Hypoxia
Event_131_School_44691_FISH_ID_25	Event_131_School_44691_FISH_ID_45	1.529994518	1.716417698	-0.18642318	M8	Hypoxia
Event_001_Wall_14228_FISH_ID_18	Event_001_Wall_14228_FISH_ID_2	1.572044154	1.614403014	-0.04235886	M5	Crowded
Event_032_School_28871_FISH_ID_7	Event_032_School_28871_FISH_ID_8	1.575858158	1.570179588	0.00567857	M6	Control
Event_112_Wall_35357_FISH_ID_13	Event_112_Wall_35357_FISH_ID_2	1.570257276	1.557117349	0.013139927	M3	Crowded_&_Hypoxia
Event_114_School_18923_FISH_ID_16	Event_114_School_18923_FISH_ID_19	1.644256829	1.804778239	-0.16052141	T1	Hypoxia
Event_033_Wall_25941_FISH_ID_3	Event_033_Wall_25941_FISH_ID_5	1.560113084	1.570667565	-0.010554481	T2	Hypoxia
Event_093_School_36704_FISH_ID_14	Event_093_School_36704_FISH_ID_23	1.555844189	1.596743664	-0.040899475	M7	Crowded_&_Hypoxia
Event_051_School_100153_FISH_ID_11	Event_051_School_100153_FISH_ID_12	1.571958952	1.504167317	0.067791635	M1	Control
Event_121_Wall_24408_FISH_ID_6	Event_121_Wall_24408_FISH_ID_3	1.544781336	1.574378846	-0.02959751	M4	Crowded_&_Hypoxia
Event_061_School_50623_FISH_ID_7	Event_061_School_50623_FISH_ID_8	1.570995274	1.565835699	0.005159575	M5	Crowded_&_Hypoxia
Event_085_School_24414_FISH_ID_12	Event_085_School_24414_FISH_ID_13	1.516133564	1.571245374	-0.05511181	M1	Crowded_&_Hypoxia
Event_025_School_24703_FISH_ID_16	Event_025_School_24703_FISH_ID_7	1.472270923	1.571523661	-0.099252738	M3	Crowded
Event_092_Wall_40104_FISH_ID_11	Event_092_Wall_40104_FISH_ID_9	1.57251189	1.56983693	0.00267496	M6	Hypoxia
Event_085_School_23394_FISH_ID_28	Event_085_School_23394_FISH_ID_30	1.573007668	1.607536311	-0.034528643	M1	Crowded_&_Hypoxia
Event_035_School_31166_FISH_ID_13	Event_035_School_31166_FISH_ID_21	1.565594221	1.57062238	-0.005028159	M7	Crowded
Event_082_School_48611_FISH_ID_10	Event_082_School_48611_FISH_ID_32	1.573230979	1.605501508	-0.032270529	M4	Hypoxia
Event_097_Wall_24621_FISH_ID_8	Event_097_Wall_24621_FISH_ID_5	1.572908515	1.584944651	-0.012036136	M6	Crowded_&_Hypoxia
Event_006_Wall_20756_FISH_ID_4	Event_006_Wall_20756_FISH_ID_5	1.570197501	1.558386688	0.011810813	P	Control
Event_118_Wall_6658_FISH_ID_1	Event_118_Wall_6658_FISH_ID_10	1.561856578	1.573624251	-0.011767673	T1	Control
Event_093_School_36704_FISH_ID_8	Event_093_School_36704_FISH_ID_9	1.611041528	1.56438181	0.046659718	M7	Crowded_&_Hypoxia
Event_121_School_38003_FISH_ID_3	Event_121_School_38003_FISH_ID_4	1.565034653	1.578441182	-0.013406529	M4	Crowded_&_Hypoxia
Event_024_School_27672_FISH_ID_18	Event_024_School_27672_FISH_ID_17	1.584231951	1.5735478	0.010684151	M7	Hypoxia
Event_033_School_27801_FISH_ID_2	Event_033_School_27801_FISH_ID_33	1.567481247	1.802160881	-0.234679633	T2	Hypoxia
Event_086_Wall_15001_FISH_ID_12	Event_086_Wall_15001_FISH_ID_2	1.597974505	1.629498791	-0.031524286	P	Hypoxia
Event_085_School_24414_FISH_ID_6	Event_085_School_24414_FISH_ID_7	1.670632164	1.64466053	0.025971634	M1	Crowded_&_Hypoxia
Event_006_School_30288_FISH_ID_15	Event_006_School_30288_FISH_ID_3	1.570034435	1.604524644	-0.034490209	P	Control
Event_061_School_50623_FISH_ID_16	Event_061_School_50623_FISH_ID_4	1.571432943	1.572766959	-0.001334016	M5	Crowded_&_Hypoxia
Event_034_Wall_18982_FISH_ID_1	Event_034_Wall_18982_FISH_ID_10	1.543814353	1.579191158	-0.035376806	T3	Control
Event_069_Wall_9548_FISH_ID_13	Event_069_Wall_9548_FISH_ID_10	1.570645815	1.573402947	-0.002757133	M2	Hypoxia
Event_069_School_14859_FISH_ID_20	Event_069_School_14859_FISH_ID_21	1.612634809	1.640937908	-0.028303099	M2	Hypoxia
Event_033_Wall_25941_FISH_ID_7	Event_033_Wall_25941_FISH_ID_5	1.572062611	1.570667565	0.001395045	T2	Hypoxia
Event_034_Wall_18982_FISH_ID_2	Event_034_Wall_18982_FISH_ID_7	1.555667648	1.562501711	-0.006834063	T3	Control
Event_073_School_73896_FISH_ID_4	Event_073_School_73896_FISH_ID_8	1.570885787	1.571620693	-0.000734906	M2	Crowded_&_Hypoxia
Event_092_School_46808_FISH_ID_2	Event_092_School_46808_FISH_ID_23	1.574742476	1.524344113	0.050398364	M6	Hypoxia
Event_024_School_24596_FISH_ID_16	Event_024_School_24596_FISH_ID_17	1.59653471	1.58668237	0.009852339	M7	Hypoxia
Event_051_Wall_98638_FISH_ID_25	Event_051_Wall_98638_FISH_ID_28	1.604677544	1.752884062	-0.148206518	M1	Control
Event_038_Wall_52115_FISH_ID_3	Event_038_Wall_52115_FISH_ID_6	1.590793646	1.572426369	0.018367277	T3	Crowded_&_Hypoxia
Event_061_School_53217_FISH_ID_27	Event_061_School_53217_FISH_ID_28	1.570536628	1.606934459	-0.036397831	M5	Crowded_&_Hypoxia
Event_035_School_31166_FISH_ID_6	Event_035_School_31166_FISH_ID_16	1.569538281	1.572511857	-0.002973576	M7	Crowded
Event_052_Wall_94559_FISH_ID_7	Event_052_Wall_94559_FISH_ID_5	1.569039811	1.572513599	-0.003473788	X	Control
Event_105_School_35110_FISH_ID_33	Event_105_School_35110_FISH_ID_5	1.574974993	1.564183571	0.010791421	M7	Control
Event_113_School_21347_FISH_ID_11	Event_113_School_21347_FISH_ID_12	1.402517106	1.56965681	-0.167139703	M8	Control
Event_061_School_53217_FISH_ID_1	Event_061_School_53217_FISH_ID_28	1.55242979	1.606934459	-0.054504669	M5	Crowded_&_Hypoxia
Event_131_School_44691_FISH_ID_1	Event_131_School_44691_FISH_ID_38	1.660622313	1.694725586	-0.034103273	M8	Hypoxia
Event_103_Wall_21191_FISH_ID_5	Event_103_Wall_21191_FISH_ID_12	1.574411756	1.551088015	0.023323741	M5	Control
Event_121_Wall_28234_FISH_ID_3	Event_121_Wall_28234_FISH_ID_5	1.570929687	1.571798637	-0.00086895	M4	Crowded_&_Hypoxia
Event_082_School_44211_FISH_ID_1	Event_082_School_44211_FISH_ID_24	1.56857634	1.569486189	-0.000909849	M4	Hypoxia
Event_001_School_23849_FISH_ID_3	Event_001_School_23849_FISH_ID_30	1.570378199	1.634605167	-0.064226968	M5	Crowded
Event_113_School_21269_FISH_ID_1	Event_113_School_21269_FISH_ID_23	1.569607528	1.578001191	-0.008393663	M8	Control
Event_103_School_26408_FISH_ID_28	Event_103_School_26408_FISH_ID_5	1.571799962	1.643277892	-0.07147793	M5	Control
Event_005_School_34766_FISH_ID_9	Event_005_School_34766_FISH_ID_15	1.594799854	1.570331486	0.024468368	M6	Crowded
Event_084_School_36004_FISH_ID_14	Event_084_School_36004_FISH_ID_33	1.572033692	1.56606295	0.005970742	M8	Crowded
Event_076_School_24111_FISH_ID_26	Event_076_School_24111_FISH_ID_4	1.69419998	1.442699322	0.251500658	M2	Crowded
Event_061_School_53217_FISH_ID_8	Event_061_School_53217_FISH_ID_9	1.574775193	1.454029174	0.120746018	M5	Crowded_&_Hypoxia
Event_116_School_31613_FISH_ID_25	Event_116_School_31613_FISH_ID_26	1.574484929	1.573426657	0.001058273	P	Crowded
Event_069_School_17730_FISH_ID_21	Event_069_School_17730_FISH_ID_11	1.489281732	1.542190027	-0.052908295	M2	Hypoxia
Event_105_Wall_26707_FISH_ID_8	Event_105_Wall_26707_FISH_ID_9	1.67130516	1.568800487	0.102504673	M7	Control
Event_073_School_73896_FISH_ID_1	Event_073_School_73896_FISH_ID_3	1.564003251	1.573489595	-0.009486343	M2	Crowded_&_Hypoxia
Event_078_Wall_16304_FISH_ID_3	Event_078_Wall_16304_FISH_ID_7	1.578093203	1.578030932	6.23E-05	M1	Hypoxia
Event_116_School_31613_FISH_ID_20	Event_116_School_31613_FISH_ID_21	1.573639808	1.646249215	-0.072609408	P	Crowded
Event_024_School_23726_FISH_ID_25	Event_024_School_23726_FISH_ID_30	1.574048366	1.61296746	-0.038919094	M7	Hypoxia
Event_025_School_28572_FISH_ID_6	Event_025_School_28572_FISH_ID_13	1.578149592	1.571008243	0.007141349	M3	Crowded
Event_067_School_14872_FISH_ID_14	Event_067_School_14872_FISH_ID_33	1.564312803	1.570398706	-0.006085903	M1	Crowded
Event_085_School_28229_FISH_ID_22	Event_085_School_28229_FISH_ID_27	1.57293659	1.570231463	0.002705126	M1	Crowded_&_Hypoxia
Event_097_Wall_24621_FISH_ID_2	Event_097_Wall_24621_FISH_ID_5	1.572692899	1.584944651	-0.012251752	M6	Crowded_&_Hypoxia
Event_121_School_38003_FISH_ID_7	Event_121_School_38003_FISH_ID_8	1.569905848	1.571367807	-0.001461959	M4	Crowded_&_Hypoxia
Event_024_Wall_17990_FISH_ID_5	Event_024_Wall_17990_FISH_ID_6	1.556958454	1.427667373	0.129291081	M7	Hypoxia
Event_105_Wall_25622_FISH_ID_16	Event_105_Wall_25622_FISH_ID_12	1.572455783	1.553605561	0.018850223	M7	Control
Event_052_Wall_94559_FISH_ID_9	Event_052_Wall_94559_FISH_ID_5	1.570551271	1.572513599	-0.001962327	X	Control
Event_082_School_49012_FISH_ID_17	Event_082_School_49012_FISH_ID_19	1.578722075	1.578668956	5.31E-05	M4	Hypoxia
Event_105_Wall_25622_FISH_ID_10	Event_105_Wall_25622_FISH_ID_27	1.577269564	1.57410339	0.003166174	M7	Control
Event_076_Wall_14043_FISH_ID_8	Event_076_Wall_14043_FISH_ID_7	1.571325994	1.571159458	0.000166536	M2	Crowded
Event_105_School_32642_FISH_ID_26	Event_105_School_32642_FISH_ID_28	1.573833609	1.573739196	9.44E-05	M7	Control
Event_096_School_20236_FISH_ID_12	Event_096_School_20236_FISH_ID_13	1.61279443	1.469072492	0.143721938	M4	Control
Event_085_School_28229_FISH_ID_1	Event_085_School_28229_FISH_ID_9	1.572583361	1.622628206	-0.050044845	M1	Crowded_&_Hypoxia
Event_069_School_17895_FISH_ID_3	Event_069_School_17895_FISH_ID_4	1.571121988	1.563778936	0.007343052	M2	Hypoxia
Event_067_School_14872_FISH_ID_18	Event_067_School_14872_FISH_ID_19	1.595733284	1.574597184	0.0211361	M1	Crowded
Event_126_School_16951_FISH_ID_10	Event_126_School_16951_FISH_ID_12	1.431593792	1.587818687	-0.156224895	T3	Hypoxia
Event_051_School_100414_FISH_ID_27	Event_051_School_100414_FISH_ID_3	1.571442664	1.571817516	-0.000374852	M1	Control
Event_024_Wall_18383_FISH_ID_5	Event_024_Wall_18383_FISH_ID_6	1.572496045	1.539001508	0.033494538	M7	Hypoxia
Event_131_School_44691_FISH_ID_29	Event_131_School_44691_FISH_ID_4	1.602724631	1.575385951	0.027338679	M8	Hypoxia
Event_001_School_26949_FISH_ID_4	Event_001_School_26949_FISH_ID_5	1.567527761	1.545946385	0.021581376	M5	Crowded
Event_084_Wall_23026_FISH_ID_10	Event_084_Wall_23026_FISH_ID_15	1.571555384	1.573865659	-0.002310275	M8	Crowded
Event_024_School_24596_FISH_ID_12	Event_024_School_24596_FISH_ID_20	1.57599647	1.584935112	-0.008938642	M7	Hypoxia
Event_112_Wall_38297_FISH_ID_2	Event_112_Wall_38297_FISH_ID_11	1.570943478	1.56952769	0.001415787	M3	Crowded_&_Hypoxia
Event_076_Wall_14043_FISH_ID_1	Event_076_Wall_14043_FISH_ID_12	1.538011742	1.582385022	-0.04437328	M2	Crowded
Event_069_School_17730_FISH_ID_1	Event_069_School_17730_FISH_ID_16	1.565559949	1.788739136	-0.223179187	M2	Hypoxia
Event_025_School_28572_FISH_ID_7	Event_025_School_28572_FISH_ID_12	1.570601665	1.57150355	-0.000901885	M3	Crowded
Event_103_School_27573_FISH_ID_11	Event_103_School_27573_FISH_ID_25	1.232248415	1.878988964	-0.646740549	M5	Control
Event_001_Wall_18249_FISH_ID_1	Event_001_Wall_18249_FISH_ID_11	1.572578532	1.569939407	0.002639125	M5	Crowded
Event_034_School_30139_FISH_ID_14	Event_034_School_30139_FISH_ID_12	1.582357507	1.549962658	0.032394849	T3	Control
Event_085_School_28229_FISH_ID_5	Event_085_School_28229_FISH_ID_4	1.571242411	1.626001308	-0.054758898	M1	Crowded_&_Hypoxia
Event_034_School_30726_FISH_ID_20	Event_034_School_30726_FISH_ID_3	1.588539015	1.48944253	0.099096485	T3	Control
Event_076_School_16772_FISH_ID_4	Event_076_School_16772_FISH_ID_8	1.57091399	1.579160453	-0.008246464	M2	Crowded
Event_032_School_28871_FISH_ID_28	Event_032_School_28871_FISH_ID_30	1.549281912	1.570445523	-0.021163611	M6	Control
Event_051_Wall_97831_FISH_ID_27	Event_051_Wall_97831_FISH_ID_5	1.592831812	1.574500062	0.01833175	M1	Control
Event_084_School_36004_FISH_ID_28	Event_084_School_36004_FISH_ID_21	1.583639481	1.575480833	0.008158648	M8	Crowded
Event_032_School_29130_FISH_ID_1	Event_032_School_29130_FISH_ID_18	1.572707836	1.74859296	-0.175885124	M6	Control
Event_084_School_34733_FISH_ID_23	Event_084_School_34733_FISH_ID_1	1.599795317	1.584427489	0.015367828	M8	Crowded
Event_032_School_29130_FISH_ID_2	Event_032_School_29130_FISH_ID_10	1.568157761	1.659518308	-0.091360547	M6	Control
Event_126_Wall_11308_FISH_ID_8	Event_126_Wall_11308_FISH_ID_9	1.568378889	1.568496508	-0.00011762	T3	Hypoxia
Event_051_School_102812_FISH_ID_32	Event_051_School_102812_FISH_ID_34	1.607452658	1.569870293	0.037582365	M1	Control
Event_034_School_30726_FISH_ID_2	Event_034_School_30726_FISH_ID_3	1.549035293	1.48944253	0.059592762	T3	Control
Event_024_School_24596_FISH_ID_21	Event_024_School_24596_FISH_ID_17	1.580271771	1.58668237	-0.006410599	M7	Hypoxia
Event_131_Wall_36957_FISH_ID_19	Event_131_Wall_36957_FISH_ID_7	1.552702838	1.577179562	-0.024476724	M8	Hypoxia
Event_034_School_30139_FISH_ID_26	Event_034_School_30139_FISH_ID_14	1.581376958	1.582357507	-0.00098055	T3	Control
Event_076_Wall_14671_FISH_ID_10	Event_076_Wall_14671_FISH_ID_12	1.569612949	1.57199015	-0.002377201	M2	Crowded
Event_097_Wall_29096_FISH_ID_4	Event_097_Wall_29096_FISH_ID_2	1.569892687	1.598594703	-0.028702017	M6	Crowded_&_Hypoxia
Event_103_Wall_21191_FISH_ID_21	Event_103_Wall_21191_FISH_ID_24	1.568517814	1.582121424	-0.01360361	M5	Control
Event_046_School_18894_FISH_ID_14	Event_046_School_18894_FISH_ID_3	1.569179884	1.577362858	-0.008182973	M2	Control
Event_048_School_21888_FISH_ID_8	Event_048_School_21888_FISH_ID_14	1.511022336	1.582903867	-0.071881531	M5	Hypoxia
Event_001_School_23849_FISH_ID_2	Event_001_School_23849_FISH_ID_20	1.570979654	1.556896694	0.01408296	M5	Crowded
Event_097_School_36153_FISH_ID_6	Event_097_School_36153_FISH_ID_8	1.579874252	1.575952028	0.003922223	M6	Crowded_&_Hypoxia
Event_035_School_32042_FISH_ID_13	Event_035_School_32042_FISH_ID_24	1.576120736	1.741069265	-0.164948529	M7	Crowded
Event_035_Wall_23078_FISH_ID_23	Event_035_Wall_23078_FISH_ID_5	1.514845825	1.571960265	-0.05711444	M7	Crowded
Event_130_School_19983_FISH_ID_11	Event_130_School_19983_FISH_ID_12	1.565334291	1.713426515	-0.148092224	T2	Control
Event_051_Wall_98638_FISH_ID_3	Event_051_Wall_98638_FISH_ID_28	1.51616333	1.752884062	-0.236720733	M1	Control
Event_116_School_27073_FISH_ID_32	Event_116_School_27073_FISH_ID_37	1.563287546	1.6016948	-0.038407254	P	Crowded
Event_068_School_23602_FISH_ID_10	Event_068_School_23602_FISH_ID_14	1.567006161	1.560916315	0.006089846	M8	Crowded_&_Hypoxia
Event_118_Wall_6658_FISH_ID_18	Event_118_Wall_6658_FISH_ID_4	1.568327675	1.449806059	0.118521616	T1	Control
Event_001_School_23849_FISH_ID_1	Event_001_School_23849_FISH_ID_20	1.570489222	1.556896694	0.013592528	M5	Crowded
Event_025_Wall_18417_FISH_ID_1	Event_025_Wall_18417_FISH_ID_4	1.578184272	1.570195326	0.007988946	M3	Crowded
Event_061_School_51592_FISH_ID_3	Event_061_School_51592_FISH_ID_8	1.570516313	1.560637323	0.00987899	M5	Crowded_&_Hypoxia
Event_073_Wall_65496_FISH_ID_13	Event_073_Wall_65496_FISH_ID_15	1.548195452	1.651759978	-0.103564526	M2	Crowded_&_Hypoxia
Event_092_School_46618_FISH_ID_15	Event_092_School_46618_FISH_ID_16	1.61077858	1.624483311	-0.013704731	M6	Hypoxia
Event_076_School_16772_FISH_ID_21	Event_076_School_16772_FISH_ID_22	1.543738223	1.611312819	-0.067574596	M2	Crowded
Event_068_Wall_17063_FISH_ID_15	Event_068_Wall_17063_FISH_ID_2	1.570120686	1.58780338	-0.017682693	M8	Crowded_&_Hypoxia
Event_076_Wall_14671_FISH_ID_1	Event_076_Wall_14671_FISH_ID_13	1.571251512	1.572543445	-0.001291933	M2	Crowded
Event_068_School_23602_FISH_ID_11	Event_068_School_23602_FISH_ID_10	1.571078442	1.567006161	0.004072281	M8	Crowded_&_Hypoxia
Event_061_School_50623_FISH_ID_17	Event_061_School_50623_FISH_ID_18	1.573226779	1.571700756	0.001526023	M5	Crowded_&_Hypoxia
Event_112_School_47800_FISH_ID_6	Event_112_School_47800_FISH_ID_7	1.567861304	1.589847781	-0.021986477	M3	Crowded_&_Hypoxia
Event_051_School_102812_FISH_ID_8	Event_051_School_102812_FISH_ID_22	1.576507967	1.553859693	0.022648274	M1	Control
Event_121_Wall_24408_FISH_ID_5	Event_121_Wall_24408_FISH_ID_3	1.581837385	1.574378846	0.007458539	M4	Crowded_&_Hypoxia
Event_092_Wall_40104_FISH_ID_19	Event_092_Wall_40104_FISH_ID_15	1.577129682	1.576351958	0.000777724	M6	Hypoxia
Event_105_School_35110_FISH_ID_17	Event_105_School_35110_FISH_ID_32	1.573990177	1.383165555	0.190824622	M7	Control
Event_073_Wall_59147_FISH_ID_1	Event_073_Wall_59147_FISH_ID_10	1.581204145	1.574789821	0.006414324	M2	Crowded_&_Hypoxia
Event_048_Wall_14470_FISH_ID_1	Event_048_Wall_14470_FISH_ID_2	1.571518103	1.608063506	-0.036545402	M5	Hypoxia
Event_001_Wall_14228_FISH_ID_11	Event_001_Wall_14228_FISH_ID_18	1.565067134	1.572044154	-0.006977019	M5	Crowded
Event_078_School_21798_FISH_ID_1	Event_078_School_21798_FISH_ID_15	1.585332934	1.572900494	0.01243244	M1	Hypoxia
Event_105_School_35110_FISH_ID_6	Event_105_School_35110_FISH_ID_33	1.567179202	1.574974993	-0.007795791	M7	Control
Event_130_School_14941_FISH_ID_14	Event_130_School_14941_FISH_ID_23	1.594684555	1.575824435	0.01886012	T2	Control
Event_001_School_26949_FISH_ID_18	Event_001_School_26949_FISH_ID_7	1.574150872	1.572804842	0.001346031	M5	Crowded
Event_093_School_37839_FISH_ID_13	Event_093_School_37839_FISH_ID_8	1.566523374	1.561247027	0.005276348	M7	Crowded_&_Hypoxia
Event_084_School_34733_FISH_ID_2	Event_084_School_34733_FISH_ID_26	1.577830269	1.566989511	0.010840758	M8	Crowded
Event_116_School_25573_FISH_ID_36	Event_116_School_25573_FISH_ID_4	1.570974777	1.565734219	0.005240559	P	Crowded
Event_048_School_25305_FISH_ID_1	Event_048_School_25305_FISH_ID_4	1.516768253	1.576968829	-0.060200577	M5	Hypoxia
Event_032_School_29130_FISH_ID_4	Event_032_School_29130_FISH_ID_8	1.830373885	1.58419314	0.246180745	M6	Control
Event_061_School_53217_FISH_ID_29	Event_061_School_53217_FISH_ID_3	1.598892681	1.611353355	-0.012460675	M5	Crowded_&_Hypoxia
Event_048_Wall_14470_FISH_ID_17	Event_048_Wall_14470_FISH_ID_21	1.573973895	1.572795047	0.001178848	M5	Hypoxia
Event_068_School_23602_FISH_ID_30	Event_068_School_23602_FISH_ID_33	1.57040287	1.570725626	-0.000322756	M8	Crowded_&_Hypoxia
Event_068_School_23602_FISH_ID_13	Event_068_School_23602_FISH_ID_14	1.570732356	1.560916315	0.00981604	M8	Crowded_&_Hypoxia
Event_006_Wall_20956_FISH_ID_11	Event_006_Wall_20956_FISH_ID_5	1.492535855	1.564024162	-0.071488307	P	Control
Event_084_Wall_25470_FISH_ID_16	Event_084_Wall_25470_FISH_ID_7	1.564213525	1.687172868	-0.122959343	M8	Crowded
Event_051_Wall_95349_FISH_ID_15	Event_051_Wall_95349_FISH_ID_3	1.573807402	1.572694331	0.001113072	M1	Control
Event_131_School_44691_FISH_ID_44	Event_131_School_44691_FISH_ID_23	1.559181213	1.635791813	-0.0766106	M8	Hypoxia
Event_084_Wall_22179_FISH_ID_22	Event_084_Wall_22179_FISH_ID_6	1.574465968	1.570177102	0.004288866	M8	Crowded
Event_035_Wall_23078_FISH_ID_3	Event_035_Wall_23078_FISH_ID_5	1.570337467	1.571960265	-0.001622798	M7	Crowded
Event_014_School_39102_FISH_ID_1	Event_014_School_39102_FISH_ID_11	1.567351965	1.57263418	-0.005282215	P	Crowded_&_Hypoxia
Event_105_Wall_22908_FISH_ID_22	Event_105_Wall_22908_FISH_ID_31	1.547519083	1.535302091	0.012216993	M7	Control
Event_048_Wall_16470_FISH_ID_20	Event_048_Wall_16470_FISH_ID_25	1.573623358	1.572349352	0.001274007	M5	Hypoxia
Event_131_School_43291_FISH_ID_20	Event_131_School_43291_FISH_ID_1	1.565610288	1.608091908	-0.042481621	M8	Hypoxia
Event_048_School_21888_FISH_ID_1	Event_048_School_21888_FISH_ID_13	1.571213995	1.828785052	-0.257571056	M5	Hypoxia
Event_024_School_27672_FISH_ID_4	Event_024_School_27672_FISH_ID_5	1.582061392	1.572975151	0.009086241	M7	Hypoxia
Event_118_Wall_9984_FISH_ID_19	Event_118_Wall_9984_FISH_ID_8	1.573239659	1.532265909	0.04097375	T1	Control
Event_005_Wall_25199_FISH_ID_1	Event_005_Wall_25199_FISH_ID_14	1.580063754	1.931986635	-0.351922881	M6	Crowded
Event_068_School_23602_FISH_ID_29	Event_068_School_23602_FISH_ID_15	1.571130347	1.502100361	0.069029987	M8	Crowded_&_Hypoxia
Event_024_School_27672_FISH_ID_39	Event_024_School_27672_FISH_ID_4	1.574314048	1.582061392	-0.007747344	M7	Hypoxia
Event_051_School_102812_FISH_ID_26	Event_051_School_102812_FISH_ID_27	1.564844496	1.574589751	-0.009745255	M1	Control
Event_094_Wall_10303_FISH_ID_2	Event_094_Wall_10303_FISH_ID_3	1.578100842	1.575276381	0.002824462	T2	Crowded
Event_121_Wall_28234_FISH_ID_17	Event_121_Wall_28234_FISH_ID_2	1.57134172	1.568781081	0.002560639	M4	Crowded_&_Hypoxia
Event_130_Wall_11852_FISH_ID_17	Event_130_Wall_11852_FISH_ID_22	1.572597321	1.567048269	0.005549053	T2	Control
Event_093_School_37839_FISH_ID_9	Event_093_School_37839_FISH_ID_13	1.577948119	1.566523374	0.011424744	M7	Crowded_&_Hypoxia
Event_052_School_84567_FISH_ID_17	Event_052_School_84567_FISH_ID_20	1.574562805	1.558243442	0.016319363	X	Control
Event_131_School_44691_FISH_ID_3	Event_131_School_44691_FISH_ID_32	1.578566578	1.682737909	-0.104171331	M8	Hypoxia
Event_067_School_14872_FISH_ID_1	Event_067_School_14872_FISH_ID_16	1.568748743	1.548070541	0.020678202	M1	Crowded
Event_024_Wall_17576_FISH_ID_8	Event_024_Wall_17576_FISH_ID_4	1.633526965	1.575683465	0.057843499	M7	Hypoxia
Event_126_Wall_7975_FISH_ID_3	Event_126_Wall_7975_FISH_ID_6	1.544145979	1.574532622	-0.030386643	T3	Hypoxia
Event_092_Wall_40104_FISH_ID_16	Event_092_Wall_40104_FISH_ID_17	1.576776974	1.567102354	0.00967462	M6	Hypoxia
Event_130_Wall_11852_FISH_ID_16	Event_130_Wall_11852_FISH_ID_11	1.565062566	1.582079825	-0.017017259	T2	Control
Event_085_School_24414_FISH_ID_24	Event_085_School_24414_FISH_ID_13	1.573107127	1.571245374	0.001861753	M1	Crowded_&_Hypoxia
Event_096_School_25848_FISH_ID_20	Event_096_School_25848_FISH_ID_23	1.563040069	1.569444493	-0.006404424	M4	Control
Event_093_School_34627_FISH_ID_17	Event_093_School_34627_FISH_ID_6	1.575685687	1.61140032	-0.035714633	M7	Crowded_&_Hypoxia
Event_001_Wall_14228_FISH_ID_7	Event_001_Wall_14228_FISH_ID_6	1.567071943	1.574507676	-0.007435734	M5	Crowded
Event_131_School_44691_FISH_ID_19	Event_131_School_44691_FISH_ID_2	1.572328398	1.568011026	0.004317372	M8	Hypoxia
Event_130_School_16442_FISH_ID_16	Event_130_School_16442_FISH_ID_5	1.570720233	1.638582642	-0.067862409	T2	Control
Event_121_Wall_24408_FISH_ID_11	Event_121_Wall_24408_FISH_ID_2	1.567562764	1.57447412	-0.006911355	M4	Crowded_&_Hypoxia
Event_068_Wall_17063_FISH_ID_8	Event_068_Wall_17063_FISH_ID_3	1.422246894	1.546675917	-0.124429023	M8	Crowded_&_Hypoxia
Event_068_Wall_16089_FISH_ID_8	Event_068_Wall_16089_FISH_ID_23	1.54913143	1.568233802	-0.019102372	M8	Crowded_&_Hypoxia
Event_048_School_25305_FISH_ID_16	Event_048_School_25305_FISH_ID_22	1.40284181	1.567553113	-0.164711304	M5	Hypoxia
Event_105_School_38322_FISH_ID_10	Event_105_School_38322_FISH_ID_16	1.56559783	1.569578246	-0.003980415	M7	Control
Event_035_School_32042_FISH_ID_3	Event_035_School_32042_FISH_ID_5	1.570573496	1.570993253	-0.000419757	M7	Crowded
Event_112_School_45158_FISH_ID_8	Event_112_School_45158_FISH_ID_9	1.576806461	1.589748203	-0.012941743	M3	Crowded_&_Hypoxia
Event_061_School_53217_FISH_ID_38	Event_061_School_53217_FISH_ID_4	1.572794255	1.571155064	0.001639191	M5	Crowded_&_Hypoxia
Event_025_School_28572_FISH_ID_23	Event_025_School_28572_FISH_ID_25	1.568726253	1.572499796	-0.003773544	M3	Crowded
Event_001_School_23849_FISH_ID_5	Event_001_School_23849_FISH_ID_7	1.56678893	1.570537983	-0.003749053	M5	Crowded
Event_126_School_18261_FISH_ID_13	Event_126_School_18261_FISH_ID_18	1.667441095	1.576219692	0.091221403	T3	Hypoxia
Event_068_School_21770_FISH_ID_7	Event_068_School_21770_FISH_ID_8	1.552317063	1.566759431	-0.014442368	M8	Crowded_&_Hypoxia
Event_116_School_25573_FISH_ID_20	Event_116_School_25573_FISH_ID_23	1.574183861	1.602569032	-0.028385171	P	Crowded
Event_093_School_36704_FISH_ID_12	Event_093_School_36704_FISH_ID_19	1.57613073	1.570812194	0.005318537	M7	Crowded_&_Hypoxia
Event_024_Wall_17576_FISH_ID_13	Event_024_Wall_17576_FISH_ID_6	1.57508694	1.574050353	0.001036587	M7	Hypoxia
Event_103_School_26408_FISH_ID_20	Event_103_School_26408_FISH_ID_27	1.835246829	1.55236977	0.282877059	M5	Control
Event_035_School_32042_FISH_ID_19	Event_035_School_32042_FISH_ID_2	1.571049432	1.563989992	0.00705944	M7	Crowded
Event_103_Wall_18297_FISH_ID_13	Event_103_Wall_18297_FISH_ID_6	1.562966231	1.56944961	-0.006483379	M5	Control
Event_096_School_20236_FISH_ID_18	Event_096_School_20236_FISH_ID_19	1.548283269	1.558490317	-0.010207048	M4	Control
Event_096_Wall_10755_FISH_ID_8	Event_096_Wall_10755_FISH_ID_9	1.582479677	1.613494195	-0.031014517	M4	Control
Event_024_Wall_18383_FISH_ID_1	Event_024_Wall_18383_FISH_ID_12	1.587795938	1.313961186	0.273834752	M7	Hypoxia
Event_097_Wall_24621_FISH_ID_16	Event_097_Wall_24621_FISH_ID_15	1.54962508	1.572292857	-0.022667777	M6	Crowded_&_Hypoxia
Event_073_Wall_65121_FISH_ID_10	Event_073_Wall_65121_FISH_ID_13	1.572557818	1.497632585	0.074925233	M2	Crowded_&_Hypoxia
Event_086_School_25399_FISH_ID_2	Event_086_School_25399_FISH_ID_3	1.571873961	1.571126381	0.00074758	P	Hypoxia
Event_086_School_25399_FISH_ID_6	Event_086_School_25399_FISH_ID_2	1.565706766	1.571873961	-0.006167195	P	Hypoxia
Event_097_School_42225_FISH_ID_19	Event_097_School_42225_FISH_ID_21	1.600007976	1.57079256	0.029215417	M6	Crowded_&_Hypoxia
Event_118_School_16546_FISH_ID_17	Event_118_School_16546_FISH_ID_20	1.569633219	1.56968734	-5.41E-05	T1	Control
Event_103_School_27573_FISH_ID_18	Event_103_School_27573_FISH_ID_19	1.570797209	1.5282003	0.042596909	M5	Control
Event_106_Wall_44384_FISH_ID_6	Event_106_Wall_44384_FISH_ID_7	1.610056977	1.596919236	0.013137741	T1	Crowded
Event_130_Wall_12222_FISH_ID_4	Event_130_Wall_12222_FISH_ID_3	1.569758215	1.57616527	-0.006407055	T2	Control
Event_061_Wall_41827_FISH_ID_10	Event_061_Wall_41827_FISH_ID_3	1.569611224	1.56859519	0.001016034	M5	Crowded_&_Hypoxia
Event_035_Wall_20697_FISH_ID_1	Event_035_Wall_20697_FISH_ID_17	1.569159748	1.571808637	-0.002648889	M7	Crowded
Event_051_Wall_95349_FISH_ID_11	Event_051_Wall_95349_FISH_ID_15	1.569873182	1.573807402	-0.003934221	M1	Control
Event_035_School_32042_FISH_ID_11	Event_035_School_32042_FISH_ID_12	1.572848519	1.584406928	-0.011558409	M7	Crowded
Event_035_School_31166_FISH_ID_10	Event_035_School_31166_FISH_ID_30	1.570524867	1.57308654	-0.002561673	M7	Crowded
Event_126_Wall_7975_FISH_ID_15	Event_126_Wall_7975_FISH_ID_8	1.580308583	1.596178652	-0.015870069	T3	Hypoxia
Event_082_School_48611_FISH_ID_7	Event_082_School_48611_FISH_ID_8	1.700479359	1.568468393	0.132010967	M4	Hypoxia
Event_033_Wall_25941_FISH_ID_4	Event_033_Wall_25941_FISH_ID_7	1.566735733	1.572062611	-0.005326878	T2	Hypoxia
Event_130_School_16442_FISH_ID_14	Event_130_School_16442_FISH_ID_15	1.765092095	1.580084716	0.185007379	T2	Control
Event_033_Wall_24776_FISH_ID_12	Event_033_Wall_24776_FISH_ID_2	1.572731854	1.496748086	0.075983769	T2	Hypoxia
Event_067_School_13628_FISH_ID_3	Event_067_School_13628_FISH_ID_9	1.558340393	1.571186554	-0.012846161	M1	Crowded
Event_067_School_14825_FISH_ID_1	Event_067_School_14825_FISH_ID_10	1.569265335	1.577335835	-0.008070501	M1	Crowded
Event_112_Wall_35357_FISH_ID_3	Event_112_Wall_35357_FISH_ID_4	1.570399583	1.615807215	-0.045407632	M3	Crowded_&_Hypoxia
Event_118_Wall_9984_FISH_ID_6	Event_118_Wall_9984_FISH_ID_500	1.658073963	1.634941988	0.023131975	T1	Control
Event_084_School_34733_FISH_ID_20	Event_084_School_34733_FISH_ID_21	1.573799963	1.572638459	0.001161504	M8	Crowded
Event_032_School_27625_FISH_ID_3	Event_032_School_27625_FISH_ID_23	1.572930564	1.638805594	-0.06587503	M6	Control
Event_046_School_20537_FISH_ID_15	Event_046_School_20537_FISH_ID_14	1.57046629	1.55962404	0.010842249	M2	Control
Event_005_Wall_27520_FISH_ID_2	Event_005_Wall_27520_FISH_ID_7	1.603334079	1.585620139	0.01771394	M6	Crowded
Event_103_School_25558_FISH_ID_8	Event_103_School_25558_FISH_ID_7	1.575835199	1.572281833	0.003553366	M5	Control
Event_068_School_24127_FISH_ID_19	Event_068_School_24127_FISH_ID_18	1.567116321	1.554536404	0.012579917	M8	Crowded_&_Hypoxia
Event_034_School_30726_FISH_ID_14	Event_034_School_30726_FISH_ID_16	1.574854355	1.572824351	0.002030004	T3	Control
Event_045_School_21212_FISH_ID_7	Event_045_School_21212_FISH_ID_2	1.524443553	1.570764052	-0.046320499	M4	Crowded
Event_052_Wall_90326_FISH_ID_9	Event_052_Wall_90326_FISH_ID_12	1.570268284	1.566131631	0.004136653	X	Control
Event_025_School_25778_FISH_ID_1	Event_025_School_25778_FISH_ID_5	1.579520002	1.595230783	-0.015710781	M3	Crowded
Event_116_Wall_16917_FISH_ID_34	Event_116_Wall_16917_FISH_ID_17	1.581433875	1.571361134	0.010072742	P	Crowded
Event_118_School_13736_FISH_ID_3	Event_118_School_13736_FISH_ID_5	1.566675498	1.571391416	-0.004715918	T1	Control
Event_113_School_21269_FISH_ID_14	Event_113_School_21269_FISH_ID_13	1.573313909	1.72691101	-0.153597101	M8	Control
Event_067_School_13628_FISH_ID_17	Event_067_School_13628_FISH_ID_2	1.57128822	1.570675438	0.000612782	M1	Crowded
Event_105_School_32642_FISH_ID_17	Event_105_School_32642_FISH_ID_27	1.625808472	1.577271973	0.048536499	M7	Control
Event_069_School_14859_FISH_ID_9	Event_069_School_14859_FISH_ID_12	1.553169903	1.570519335	-0.017349432	M2	Hypoxia
Event_061_Wall_43936_FISH_ID_12	Event_061_Wall_43936_FISH_ID_8	1.659889645	1.552222133	0.107667511	M5	Crowded_&_Hypoxia
Event_061_School_50623_FISH_ID_21	Event_061_School_50623_FISH_ID_22	1.59307164	1.55645746	0.03661418	M5	Crowded_&_Hypoxia
Event_103_School_26408_FISH_ID_14	Event_103_School_26408_FISH_ID_15	1.576589077	1.57267761	0.003911467	M5	Control
Event_116_School_31613_FISH_ID_19	Event_116_School_31613_FISH_ID_25	1.572666747	1.574484929	-0.001818182	P	Crowded
Event_085_School_24414_FISH_ID_32	Event_085_School_24414_FISH_ID_33	1.576239838	1.56918831	0.007051528	M1	Crowded_&_Hypoxia
Event_085_School_24414_FISH_ID_19	Event_085_School_24414_FISH_ID_33	1.571886913	1.56918831	0.002698602	M1	Crowded_&_Hypoxia
Event_121_School_33815_FISH_ID_18	Event_121_School_33815_FISH_ID_2	1.574624805	1.584786484	-0.010161678	M4	Crowded_&_Hypoxia
Event_084_School_34733_FISH_ID_13	Event_084_School_34733_FISH_ID_29	1.568275739	1.618708208	-0.050432469	M8	Crowded
Event_092_School_44229_FISH_ID_10	Event_092_School_44229_FISH_ID_12	1.570226782	1.572399903	-0.002173121	M6	Hypoxia
Event_082_School_48611_FISH_ID_13	Event_082_School_48611_FISH_ID_2	1.572314397	1.569875735	0.002438662	M4	Hypoxia
Event_093_School_37839_FISH_ID_17	Event_093_School_37839_FISH_ID_5	1.6498926	1.571100376	0.078792225	M7	Crowded_&_Hypoxia
Event_082_School_44211_FISH_ID_13	Event_082_School_44211_FISH_ID_14	1.574979869	1.618527821	-0.043547952	M4	Hypoxia
Event_005_School_35200_FISH_ID_14	Event_005_School_35200_FISH_ID_21	1.570028925	1.570787843	-0.000758919	M6	Crowded
Event_105_School_35110_FISH_ID_13	Event_105_School_35110_FISH_ID_5	1.564251021	1.564183571	6.74E-05	M7	Control
Event_121_School_33815_FISH_ID_12	Event_121_School_33815_FISH_ID_9	1.577822282	1.572410303	0.005411979	M4	Crowded_&_Hypoxia
Event_086_School_26314_FISH_ID_8	Event_086_School_26314_FISH_ID_9	1.569228821	1.569205781	2.30E-05	P	Hypoxia
Event_121_School_33815_FISH_ID_3	Event_121_School_33815_FISH_ID_5	1.575303021	1.602430473	-0.027127453	M4	Crowded_&_Hypoxia
Event_024_School_23726_FISH_ID_12	Event_024_School_23726_FISH_ID_13	1.570056904	1.529046203	0.041010701	M7	Hypoxia
Event_130_School_19983_FISH_ID_15	Event_130_School_19983_FISH_ID_12	1.587082875	1.713426515	-0.12634364	T2	Control
Event_114_School_18923_FISH_ID_9	Event_114_School_18923_FISH_ID_7	1.595056272	1.575536208	0.019520064	T1	Hypoxia
Event_105_School_38322_FISH_ID_3	Event_105_School_38322_FISH_ID_6	1.603848454	1.592235145	0.011613309	M7	Control
Event_084_Wall_23026_FISH_ID_6	Event_084_Wall_23026_FISH_ID_7	1.535055289	1.57444317	-0.039387881	M8	Crowded
Event_045_Wall_15493_FISH_ID_5	Event_045_Wall_15493_FISH_ID_6	1.560865201	1.672240581	-0.11137538	M4	Crowded
Event_103_School_26408_FISH_ID_18	Event_103_School_26408_FISH_ID_2	1.560782661	1.569800591	-0.00901793	M5	Control
Event_086_Wall_21288_FISH_ID_3	Event_086_Wall_21288_FISH_ID_5	1.573065764	1.570663953	0.002401812	P	Hypoxia
Event_118_School_13736_FISH_ID_2	Event_118_School_13736_FISH_ID_7	1.795654966	1.57147213	0.224182836	T1	Control
Event_112_School_45764_FISH_ID_5	Event_112_School_45764_FISH_ID_9	1.571907951	1.575280964	-0.003373012	M3	Crowded_&_Hypoxia
Event_061_Wall_44789_FISH_ID_20	Event_061_Wall_44789_FISH_ID_2	1.566879418	1.566891285	-1.19E-05	M5	Crowded_&_Hypoxia
Event_085_Wall_18835_FISH_ID_1	Event_085_Wall_18835_FISH_ID_10	1.570215569	1.619474798	-0.049259229	M1	Crowded_&_Hypoxia
Event_068_School_23602_FISH_ID_36	Event_068_School_23602_FISH_ID_33	1.575810831	1.570725626	0.005085204	M8	Crowded_&_Hypoxia
Event_068_Wall_17063_FISH_ID_21	Event_068_Wall_17063_FISH_ID_11	1.897715348	1.571424127	0.326291221	M8	Crowded_&_Hypoxia
Event_001_School_24773_FISH_ID_11	Event_001_School_24773_FISH_ID_27	1.570680357	1.570504577	0.000175779	M5	Crowded
Event_033_Wall_25536_FISH_ID_11	Event_033_Wall_25536_FISH_ID_6	1.515516495	1.572117467	-0.056600972	T2	Hypoxia
Event_045_School_21212_FISH_ID_15	Event_045_School_21212_FISH_ID_7	1.562845819	1.524443553	0.038402266	M4	Crowded
Event_084_Wall_25470_FISH_ID_6	Event_084_Wall_25470_FISH_ID_7	1.57222492	1.687172868	-0.114947949	M8	Crowded
Event_005_School_33460_FISH_ID_8	Event_005_School_33460_FISH_ID_6	1.577232114	1.571660014	0.0055721	M6	Crowded
Event_113_School_21121_FISH_ID_11	Event_113_School_21121_FISH_ID_12	1.570671032	1.566644094	0.004026938	M8	Control
Event_025_Wall_18417_FISH_ID_26	Event_025_Wall_18417_FISH_ID_3	1.537593531	1.523962764	0.013630767	M3	Crowded
Event_097_School_42225_FISH_ID_17	Event_097_School_42225_FISH_ID_9	1.618066569	1.571006761	0.047059808	M6	Crowded_&_Hypoxia
Event_076_Wall_15147_FISH_ID_5	Event_076_Wall_15147_FISH_ID_6	1.574559455	1.568109179	0.006450276	M2	Crowded
Event_032_School_27625_FISH_ID_12	Event_032_School_27625_FISH_ID_13	1.572391788	1.575615129	-0.003223341	M6	Control
Event_105_School_38322_FISH_ID_11	Event_105_School_38322_FISH_ID_7	1.56823495	1.755226628	-0.186991679	M7	Control
Event_006_School_33072_FISH_ID_1	Event_006_School_33072_FISH_ID_6	1.572391278	1.55792078	0.014470498	P	Control
Event_126_School_16951_FISH_ID_6	Event_126_School_16951_FISH_ID_5	1.230973353	1.514980269	-0.284006917	T3	Hypoxia
Event_069_School_17730_FISH_ID_12	Event_069_School_17730_FISH_ID_16	1.580043443	1.788739136	-0.208695693	M2	Hypoxia
Event_113_Wall_15656_FISH_ID_2	Event_113_Wall_15656_FISH_ID_3	1.577765064	1.526643601	0.051121462	M8	Control
Event_118_School_16546_FISH_ID_4	Event_118_School_16546_FISH_ID_8	1.610321986	1.575722454	0.034599532	T1	Control
Event_130_School_16442_FISH_ID_20	Event_130_School_16442_FISH_ID_21	1.5671773	1.60376726	-0.03658996	T2	Control
Event_068_Wall_16089_FISH_ID_3	Event_068_Wall_16089_FISH_ID_6	1.572569492	1.572130724	0.000438768	M8	Crowded_&_Hypoxia
Event_105_School_32642_FISH_ID_16	Event_105_School_32642_FISH_ID_7	1.568225098	1.581545433	-0.013320335	M7	Control
Event_061_School_53217_FISH_ID_12	Event_061_School_53217_FISH_ID_15	1.566223671	1.5713284	-0.005104729	M5	Crowded_&_Hypoxia
Event_067_Wall_9645_FISH_ID_4	Event_067_Wall_9645_FISH_ID_5	1.570985533	1.572125279	-0.001139746	M1	Crowded
Event_116_School_25573_FISH_ID_34	Event_116_School_25573_FISH_ID_40	1.730808547	1.574121184	0.156687363	P	Crowded
Event_061_Wall_44789_FISH_ID_24	Event_061_Wall_44789_FISH_ID_3	1.568038524	1.570134834	-0.002096311	M5	Crowded_&_Hypoxia
Event_051_Wall_98638_FISH_ID_10	Event_051_Wall_98638_FISH_ID_4	1.572707857	1.571347171	0.001360686	M1	Control
Event_073_Wall_59147_FISH_ID_13	Event_073_Wall_59147_FISH_ID_1	1.690202358	1.581204145	0.108998214	M2	Crowded_&_Hypoxia
Event_048_Wall_14470_FISH_ID_27	Event_048_Wall_14470_FISH_ID_21	1.572874257	1.572795047	7.92E-05	M5	Hypoxia
Event_113_School_21347_FISH_ID_29	Event_113_School_21347_FISH_ID_30	1.569888397	1.565298646	0.004589751	M8	Control
Event_108_Wall_12025_FISH_ID_1	Event_108_Wall_12025_FISH_ID_2	1.57116649	1.56624914	0.004917349	T3	Crowded
Event_130_Wall_11852_FISH_ID_15	Event_130_Wall_11852_FISH_ID_8	1.510447252	1.579339367	-0.068892115	T2	Control
Event_068_School_23602_FISH_ID_17	Event_068_School_23602_FISH_ID_4	1.566873832	1.56622218	0.000651652	M8	Crowded_&_Hypoxia
Event_046_School_20661_FISH_ID_2	Event_046_School_20661_FISH_ID_18	1.575619647	1.523155745	0.052463901	M2	Control
Event_025_Wall_16644_FISH_ID_13	Event_025_Wall_16644_FISH_ID_14	1.611809572	1.572313249	0.039496322	M3	Crowded
Event_126_School_20453_FISH_ID_16	Event_126_School_20453_FISH_ID_17	1.57408729	1.567768705	0.006318585	T3	Hypoxia
Event_035_School_31166_FISH_ID_11	Event_035_School_31166_FISH_ID_10	1.570283828	1.570524867	-0.000241039	M7	Crowded
Event_068_School_23602_FISH_ID_5	Event_068_School_23602_FISH_ID_23	1.570522195	1.566539911	0.003982284	M8	Crowded_&_Hypoxia
Event_130_School_16442_FISH_ID_17	Event_130_School_16442_FISH_ID_19	1.571515513	1.584862514	-0.013347002	T2	Control
Event_045_School_18056_FISH_ID_6	Event_045_School_18056_FISH_ID_13	1.573600592	1.589423995	-0.015823403	M4	Crowded
Event_131_Wall_36957_FISH_ID_16	Event_131_Wall_36957_FISH_ID_12	1.595959497	1.576195266	0.019764231	M8	Hypoxia
Event_051_Wall_95349_FISH_ID_13	Event_051_Wall_95349_FISH_ID_11	1.491270757	1.569873182	-0.078602425	M1	Control
Event_025_School_28572_FISH_ID_4	Event_025_School_28572_FISH_ID_6	1.572352805	1.578149592	-0.005796787	M3	Crowded
Event_103_Wall_21191_FISH_ID_11	Event_103_Wall_21191_FISH_ID_2	1.606840994	1.555587029	0.051253965	M5	Control
Event_112_School_47800_FISH_ID_5	Event_112_School_47800_FISH_ID_20	1.576841997	1.57589022	0.000951777	M3	Crowded_&_Hypoxia
Event_061_School_53217_FISH_ID_11	Event_061_School_53217_FISH_ID_12	1.567492952	1.566223671	0.001269281	M5	Crowded_&_Hypoxia
Event_113_School_21269_FISH_ID_19	Event_113_School_21269_FISH_ID_20	1.574623539	1.34279651	0.231827029	M8	Control
Event_068_School_24127_FISH_ID_13	Event_068_School_24127_FISH_ID_14	1.579772305	1.49294838	0.086823925	M8	Crowded_&_Hypoxia
Event_061_School_53217_FISH_ID_10	Event_061_School_53217_FISH_ID_11	1.32241605	1.567492952	-0.245076902	M5	Crowded_&_Hypoxia
Event_035_School_33782_FISH_ID_1	Event_035_School_33782_FISH_ID_8	1.569621533	1.566504712	0.003116821	M7	Crowded
Event_078_School_21798_FISH_ID_19	Event_078_School_21798_FISH_ID_2	1.568169785	1.570175031	-0.002005246	M1	Hypoxia
Event_112_Wall_36567_FISH_ID_12	Event_112_Wall_36567_FISH_ID_13	1.590419421	1.568896625	0.021522796	M3	Crowded_&_Hypoxia
Event_105_Wall_22908_FISH_ID_11	Event_105_Wall_22908_FISH_ID_13	1.573935553	1.572064216	0.001871337	M7	Control
Event_025_School_24703_FISH_ID_15	Event_025_School_24703_FISH_ID_7	1.539101185	1.571523661	-0.032422476	M3	Crowded
Event_103_Wall_18297_FISH_ID_2	Event_103_Wall_18297_FISH_ID_3	1.571344129	1.570869892	0.000474237	M5	Control
Event_001_School_26949_FISH_ID_3	Event_001_School_26949_FISH_ID_30	1.570012802	1.690721512	-0.12070871	M5	Crowded
Event_061_Wall_43936_FISH_ID_2	Event_061_Wall_43936_FISH_ID_15	1.588372349	1.645771591	-0.057399242	M5	Crowded_&_Hypoxia
Event_105_Wall_22908_FISH_ID_10	Event_105_Wall_22908_FISH_ID_11	1.59808399	1.573935553	0.024148437	M7	Control
Event_025_Wall_18417_FISH_ID_21	Event_025_Wall_18417_FISH_ID_23	1.59105049	1.574460553	0.016589937	M3	Crowded
Event_093_School_34627_FISH_ID_4	Event_093_School_34627_FISH_ID_17	1.567610807	1.575685687	-0.00807488	M7	Crowded_&_Hypoxia
Event_084_School_36004_FISH_ID_2	Event_084_School_36004_FISH_ID_18	1.571037856	1.574845389	-0.003807533	M8	Crowded
Event_126_Wall_6552_FISH_ID_12	Event_126_Wall_6552_FISH_ID_13	1.51500283	1.509138708	0.005864122	T3	Hypoxia
Event_035_School_33782_FISH_ID_5	Event_035_School_33782_FISH_ID_7	1.571143924	1.575917947	-0.004774023	M7	Crowded
Event_025_School_24703_FISH_ID_19	Event_025_School_24703_FISH_ID_2	1.572517411	1.555605959	0.016911452	M3	Crowded
Event_097_Wall_30196_FISH_ID_1	Event_097_Wall_30196_FISH_ID_6	1.677249099	1.575824698	0.101424401	M6	Crowded_&_Hypoxia
Event_006_School_28093_FISH_ID_8	Event_006_School_28093_FISH_ID_9	1.571900959	1.571034345	0.000866614	P	Control
Event_112_Wall_36567_FISH_ID_6	Event_112_Wall_36567_FISH_ID_7	1.571451594	1.573148447	-0.001696853	M3	Crowded_&_Hypoxia
Event_086_School_26314_FISH_ID_7	Event_086_School_26314_FISH_ID_8	1.571894103	1.569228821	0.002665282	P	Hypoxia
Event_014_School_39102_FISH_ID_3	Event_014_School_39102_FISH_ID_4	1.58374556	1.570425697	0.013319863	P	Crowded_&_Hypoxia
Event_067_School_13628_FISH_ID_13	Event_067_School_13628_FISH_ID_2	1.573632785	1.570675438	0.002957347	M1	Crowded
Event_103_School_27573_FISH_ID_5	Event_103_School_27573_FISH_ID_21	1.571576927	1.576766654	-0.005189728	M5	Control
Event_061_School_51592_FISH_ID_1	Event_061_School_51592_FISH_ID_11	1.570664204	1.567185267	0.003478936	M5	Crowded_&_Hypoxia
Event_103_Wall_15101_FISH_ID_8	Event_103_Wall_15101_FISH_ID_12	1.602875548	1.594874522	0.008001026	M5	Control
Event_078_Wall_16304_FISH_ID_1	Event_078_Wall_16304_FISH_ID_2	1.570616841	1.570134964	0.000481877	M1	Hypoxia
Event_051_Wall_98638_FISH_ID_23	Event_051_Wall_98638_FISH_ID_25	1.572682281	1.604677544	-0.031995264	M1	Control
Event_046_School_18894_FISH_ID_1	Event_046_School_18894_FISH_ID_3	1.641392169	1.577362858	0.064029312	M2	Control
Event_082_School_49012_FISH_ID_13	Event_082_School_49012_FISH_ID_7	1.574222718	1.532646318	0.041576399	M4	Hypoxia
Event_046_School_20537_FISH_ID_2	Event_046_School_20537_FISH_ID_9	1.563151209	1.596676118	-0.033524909	M2	Control
Event_130_Wall_7142_FISH_ID_10	Event_130_Wall_7142_FISH_ID_13	1.565912391	1.571454191	-0.0055418	T2	Control
Event_097_School_42225_FISH_ID_3	Event_097_School_42225_FISH_ID_2	1.548223176	1.570919413	-0.022696237	M6	Crowded_&_Hypoxia
Event_096_Wall_15559_FISH_ID_8	Event_096_Wall_15559_FISH_ID_9	1.562565266	1.571256863	-0.008691597	M4	Control
Event_106_School_51110_FISH_ID_2	Event_106_School_51110_FISH_ID_4	1.629504837	1.579640912	0.049863925	T1	Crowded
Event_116_School_25573_FISH_ID_8	Event_116_School_25573_FISH_ID_34	1.571753388	1.730808547	-0.159055159	P	Crowded
Event_130_Wall_7142_FISH_ID_11	Event_130_Wall_7142_FISH_ID_13	1.571725452	1.571454191	0.000271261	T2	Control
Event_093_School_36704_FISH_ID_7	Event_093_School_36704_FISH_ID_5	1.567188868	1.594272773	-0.027083905	M7	Crowded_&_Hypoxia
Event_121_School_33815_FISH_ID_7	Event_121_School_33815_FISH_ID_18	1.579077703	1.574624805	0.004452898	M4	Crowded_&_Hypoxia
Event_035_School_31166_FISH_ID_1	Event_035_School_31166_FISH_ID_18	1.577668163	1.571365265	0.006302898	M7	Crowded
Event_076_School_24111_FISH_ID_1	Event_076_School_24111_FISH_ID_11	1.350633859	1.570696128	-0.22006227	M2	Crowded
Event_114_School_14333_FISH_ID_2	Event_114_School_14333_FISH_ID_3	1.568157587	1.636305381	-0.068147794	T1	Hypoxia
Event_097_Wall_29096_FISH_ID_3	Event_097_Wall_29096_FISH_ID_13	1.646752742	1.576881474	0.069871268	M6	Crowded_&_Hypoxia
Event_035_School_33782_FISH_ID_25	Event_035_School_33782_FISH_ID_10	1.668744103	1.570877271	0.097866832	M7	Crowded
Event_085_Wall_18835_FISH_ID_7	Event_085_Wall_18835_FISH_ID_10	1.576642291	1.619474798	-0.042832507	M1	Crowded_&_Hypoxia
Event_076_School_25845_FISH_ID_29	Event_076_School_25845_FISH_ID_6	1.609212967	1.570513614	0.038699353	M2	Crowded
Event_116_Wall_17680_FISH_ID_16	Event_116_Wall_17680_FISH_ID_15	1.596433224	1.574678302	0.021754922	P	Crowded
Event_118_School_13732_FISH_ID_5	Event_118_School_13732_FISH_ID_6	1.661401258	1.658072948	0.00332831	T1	Control
Event_112_School_47800_FISH_ID_2	Event_112_School_47800_FISH_ID_9	1.583228719	1.568886656	0.014342064	M3	Crowded_&_Hypoxia
Event_112_School_45158_FISH_ID_12	Event_112_School_45158_FISH_ID_15	1.557452531	1.622159733	-0.064707202	M3	Crowded_&_Hypoxia
Event_048_School_21888_FISH_ID_23	Event_048_School_21888_FISH_ID_24	1.57093033	1.576436054	-0.005505724	M5	Hypoxia
Event_046_School_20661_FISH_ID_4	Event_046_School_20661_FISH_ID_7	1.587467177	1.563624748	0.023842429	M2	Control
Event_067_School_14825_FISH_ID_21	Event_067_School_14825_FISH_ID_4	1.570227671	1.568041068	0.002186602	M1	Crowded
Event_051_School_100153_FISH_ID_2	Event_051_School_100153_FISH_ID_41	1.573339574	1.572976072	0.000363502	M1	Control
Event_005_School_35200_FISH_ID_6	Event_005_School_35200_FISH_ID_14	1.559814958	1.570028925	-0.010213967	M6	Crowded
Event_085_School_24414_FISH_ID_29	Event_085_School_24414_FISH_ID_12	1.572283148	1.516133564	0.056149584	M1	Crowded_&_Hypoxia
Event_084_School_34733_FISH_ID_16	Event_084_School_34733_FISH_ID_19	1.577919117	1.573086521	0.004832596	M8	Crowded
Event_112_Wall_36567_FISH_ID_5	Event_112_Wall_36567_FISH_ID_9	1.575887295	1.728947006	-0.15305971	M3	Crowded_&_Hypoxia
Event_032_School_27625_FISH_ID_7	Event_032_School_27625_FISH_ID_13	1.591046495	1.575615129	0.015431366	M6	Control
Event_096_Wall_15515_FISH_ID_2	Event_096_Wall_15515_FISH_ID_4	1.565616563	1.562893204	0.002723359	M4	Control
Event_052_School_86303_FISH_ID_18	Event_052_School_86303_FISH_ID_16	1.564154385	1.538556264	0.025598121	X	Control
Event_052_Wall_96067_FISH_ID_3	Event_052_Wall_96067_FISH_ID_6	1.569208564	1.571341782	-0.002133218	X	Control
Event_076_School_25845_FISH_ID_20	Event_076_School_25845_FISH_ID_3	1.569652937	1.593254357	-0.02360142	M2	Crowded
Event_112_Wall_36567_FISH_ID_1	Event_112_Wall_36567_FISH_ID_12	1.576032877	1.590419421	-0.014386544	M3	Crowded_&_Hypoxia
Event_086_School_23381_FISH_ID_1	Event_086_School_23381_FISH_ID_7	1.569965411	1.570230638	-0.000265226	P	Hypoxia
Event_105_Wall_22908_FISH_ID_7	Event_105_Wall_22908_FISH_ID_11	1.459096193	1.573935553	-0.114839359	M7	Control
Event_131_School_43291_FISH_ID_26	Event_131_School_43291_FISH_ID_32	1.571207717	1.581332979	-0.010125262	M8	Hypoxia
Event_084_Wall_25470_FISH_ID_11	Event_084_Wall_25470_FISH_ID_5	1.558870322	1.594258913	-0.03538859	M8	Crowded
Event_067_School_14825_FISH_ID_3	Event_067_School_14825_FISH_ID_9	1.5696568	1.574401149	-0.004744349	M1	Crowded
Event_105_School_38322_FISH_ID_15	Event_105_School_38322_FISH_ID_16	1.605846708	1.569578246	0.036268463	M7	Control
Event_068_School_24127_FISH_ID_23	Event_068_School_24127_FISH_ID_24	1.558951955	1.568225714	-0.009273759	M8	Crowded_&_Hypoxia
Event_067_School_14825_FISH_ID_11	Event_067_School_14825_FISH_ID_12	1.536340138	1.577257472	-0.040917335	M1	Crowded
Event_051_School_100153_FISH_ID_3	Event_051_School_100153_FISH_ID_30	1.565167119	1.573940042	-0.008772924	M1	Control
Event_052_Wall_96067_FISH_ID_1	Event_052_Wall_96067_FISH_ID_17	1.504093891	1.570062151	-0.06596826	X	Control
Event_092_School_46618_FISH_ID_12	Event_092_School_46618_FISH_ID_13	1.454391364	1.557057347	-0.102665983	M6	Hypoxia
Event_126_School_16951_FISH_ID_2	Event_126_School_16951_FISH_ID_1	1.571334808	1.57200236	-0.000667552	T3	Hypoxia
Event_052_School_86303_FISH_ID_2	Event_052_School_86303_FISH_ID_3	1.570348128	1.56815107	0.002197058	X	Control
Event_052_Wall_94559_FISH_ID_6	Event_052_Wall_94559_FISH_ID_4	1.570395197	1.545306817	0.02508838	X	Control
Event_048_School_25305_FISH_ID_19	Event_048_School_25305_FISH_ID_25	1.564952395	1.574320779	-0.009368384	M5	Hypoxia
Event_113_School_21347_FISH_ID_1	Event_113_School_21347_FISH_ID_8	1.567967028	1.607065963	-0.039098935	M8	Control
Event_030_Wall_7783_FISH_ID_3	Event_030_Wall_7783_FISH_ID_2	1.703026833	1.600655169	0.102371664	T1	Crowded_&_Hypoxia
Event_001_School_26949_FISH_ID_22	Event_001_School_26949_FISH_ID_23	1.566293267	1.565287645	0.001005622	M5	Crowded
Event_051_Wall_95349_FISH_ID_9	Event_051_Wall_95349_FISH_ID_2	1.572216962	1.570801076	0.001415885	M1	Control
Event_001_School_24773_FISH_ID_20	Event_001_School_24773_FISH_ID_21	1.56391367	1.556060439	0.007853231	M5	Crowded
Event_061_Wall_41827_FISH_ID_4	Event_061_Wall_41827_FISH_ID_10	1.573575392	1.569611224	0.003964168	M5	Crowded_&_Hypoxia
Event_061_Wall_44789_FISH_ID_5	Event_061_Wall_44789_FISH_ID_9	1.596892435	1.571443594	0.02544884	M5	Crowded_&_Hypoxia
Event_014_School_39919_FISH_ID_6	Event_014_School_39919_FISH_ID_2	1.589296323	1.572274901	0.017021421	P	Crowded_&_Hypoxia
Event_051_School_102812_FISH_ID_30	Event_051_School_102812_FISH_ID_32	1.578612047	1.607452658	-0.028840611	M1	Control
Event_069_School_14859_FISH_ID_16	Event_069_School_14859_FISH_ID_6	1.566812282	1.575307542	-0.00849526	M2	Hypoxia
Event_020_School_35112_FISH_ID_1	Event_020_School_35112_FISH_ID_3	1.570345384	1.611208555	-0.040863172	T2	Crowded_&_Hypoxia
Event_118_Wall_11492_FISH_ID_1	Event_118_Wall_11492_FISH_ID_15	1.596272748	1.644951886	-0.048679138	T1	Control
Event_108_Wall_15425_FISH_ID_1	Event_108_Wall_15425_FISH_ID_2	1.755739338	1.574885588	0.18085375	T3	Crowded
Event_097_School_36153_FISH_ID_2	Event_097_School_36153_FISH_ID_11	1.545066663	1.570804805	-0.025738143	M6	Crowded_&_Hypoxia
Event_085_Wall_15831_FISH_ID_13	Event_085_Wall_15831_FISH_ID_20	1.563638238	1.573101588	-0.009463351	M1	Crowded_&_Hypoxia
Event_045_School_18056_FISH_ID_5	Event_045_School_18056_FISH_ID_11	1.903722897	1.598967657	0.30475524	M4	Crowded
Event_103_School_27573_FISH_ID_1	Event_103_School_27573_FISH_ID_4	1.569846834	1.635046982	-0.065200147	M5	Control
Event_097_Wall_30196_FISH_ID_2	Event_097_Wall_30196_FISH_ID_4	1.568833682	1.573219376	-0.004385694	M6	Crowded_&_Hypoxia
Event_114_School_18523_FISH_ID_14	Event_114_School_18523_FISH_ID_2	1.586489316	1.575975047	0.010514269	T1	Hypoxia
Event_076_Wall_14043_FISH_ID_13	Event_076_Wall_14043_FISH_ID_3	1.576901984	1.584403514	-0.00750153	M2	Crowded
Event_096_School_25848_FISH_ID_14	Event_096_School_25848_FISH_ID_19	1.558207369	1.609670319	-0.051462949	M4	Control
Event_033_School_31529_FISH_ID_4	Event_033_School_31529_FISH_ID_5	1.538942759	1.576978227	-0.038035467	T2	Hypoxia
Event_068_School_24127_FISH_ID_22	Event_068_School_24127_FISH_ID_24	1.564860637	1.568225714	-0.003365076	M8	Crowded_&_Hypoxia
Event_096_School_20236_FISH_ID_32	Event_096_School_20236_FISH_ID_18	1.55917195	1.548283269	0.01088868	M4	Control
Event_068_Wall_13798_FISH_ID_20	Event_068_Wall_13798_FISH_ID_24	1.5704802	1.566915254	0.003564946	M8	Crowded_&_Hypoxia
Event_126_School_18261_FISH_ID_1	Event_126_School_18261_FISH_ID_10	1.56884936	1.569357397	-0.000508037	T3	Hypoxia
Event_103_Wall_21191_FISH_ID_6	Event_103_Wall_21191_FISH_ID_24	1.592207075	1.582121424	0.010085651	M5	Control
Event_005_Wall_25199_FISH_ID_8	Event_005_Wall_25199_FISH_ID_1	1.573164429	1.580063754	-0.006899325	M6	Crowded
Event_084_Wall_22179_FISH_ID_3	Event_084_Wall_22179_FISH_ID_25	1.619520218	1.590640164	0.028880054	M8	Crowded
Event_045_School_18056_FISH_ID_4	Event_045_School_18056_FISH_ID_6	1.578586004	1.573600592	0.004985412	M4	Crowded
Event_103_Wall_15101_FISH_ID_9	Event_103_Wall_15101_FISH_ID_13	1.575423597	1.57379077	0.001632827	M5	Control
Event_001_School_26949_FISH_ID_21	Event_001_School_26949_FISH_ID_4	1.57536713	1.567527761	0.007839369	M5	Crowded
Event_061_School_50623_FISH_ID_2	Event_061_School_50623_FISH_ID_3	1.570167032	1.571714454	-0.001547422	M5	Crowded_&_Hypoxia
Event_121_School_32958_FISH_ID_5	Event_121_School_32958_FISH_ID_6	1.57063984	1.571579217	-0.000939377	M4	Crowded_&_Hypoxia
Event_118_Wall_9984_FISH_ID_1	Event_118_Wall_9984_FISH_ID_18	1.627353021	1.788965473	-0.161612453	T1	Control
Event_078_School_21798_FISH_ID_16	Event_078_School_21798_FISH_ID_8	1.592174619	1.571534342	0.020640277	M1	Hypoxia
Event_024_Wall_17990_FISH_ID_7	Event_024_Wall_17990_FISH_ID_6	1.571243641	1.427667373	0.143576268	M7	Hypoxia
Event_114_School_14333_FISH_ID_13	Event_114_School_14333_FISH_ID_14	1.588509314	1.576374095	0.012135219	T1	Hypoxia
Event_052_School_86303_FISH_ID_5	Event_052_School_86303_FISH_ID_7	1.569924488	1.557232111	0.012692377	X	Control
Event_097_Wall_24621_FISH_ID_10	Event_097_Wall_24621_FISH_ID_9	1.629096857	1.587900327	0.04119653	M6	Crowded_&_Hypoxia
Event_131_Wall_36957_FISH_ID_25	Event_131_Wall_36957_FISH_ID_26	1.565370111	1.561836606	0.003533505	M8	Hypoxia
Event_085_School_23394_FISH_ID_24	Event_085_School_23394_FISH_ID_8	1.599138926	1.571576532	0.027562394	M1	Crowded_&_Hypoxia
Event_092_School_46618_FISH_ID_36	Event_092_School_46618_FISH_ID_3	1.582587525	1.564632913	0.017954612	M6	Hypoxia
Event_118_School_13732_FISH_ID_10	Event_118_School_13732_FISH_ID_13	1.566300406	1.574797488	-0.008497082	T1	Control
Event_014_School_39102_FISH_ID_5	Event_014_School_39102_FISH_ID_11	1.578512695	1.57263418	0.005878515	P	Crowded_&_Hypoxia
Event_093_School_36704_FISH_ID_22	Event_093_School_36704_FISH_ID_2	1.574947888	1.569496861	0.005451027	M7	Crowded_&_Hypoxia
Event_076_Wall_15147_FISH_ID_3	Event_076_Wall_15147_FISH_ID_2	1.575172545	1.641333383	-0.066160838	M2	Crowded
Event_084_Wall_22179_FISH_ID_11	Event_084_Wall_22179_FISH_ID_4	1.570971647	1.570119286	0.000852362	M8	Crowded
Event_068_School_24127_FISH_ID_25	Event_068_School_24127_FISH_ID_26	1.571880151	1.57138012	0.000500031	M8	Crowded_&_Hypoxia
Event_112_Wall_36567_FISH_ID_14	Event_112_Wall_36567_FISH_ID_13	1.570959772	1.568896625	0.002063147	M3	Crowded_&_Hypoxia
Event_113_School_21121_FISH_ID_15	Event_113_School_21121_FISH_ID_4	1.608510166	1.571777931	0.036732235	M8	Control
Event_006_Wall_20956_FISH_ID_14	Event_006_Wall_20956_FISH_ID_16	1.574025578	1.523725945	0.050299633	P	Control
Event_105_School_38322_FISH_ID_17	Event_105_School_38322_FISH_ID_3	1.580094646	1.603848454	-0.023753807	M7	Control
Event_126_Wall_6552_FISH_ID_6	Event_126_Wall_6552_FISH_ID_5	1.575161379	1.586621167	-0.011459787	T3	Hypoxia
Event_097_Wall_29096_FISH_ID_11	Event_097_Wall_29096_FISH_ID_10	1.561162594	1.632171143	-0.071008549	M6	Crowded_&_Hypoxia
Event_034_Wall_16987_FISH_ID_9	Event_034_Wall_16987_FISH_ID_4	1.611237612	1.570103403	0.041134209	T3	Control
Event_069_School_17895_FISH_ID_12	Event_069_School_17895_FISH_ID_4	1.574407095	1.563778936	0.010628159	M2	Hypoxia
Event_051_School_102812_FISH_ID_12	Event_051_School_102812_FISH_ID_3	1.571803283	1.571412952	0.000390331	M1	Control
Event_085_School_23394_FISH_ID_23	Event_085_School_23394_FISH_ID_6	1.579311208	1.565723021	0.013588187	M1	Crowded_&_Hypoxia
Event_092_School_44229_FISH_ID_14	Event_092_School_44229_FISH_ID_13	1.573301836	1.568873703	0.004428133	M6	Hypoxia
Event_084_School_36004_FISH_ID_20	Event_084_School_36004_FISH_ID_21	1.572334209	1.575480833	-0.003146624	M8	Crowded
Event_020_Wall_27123_FISH_ID_1	Event_020_Wall_27123_FISH_ID_5	1.628670995	1.521928944	0.106742051	T2	Crowded_&_Hypoxia
Event_097_Wall_29096_FISH_ID_7	Event_097_Wall_29096_FISH_ID_9	1.570852907	1.642228604	-0.071375697	M6	Crowded_&_Hypoxia
Event_130_School_14941_FISH_ID_1	Event_130_School_14941_FISH_ID_10	1.578884758	1.915770089	-0.336885331	T2	Control
Event_113_School_21269_FISH_ID_2	Event_113_School_21269_FISH_ID_20	1.572389484	1.34279651	0.229592974	M8	Control
Event_105_Wall_22908_FISH_ID_5	Event_105_Wall_22908_FISH_ID_31	1.578596656	1.535302091	0.043294566	M7	Control
Event_073_School_68216_FISH_ID_9	Event_073_School_68216_FISH_ID_16	1.571654728	1.739643878	-0.167989151	M2	Crowded_&_Hypoxia
Event_096_Wall_15515_FISH_ID_1	Event_096_Wall_15515_FISH_ID_2	1.585267453	1.565616563	0.01965089	M4	Control
Event_113_Wall_17558_FISH_ID_11	Event_113_Wall_17558_FISH_ID_12	1.563946363	1.537220585	0.026725779	M8	Control
Event_068_School_24127_FISH_ID_17	Event_068_School_24127_FISH_ID_2	1.533656373	1.570029588	-0.036373215	M8	Crowded_&_Hypoxia
Event_001_School_24773_FISH_ID_23	Event_001_School_24773_FISH_ID_25	1.561421936	1.582361817	-0.020939881	M5	Crowded
Event_067_School_14825_FISH_ID_2	Event_067_School_14825_FISH_ID_20	1.636378262	1.568122675	0.068255587	M1	Crowded
Event_051_School_100414_FISH_ID_19	Event_051_School_100414_FISH_ID_7	1.570976063	1.524110985	0.046865077	M1	Control
Event_105_School_35110_FISH_ID_15	Event_105_School_35110_FISH_ID_16	1.757786819	1.465080452	0.292706367	M7	Control
Event_084_Wall_25470_FISH_ID_19	Event_084_Wall_25470_FISH_ID_16	1.55472463	1.564213525	-0.009488895	M8	Crowded
Event_035_School_31166_FISH_ID_12	Event_035_School_31166_FISH_ID_21	1.576594579	1.57062238	0.005972199	M7	Crowded
Event_061_School_53217_FISH_ID_2	Event_061_School_53217_FISH_ID_21	1.571959747	1.568977668	0.002982079	M5	Crowded_&_Hypoxia
Event_121_Wall_28676_FISH_ID_6	Event_121_Wall_28676_FISH_ID_7	1.573112857	1.590530281	-0.017417424	M4	Crowded_&_Hypoxia
Event_103_Wall_18297_FISH_ID_7	Event_103_Wall_18297_FISH_ID_13	1.566931396	1.562966231	0.003965165	M5	Control
Event_005_School_35200_FISH_ID_1	Event_005_School_35200_FISH_ID_3	1.705439854	1.537806034	0.16763382	M6	Crowded
Event_046_School_18894_FISH_ID_15	Event_046_School_18894_FISH_ID_2	1.57262886	1.575311974	-0.002683114	M2	Control
Event_085_Wall_18835_FISH_ID_13	Event_085_Wall_18835_FISH_ID_12	1.61082127	1.571688335	0.039132935	M1	Crowded_&_Hypoxia
Event_045_Wall_15493_FISH_ID_9	Event_045_Wall_15493_FISH_ID_6	1.563914786	1.672240581	-0.108325795	M4	Crowded
Event_096_School_24430_FISH_ID_19	Event_096_School_24430_FISH_ID_2	1.559260877	1.549341087	0.00991979	M4	Control
Event_130_School_19983_FISH_ID_2	Event_130_School_19983_FISH_ID_15	1.668663171	1.587082875	0.081580297	T2	Control
Event_103_Wall_18297_FISH_ID_28	Event_103_Wall_18297_FISH_ID_4	1.612089884	1.572919889	0.039169995	M5	Control
Event_105_Wall_22908_FISH_ID_28	Event_105_Wall_22908_FISH_ID_13	1.571980913	1.572064216	-8.33E-05	M7	Control
Event_068_School_24127_FISH_ID_6	Event_068_School_24127_FISH_ID_9	1.47118918	1.56283381	-0.09164463	M8	Crowded_&_Hypoxia
Event_094_Wall_10303_FISH_ID_6	Event_094_Wall_10303_FISH_ID_3	1.567497774	1.575276381	-0.007778607	T2	Crowded
Event_076_School_25845_FISH_ID_7	Event_076_School_25845_FISH_ID_8	1.559525417	1.569660188	-0.010134772	M2	Crowded
Event_051_Wall_97831_FISH_ID_21	Event_051_Wall_97831_FISH_ID_25	1.695272278	1.578264015	0.117008263	M1	Control
Event_024_School_23726_FISH_ID_6	Event_024_School_23726_FISH_ID_25	1.569827376	1.574048366	-0.00422099	M7	Hypoxia
Event_105_Wall_26707_FISH_ID_18	Event_105_Wall_26707_FISH_ID_1	1.570115012	1.661374336	-0.091259324	M7	Control
Event_030_Wall_3669_FISH_ID_2	Event_030_Wall_3669_FISH_ID_4	1.629234396	1.57185475	0.057379646	T1	Crowded_&_Hypoxia
Event_130_Wall_12222_FISH_ID_20	Event_130_Wall_12222_FISH_ID_5	1.578076167	1.528345436	0.04973073	T2	Control
Event_034_School_25828_FISH_ID_6	Event_034_School_25828_FISH_ID_8	1.571507976	1.565346139	0.006161837	T3	Control
Event_126_Wall_11308_FISH_ID_5	Event_126_Wall_11308_FISH_ID_18	1.593263417	1.570383415	0.022880001	T3	Hypoxia
Event_052_Wall_96067_FISH_ID_13	Event_052_Wall_96067_FISH_ID_14	1.616020864	1.571411852	0.044609011	X	Control
Event_084_Wall_23026_FISH_ID_17	Event_084_Wall_23026_FISH_ID_15	1.571283445	1.573865659	-0.002582214	M8	Crowded
Event_001_Wall_14228_FISH_ID_9	Event_001_Wall_14228_FISH_ID_7	1.487703102	1.567071943	-0.07936884	M5	Crowded
Event_130_School_16442_FISH_ID_9	Event_130_School_16442_FISH_ID_17	1.592083676	1.571515513	0.020568163	T2	Control
Event_096_School_24430_FISH_ID_15	Event_096_School_24430_FISH_ID_16	1.587056444	1.558244725	0.028811719	M4	Control
Event_034_Wall_18982_FISH_ID_4	Event_034_Wall_18982_FISH_ID_10	1.569959507	1.579191158	-0.009231651	T3	Control
Event_001_School_26949_FISH_ID_9	Event_001_School_26949_FISH_ID_22	1.569774694	1.566293267	0.003481427	M5	Crowded
Event_006_School_33072_FISH_ID_14	Event_006_School_33072_FISH_ID_1	1.582625586	1.572391278	0.010234308	P	Control
Event_126_School_16951_FISH_ID_7	Event_126_School_16951_FISH_ID_6	1.560464736	1.230973353	0.329491384	T3	Hypoxia
Event_085_Wall_19400_FISH_ID_15	Event_085_Wall_19400_FISH_ID_2	1.561176699	1.563754769	-0.00257807	M1	Crowded_&_Hypoxia
Event_105_Wall_26707_FISH_ID_2	Event_105_Wall_26707_FISH_ID_4	1.571925718	1.589199215	-0.017273497	M7	Control
Event_103_School_27573_FISH_ID_2	Event_103_School_27573_FISH_ID_6	1.571220391	1.613176095	-0.041955704	M5	Control
Event_045_School_18056_FISH_ID_23	Event_045_School_18056_FISH_ID_13	1.587358342	1.589423995	-0.002065653	M4	Crowded
Event_051_Wall_98638_FISH_ID_5	Event_051_Wall_98638_FISH_ID_4	1.575291427	1.571347171	0.003944256	M1	Control
Event_061_School_53217_FISH_ID_22	Event_061_School_53217_FISH_ID_18	1.568496043	1.57595019	-0.007454147	M5	Crowded_&_Hypoxia
Event_006_Wall_20756_FISH_ID_3	Event_006_Wall_20756_FISH_ID_4	1.574080433	1.570197501	0.003882932	P	Control
Event_005_Wall_27520_FISH_ID_5	Event_005_Wall_27520_FISH_ID_6	1.568651337	1.529012605	0.039638732	M6	Crowded
Event_032_School_28871_FISH_ID_20	Event_032_School_28871_FISH_ID_8	1.571614123	1.570179588	0.001434535	M6	Control
Event_032_School_27625_FISH_ID_14	Event_032_School_27625_FISH_ID_16	1.786049124	1.575741811	0.210307313	M6	Control
Event_103_School_26408_FISH_ID_21	Event_103_School_26408_FISH_ID_24	1.615594732	1.514749089	0.100845643	M5	Control
Event_068_Wall_13798_FISH_ID_2	Event_068_Wall_13798_FISH_ID_25	1.569402667	1.521363315	0.048039353	M8	Crowded_&_Hypoxia
Event_131_Wall_37628_FISH_ID_21	Event_131_Wall_37628_FISH_ID_28	1.573995556	1.562366192	0.011629364	M8	Hypoxia
Event_084_Wall_23026_FISH_ID_19	Event_084_Wall_23026_FISH_ID_18	1.572442523	1.574604778	-0.002162255	M8	Crowded
Event_092_Wall_35054_FISH_ID_6	Event_092_Wall_35054_FISH_ID_7	1.735519045	1.577172018	0.158347027	M6	Hypoxia
Event_103_Wall_15101_FISH_ID_10	Event_103_Wall_15101_FISH_ID_4	1.564211229	1.571181541	-0.006970312	M5	Control
Event_097_School_36153_FISH_ID_5	Event_097_School_36153_FISH_ID_6	1.572497447	1.579874252	-0.007376804	M6	Crowded_&_Hypoxia
Event_051_Wall_98638_FISH_ID_15	Event_051_Wall_98638_FISH_ID_2	1.591841473	1.583720248	0.008121225	M1	Control
Event_076_Wall_15147_FISH_ID_8	Event_076_Wall_15147_FISH_ID_9	1.571439022	1.696303952	-0.12486493	M2	Crowded
Event_069_School_14859_FISH_ID_14	Event_069_School_14859_FISH_ID_9	1.572160476	1.553169903	0.018990573	M2	Hypoxia
Event_076_School_16772_FISH_ID_14	Event_076_School_16772_FISH_ID_21	1.658887813	1.543738223	0.11514959	M2	Crowded
Event_048_School_21888_FISH_ID_25	Event_048_School_21888_FISH_ID_13	1.577617072	1.828785052	-0.25116798	M5	Hypoxia
Event_076_School_24111_FISH_ID_15	Event_076_School_24111_FISH_ID_29	1.554903887	1.35778663	0.197117257	M2	Crowded
Event_045_School_21485_FISH_ID_2	Event_045_School_21485_FISH_ID_8	1.57038739	1.56759851	0.00278888	M4	Crowded
Event_113_Wall_17558_FISH_ID_23	Event_113_Wall_17558_FISH_ID_25	1.626764633	1.726332153	-0.09956752	M8	Control
Event_126_School_20453_FISH_ID_14	Event_126_School_20453_FISH_ID_7	1.567426764	1.550898284	0.01652848	T3	Hypoxia
Event_067_Wall_9645_FISH_ID_6	Event_067_Wall_9645_FISH_ID_9	1.571676901	1.567515356	0.004161544	M1	Crowded
Event_025_School_25778_FISH_ID_24	Event_025_School_25778_FISH_ID_8	1.569626062	1.582586755	-0.012960694	M3	Crowded
Event_045_School_21212_FISH_ID_14	Event_045_School_21212_FISH_ID_13	1.566904155	1.567781055	-0.0008769	M4	Crowded
Event_006_Wall_18236_FISH_ID_4	Event_006_Wall_18236_FISH_ID_5	1.763542648	1.571591329	0.191951319	P	Control
Event_082_School_44211_FISH_ID_25	Event_082_School_44211_FISH_ID_27	1.572318529	1.569997562	0.002320967	M4	Hypoxia
Event_082_School_44211_FISH_ID_10	Event_082_School_44211_FISH_ID_8	1.570134459	1.571503768	-0.001369309	M4	Hypoxia
Event_001_Wall_16249_FISH_ID_3	Event_001_Wall_16249_FISH_ID_1	1.578486438	1.570178367	0.008308072	M5	Crowded
Event_113_School_21347_FISH_ID_4	Event_113_School_21347_FISH_ID_29	1.563766497	1.569888397	-0.0061219	M8	Control
Event_051_School_100414_FISH_ID_5	Event_051_School_100414_FISH_ID_7	1.578336169	1.524110985	0.054225184	M1	Control
Event_014_School_39919_FISH_ID_4	Event_014_School_39919_FISH_ID_3	1.569608	1.539840668	0.029767332	P	Crowded_&_Hypoxia
Event_068_Wall_16089_FISH_ID_5	Event_068_Wall_16089_FISH_ID_1	1.644877238	1.588541984	0.056335254	M8	Crowded_&_Hypoxia
Event_051_School_100153_FISH_ID_29	Event_051_School_100153_FISH_ID_25	1.572506715	1.56984511	0.002661605	M1	Control
Event_085_School_24414_FISH_ID_10	Event_085_School_24414_FISH_ID_4	1.556881884	1.567126092	-0.010244208	M1	Crowded_&_Hypoxia
Event_131_School_39872_FISH_ID_40	Event_131_School_39872_FISH_ID_24	1.155844011	1.591334341	-0.43549033	M8	Hypoxia
Event_051_Wall_95349_FISH_ID_4	Event_051_Wall_95349_FISH_ID_7	1.636678721	1.573617469	0.063061252	M1	Control
Event_106_Wall_44384_FISH_ID_1	Event_106_Wall_44384_FISH_ID_10	1.680695957	1.561907669	0.118788288	T1	Crowded
Event_052_School_84567_FISH_ID_9	Event_052_School_84567_FISH_ID_7	1.57293877	1.578350373	-0.005411603	X	Control
Event_033_School_27801_FISH_ID_19	Event_033_School_27801_FISH_ID_18	1.745519818	1.573950856	0.171568963	T2	Hypoxia
Event_073_School_68216_FISH_ID_1	Event_073_School_68216_FISH_ID_3	1.573298234	1.570343332	0.002954903	M2	Crowded_&_Hypoxia
Event_116_Wall_16917_FISH_ID_1	Event_116_Wall_16917_FISH_ID_3	1.546474892	1.564505768	-0.018030876	P	Crowded
Event_035_Wall_20697_FISH_ID_3	Event_035_Wall_20697_FISH_ID_5	1.551982719	1.573141874	-0.021159155	M7	Crowded
Event_048_School_21888_FISH_ID_7	Event_048_School_21888_FISH_ID_8	1.571685678	1.511022336	0.060663342	M5	Hypoxia
Event_014_School_39102_FISH_ID_14	Event_014_School_39102_FISH_ID_7	1.57937521	1.561407604	0.017967605	P	Crowded_&_Hypoxia
Event_084_School_37227_FISH_ID_5	Event_084_School_37227_FISH_ID_6	1.542398265	1.556808031	-0.014409767	M8	Crowded
Event_112_School_45764_FISH_ID_25	Event_112_School_45764_FISH_ID_26	1.566959353	1.567815722	-0.00085637	M3	Crowded_&_Hypoxia
Event_113_School_21121_FISH_ID_14	Event_113_School_21121_FISH_ID_15	1.586404	1.608510166	-0.022106166	M8	Control
Event_118_School_13736_FISH_ID_8	Event_118_School_13736_FISH_ID_5	1.570125729	1.571391416	-0.001265687	T1	Control
Event_131_School_44691_FISH_ID_5	Event_131_School_44691_FISH_ID_6	1.581422108	1.573371341	0.008050767	M8	Hypoxia
Event_130_School_14941_FISH_ID_16	Event_130_School_14941_FISH_ID_17	1.775466813	1.569878421	0.205588391	T2	Control
Event_105_School_32642_FISH_ID_25	Event_105_School_32642_FISH_ID_24	1.57475382	1.587059736	-0.012305916	M7	Control
Event_068_Wall_17063_FISH_ID_7	Event_068_Wall_17063_FISH_ID_8	1.57057426	1.422246894	0.148327366	M8	Crowded_&_Hypoxia
Event_121_School_38003_FISH_ID_10	Event_121_School_38003_FISH_ID_3	1.597952496	1.565034653	0.032917843	M4	Crowded_&_Hypoxia
Event_068_School_21770_FISH_ID_25	Event_068_School_21770_FISH_ID_26	1.746309494	1.471680142	0.274629352	M8	Crowded_&_Hypoxia
Event_024_Wall_18383_FISH_ID_14	Event_024_Wall_18383_FISH_ID_1	1.573912088	1.587795938	-0.01388385	M7	Hypoxia
Event_084_School_34733_FISH_ID_6	Event_084_School_34733_FISH_ID_8	1.571696931	1.573498991	-0.00180206	M8	Crowded
Event_069_Wall_9548_FISH_ID_2	Event_069_Wall_9548_FISH_ID_17	1.569259472	1.564408646	0.004850825	M2	Hypoxia
Event_052_Wall_96067_FISH_ID_7	Event_052_Wall_96067_FISH_ID_3	1.571088879	1.569208564	0.001880316	X	Control
Event_118_Wall_9984_FISH_ID_2	Event_118_Wall_9984_FISH_ID_4	1.672030116	1.612018709	0.060011407	T1	Control
Event_118_Wall_6658_FISH_ID_6	Event_118_Wall_6658_FISH_ID_5	1.592532808	1.573082225	0.019450583	T1	Control
Event_085_Wall_15831_FISH_ID_8	Event_085_Wall_15831_FISH_ID_9	1.560796223	1.589552178	-0.028755956	M1	Crowded_&_Hypoxia
Event_121_Wall_28676_FISH_ID_5	Event_121_Wall_28676_FISH_ID_6	1.535590184	1.573112857	-0.037522674	M4	Crowded_&_Hypoxia
Event_108_School_19822_FISH_ID_2	Event_108_School_19822_FISH_ID_1	1.575148619	1.828827113	-0.253678494	T3	Crowded
Event_067_Wall_9645_FISH_ID_19	Event_067_Wall_9645_FISH_ID_10	1.555919331	1.607095798	-0.051176467	M1	Crowded
Event_105_Wall_25622_FISH_ID_23	Event_105_Wall_25622_FISH_ID_10	1.572636507	1.577269564	-0.004633057	M7	Control
Event_068_Wall_16089_FISH_ID_4	Event_068_Wall_16089_FISH_ID_6	1.581346211	1.572130724	0.009215487	M8	Crowded_&_Hypoxia
Event_068_School_24127_FISH_ID_15	Event_068_School_24127_FISH_ID_11	1.572453265	1.571030464	0.0014228	M8	Crowded_&_Hypoxia
Event_005_Wall_24720_FISH_ID_2	Event_005_Wall_24720_FISH_ID_6	1.566972629	1.579360015	-0.012387386	M6	Crowded
Event_105_School_35110_FISH_ID_4	Event_105_School_35110_FISH_ID_13	1.542772865	1.564251021	-0.021478156	M7	Control
Event_113_School_21347_FISH_ID_19	Event_113_School_21347_FISH_ID_9	1.53564114	1.614871908	-0.079230767	M8	Control
Event_131_School_39872_FISH_ID_14	Event_131_School_39872_FISH_ID_1	1.561633824	1.585299919	-0.023666095	M8	Hypoxia
Event_025_Wall_18417_FISH_ID_25	Event_025_Wall_18417_FISH_ID_26	1.57453863	1.537593531	0.036945099	M3	Crowded
Event_097_Wall_30196_FISH_ID_14	Event_097_Wall_30196_FISH_ID_3	1.573806906	1.641886045	-0.068079139	M6	Crowded_&_Hypoxia
Event_032_School_29130_FISH_ID_16	Event_032_School_29130_FISH_ID_5	1.5840171	1.609858183	-0.025841083	M6	Control
Event_131_School_43291_FISH_ID_25	Event_131_School_43291_FISH_ID_47	1.663713667	1.632099339	0.031614328	M8	Hypoxia
Event_024_School_27672_FISH_ID_27	Event_024_School_27672_FISH_ID_3	1.572474724	1.569236741	0.003237983	M7	Hypoxia
Event_048_School_21888_FISH_ID_21	Event_048_School_21888_FISH_ID_1	1.700595855	1.571213995	0.12938186	M5	Hypoxia
Event_051_Wall_98638_FISH_ID_13	Event_051_Wall_98638_FISH_ID_14	1.547081819	1.571857676	-0.024775856	M1	Control
Event_131_Wall_36957_FISH_ID_6	Event_131_Wall_36957_FISH_ID_7	1.585434024	1.577179562	0.008254462	M8	Hypoxia
Event_048_School_21888_FISH_ID_2	Event_048_School_21888_FISH_ID_21	1.587237818	1.700595855	-0.113358037	M5	Hypoxia
Event_084_Wall_22179_FISH_ID_12	Event_084_Wall_22179_FISH_ID_11	1.563580343	1.570971647	-0.007391304	M8	Crowded
Event_025_Wall_18417_FISH_ID_10	Event_025_Wall_18417_FISH_ID_7	1.609901654	1.572874017	0.037027637	M3	Crowded
Event_130_Wall_7142_FISH_ID_5	Event_130_Wall_7142_FISH_ID_10	1.573917742	1.565912391	0.008005351	T2	Control
Event_035_School_31166_FISH_ID_26	Event_035_School_31166_FISH_ID_3	1.682493574	1.571267079	0.111226494	M7	Crowded
Event_024_Wall_17576_FISH_ID_9	Event_024_Wall_17576_FISH_ID_8	1.57518631	1.633526965	-0.058340654	M7	Hypoxia
Event_045_School_21485_FISH_ID_5	Event_045_School_21485_FISH_ID_2	1.577423848	1.57038739	0.007036457	M4	Crowded
Event_076_School_25845_FISH_ID_26	Event_076_School_25845_FISH_ID_22	1.570452491	1.570251238	0.000201253	M2	Crowded
Event_076_School_16772_FISH_ID_1	Event_076_School_16772_FISH_ID_2	1.565729821	1.54540046	0.020329362	M2	Crowded
Event_025_Wall_18417_FISH_ID_11	Event_025_Wall_18417_FISH_ID_7	1.570380983	1.572874017	-0.002493034	M3	Crowded
Event_130_School_14941_FISH_ID_18	Event_130_School_14941_FISH_ID_23	1.573108662	1.575824435	-0.002715773	T2	Control
Event_096_Wall_15515_FISH_ID_7	Event_096_Wall_15515_FISH_ID_9	1.584136978	1.586979929	-0.002842952	M4	Control
Event_067_School_14825_FISH_ID_22	Event_067_School_14825_FISH_ID_8	1.615488693	1.568300908	0.047187786	M1	Crowded
Event_093_School_34627_FISH_ID_7	Event_093_School_34627_FISH_ID_9	1.554015564	1.582659531	-0.028643967	M7	Crowded_&_Hypoxia
Event_121_Wall_28676_FISH_ID_10	Event_121_Wall_28676_FISH_ID_6	1.545343654	1.573112857	-0.027769203	M4	Crowded_&_Hypoxia
Event_025_School_24703_FISH_ID_22	Event_025_School_24703_FISH_ID_6	1.570852018	1.583053042	-0.012201024	M3	Crowded
Event_068_School_24127_FISH_ID_20	Event_068_School_24127_FISH_ID_14	1.571101949	1.49294838	0.078153569	M8	Crowded_&_Hypoxia
Event_045_School_21212_FISH_ID_20	Event_045_School_21212_FISH_ID_14	1.569961878	1.566904155	0.003057723	M4	Crowded
Event_131_School_44691_FISH_ID_33	Event_131_School_44691_FISH_ID_29	1.57538331	1.602724631	-0.027341321	M8	Hypoxia
Event_046_School_20537_FISH_ID_1	Event_046_School_20537_FISH_ID_4	1.554841083	1.571717408	-0.016876326	M2	Control
Event_130_Wall_7142_FISH_ID_14	Event_130_Wall_7142_FISH_ID_11	1.588695983	1.571725452	0.016970531	T2	Control
Event_067_School_13628_FISH_ID_27	Event_067_School_13628_FISH_ID_28	1.571818598	1.568845249	0.002973349	M1	Crowded
Event_131_School_43291_FISH_ID_23	Event_131_School_43291_FISH_ID_24	1.572996507	1.573833287	-0.00083678	M8	Hypoxia
Event_085_School_28229_FISH_ID_31	Event_085_School_28229_FISH_ID_16	1.570799364	1.572749421	-0.001950057	M1	Crowded_&_Hypoxia
Event_046_School_20661_FISH_ID_9	Event_046_School_20661_FISH_ID_4	1.594446243	1.587467177	0.006979066	M2	Control
Event_020_School_35752_FISH_ID_1	Event_020_School_35752_FISH_ID_10	1.577049671	1.601155829	-0.024106159	T2	Crowded_&_Hypoxia
Event_006_Wall_18236_FISH_ID_18	Event_006_Wall_18236_FISH_ID_2	1.574601248	1.575883933	-0.001282685	P	Control
Event_067_School_14872_FISH_ID_25	Event_067_School_14872_FISH_ID_1	1.568545316	1.568748743	-0.000203427	M1	Crowded
Event_084_School_34733_FISH_ID_27	Event_084_School_34733_FISH_ID_21	1.564082333	1.572638459	-0.008556126	M8	Crowded
Event_093_Wall_22223_FISH_ID_1	Event_093_Wall_22223_FISH_ID_2	1.643905036	1.575691413	0.068213623	M7	Crowded_&_Hypoxia
Event_126_Wall_6552_FISH_ID_3	Event_126_Wall_6552_FISH_ID_5	1.571945337	1.586621167	-0.01467583	T3	Hypoxia
Event_035_School_33782_FISH_ID_4	Event_035_School_33782_FISH_ID_16	1.564793216	1.569260948	-0.004467732	M7	Crowded
Event_035_Wall_25414_FISH_ID_2	Event_035_Wall_25414_FISH_ID_5	1.57016939	1.571310448	-0.001141058	M7	Crowded
Event_068_School_21770_FISH_ID_4	Event_068_School_21770_FISH_ID_10	1.560777186	1.462863861	0.097913325	M8	Crowded_&_Hypoxia
Event_130_School_19983_FISH_ID_14	Event_130_School_19983_FISH_ID_12	1.571035319	1.713426515	-0.142391196	T2	Control
Event_116_Wall_16917_FISH_ID_15	Event_116_Wall_16917_FISH_ID_34	1.573443686	1.581433875	-0.00799019	P	Crowded
Event_082_School_49012_FISH_ID_23	Event_082_School_49012_FISH_ID_19	1.569549963	1.578668956	-0.009118993	M4	Hypoxia
Event_014_School_39102_FISH_ID_16	Event_014_School_39102_FISH_ID_1	1.607250084	1.567351965	0.039898119	P	Crowded_&_Hypoxia
Event_105_School_35110_FISH_ID_41	Event_105_School_35110_FISH_ID_4	1.560191497	1.542772865	0.017418631	M7	Control
Event_131_School_43291_FISH_ID_44	Event_131_School_43291_FISH_ID_21	1.684682954	1.567355594	0.11732736	M8	Hypoxia
Event_005_School_35200_FISH_ID_7	Event_005_School_35200_FISH_ID_5	1.570495506	1.579349163	-0.008853657	M6	Crowded
Event_103_School_25558_FISH_ID_19	Event_103_School_25558_FISH_ID_20	1.65759067	1.578408169	0.0791825	M5	Control
Event_112_School_45764_FISH_ID_11	Event_112_School_45764_FISH_ID_14	1.575352053	1.573701824	0.001650229	M3	Crowded_&_Hypoxia
Event_014_School_39919_FISH_ID_10	Event_014_School_39919_FISH_ID_9	1.568066915	1.570195046	-0.002128131	P	Crowded_&_Hypoxia
Event_118_School_13736_FISH_ID_6	Event_118_School_13736_FISH_ID_12	1.582552289	1.57723491	0.005317379	T1	Control
Event_048_School_21888_FISH_ID_9	Event_048_School_21888_FISH_ID_8	1.570282943	1.511022336	0.059260607	M5	Hypoxia
Event_024_Wall_17576_FISH_ID_1	Event_024_Wall_17576_FISH_ID_9	1.591688777	1.57518631	0.016502467	M7	Hypoxia
Event_126_School_16951_FISH_ID_13	Event_126_School_16951_FISH_ID_12	1.562743402	1.587818687	-0.025075285	T3	Hypoxia
Event_131_School_44691_FISH_ID_15	Event_131_School_44691_FISH_ID_35	1.566300725	1.584166483	-0.017865758	M8	Hypoxia
Event_086_School_23381_FISH_ID_3	Event_086_School_23381_FISH_ID_4	1.571941103	1.582179761	-0.010238658	P	Hypoxia
Event_112_School_45158_FISH_ID_18	Event_112_School_45158_FISH_ID_2	1.621286621	1.434215093	0.187071528	M3	Crowded_&_Hypoxia
Event_096_School_24430_FISH_ID_5	Event_096_School_24430_FISH_ID_2	1.623955771	1.549341087	0.074614684	M4	Control
Event_020_School_35752_FISH_ID_3	Event_020_School_35752_FISH_ID_1	1.409496502	1.577049671	-0.167553168	T2	Crowded_&_Hypoxia
Event_025_School_25778_FISH_ID_17	Event_025_School_25778_FISH_ID_28	1.535184031	1.570922804	-0.035738772	M3	Crowded
Event_035_Wall_25414_FISH_ID_11	Event_035_Wall_25414_FISH_ID_4	1.563007033	1.510086298	0.052920735	M7	Crowded
Event_033_School_31529_FISH_ID_12	Event_033_School_31529_FISH_ID_28	1.568141452	1.573917467	-0.005776015	T2	Hypoxia
Event_014_School_39919_FISH_ID_15	Event_014_School_39919_FISH_ID_1	1.679295012	1.568948339	0.110346673	P	Crowded_&_Hypoxia
Event_061_School_50623_FISH_ID_6	Event_061_School_50623_FISH_ID_7	1.569605964	1.570995274	-0.001389311	M5	Crowded_&_Hypoxia
Event_092_Wall_37404_FISH_ID_11	Event_092_Wall_37404_FISH_ID_13	1.581519046	1.571641219	0.009877826	M6	Hypoxia
Event_106_Wall_39329_FISH_ID_1	Event_106_Wall_39329_FISH_ID_13	1.56834	1.591004678	-0.022664677	T1	Crowded
Event_113_School_21347_FISH_ID_21	Event_113_School_21347_FISH_ID_25	1.522053074	1.55931827	-0.037265195	M8	Control
Event_121_School_33815_FISH_ID_29	Event_121_School_33815_FISH_ID_4	1.571484157	1.575453909	-0.003969752	M4	Crowded_&_Hypoxia
Event_118_School_13736_FISH_ID_4	Event_118_School_13736_FISH_ID_3	1.63582635	1.566675498	0.069150852	T1	Control
Event_046_School_20537_FISH_ID_10	Event_046_School_20537_FISH_ID_1	1.568100291	1.554841083	0.013259208	M2	Control
Event_092_School_46618_FISH_ID_10	Event_092_School_46618_FISH_ID_17	1.571120729	1.574866531	-0.003745802	M6	Hypoxia
Event_108_Wall_15425_FISH_ID_3	Event_108_Wall_15425_FISH_ID_2	1.592662241	1.574885588	0.017776653	T3	Crowded
Event_038_Wall_52012_FISH_ID_5	Event_038_Wall_52012_FISH_ID_8	1.568798611	1.591429311	-0.0226307	T3	Crowded_&_Hypoxia
Event_093_School_37839_FISH_ID_7	Event_093_School_37839_FISH_ID_1	1.568352572	1.570389257	-0.002036685	M7	Crowded_&_Hypoxia
Event_068_Wall_13798_FISH_ID_10	Event_068_Wall_13798_FISH_ID_8	1.536366872	1.572501192	-0.03613432	M8	Crowded_&_Hypoxia
Event_034_School_25828_FISH_ID_13	Event_034_School_25828_FISH_ID_4	1.564768646	1.636676304	-0.071907658	T3	Control
Event_025_Wall_19690_FISH_ID_1	Event_025_Wall_19690_FISH_ID_2	1.688670719	1.571462712	0.117208007	M3	Crowded
Event_051_School_102812_FISH_ID_35	Event_051_School_102812_FISH_ID_32	1.571441338	1.607452658	-0.03601132	M1	Control
Event_105_School_32642_FISH_ID_4	Event_105_School_32642_FISH_ID_6	1.578266277	1.581011932	-0.002745655	M7	Control
Event_033_School_30569_FISH_ID_10	Event_033_School_30569_FISH_ID_13	1.580812667	1.569065679	0.011746988	T2	Hypoxia
Event_024_Wall_17990_FISH_ID_3	Event_024_Wall_17990_FISH_ID_4	1.571984408	1.666279928	-0.09429552	M7	Hypoxia
Event_112_School_45158_FISH_ID_14	Event_112_School_45158_FISH_ID_27	1.590403416	1.584352152	0.006051264	M3	Crowded_&_Hypoxia
Event_001_Wall_18249_FISH_ID_16	Event_001_Wall_18249_FISH_ID_1	1.972307999	1.572578532	0.399729467	M5	Crowded
Event_105_School_32642_FISH_ID_15	Event_105_School_32642_FISH_ID_7	1.57132652	1.581545433	-0.010218912	M7	Control
Event_131_Wall_37628_FISH_ID_1	Event_131_Wall_37628_FISH_ID_25	1.588102133	1.586552499	0.001549633	M8	Hypoxia
Event_061_Wall_43936_FISH_ID_3	Event_061_Wall_43936_FISH_ID_14	1.634624263	1.570165675	0.064458588	M5	Crowded_&_Hypoxia
Event_051_School_100153_FISH_ID_32	Event_051_School_100153_FISH_ID_19	1.574117073	1.574186703	-6.96E-05	M1	Control
Event_032_School_29130_FISH_ID_6	Event_032_School_29130_FISH_ID_5	1.57149553	1.609858183	-0.038362654	M6	Control
Event_030_School_12336_FISH_ID_6	Event_030_School_12336_FISH_ID_9	1.579507441	1.579867109	-0.000359668	T1	Crowded_&_Hypoxia
Event_001_School_24773_FISH_ID_26	Event_001_School_24773_FISH_ID_3	1.571453863	1.796315225	-0.224861362	M5	Crowded
Event_032_School_29130_FISH_ID_7	Event_032_School_29130_FISH_ID_6	1.58104022	1.57149553	0.009544691	M6	Control
Event_130_Wall_12222_FISH_ID_1	Event_130_Wall_12222_FISH_ID_10	1.726390747	1.591172753	0.135217994	T2	Control
Event_061_Wall_44789_FISH_ID_7	Event_061_Wall_44789_FISH_ID_3	1.585802616	1.570134834	0.015667781	M5	Crowded_&_Hypoxia
Event_073_School_73896_FISH_ID_10	Event_073_School_73896_FISH_ID_1	1.576461524	1.564003251	0.012458272	M2	Crowded_&_Hypoxia
Event_112_School_47800_FISH_ID_8	Event_112_School_47800_FISH_ID_9	1.569290627	1.568886656	0.000403972	M3	Crowded_&_Hypoxia
Event_092_Wall_40104_FISH_ID_10	Event_092_Wall_40104_FISH_ID_7	1.915672185	1.575600969	0.340071215	M6	Hypoxia
Event_068_Wall_16089_FISH_ID_21	Event_068_Wall_16089_FISH_ID_10	1.572623033	1.595963247	-0.023340214	M8	Crowded_&_Hypoxia
Event_025_School_25778_FISH_ID_12	Event_025_School_25778_FISH_ID_9	1.590605019	1.58620236	0.004402659	M3	Crowded
Event_048_School_25305_FISH_ID_13	Event_048_School_25305_FISH_ID_4	1.567716752	1.576968829	-0.009252077	M5	Hypoxia
Event_103_Wall_18297_FISH_ID_15	Event_103_Wall_18297_FISH_ID_18	1.637959509	1.621466261	0.016493248	M5	Control
Event_005_Wall_27520_FISH_ID_4	Event_005_Wall_27520_FISH_ID_5	1.568733999	1.568651337	8.27E-05	M6	Crowded
Event_130_School_14941_FISH_ID_7	Event_130_School_14941_FISH_ID_8	1.645339876	1.572260531	0.073079345	T2	Control
Event_024_Wall_17576_FISH_ID_14	Event_024_Wall_17576_FISH_ID_13	1.570424756	1.57508694	-0.004662185	M7	Hypoxia
Event_085_Wall_19400_FISH_ID_14	Event_085_Wall_19400_FISH_ID_3	1.572000847	1.568309714	0.003691133	M1	Crowded_&_Hypoxia
Event_033_Wall_24776_FISH_ID_4	Event_033_Wall_24776_FISH_ID_6	1.576153048	1.571186885	0.004966163	T2	Hypoxia
Event_113_School_21269_FISH_ID_16	Event_113_School_21269_FISH_ID_6	1.570534071	1.569440313	0.001093758	M8	Control
Event_084_Wall_25470_FISH_ID_18	Event_084_Wall_25470_FISH_ID_4	1.571198125	1.573566954	-0.002368829	M8	Crowded
Event_084_Wall_25470_FISH_ID_2	Event_084_Wall_25470_FISH_ID_19	1.57334508	1.55472463	0.01862045	M8	Crowded
Event_068_School_23602_FISH_ID_1	Event_068_School_23602_FISH_ID_14	1.570303193	1.560916315	0.009386878	M8	Crowded_&_Hypoxia
Event_096_Wall_15515_FISH_ID_14	Event_096_Wall_15515_FISH_ID_15	1.553468907	1.576005337	-0.02253643	M4	Control
Event_085_School_24414_FISH_ID_34	Event_085_School_24414_FISH_ID_4	1.691995838	1.567126092	0.124869746	M1	Crowded_&_Hypoxia
Event_076_Wall_14671_FISH_ID_5	Event_076_Wall_14671_FISH_ID_6	1.572199605	1.571161454	0.001038151	M2	Crowded
Event_078_School_21798_FISH_ID_10	Event_078_School_21798_FISH_ID_14	1.469479378	1.571692259	-0.102212881	M1	Hypoxia
Event_082_School_44211_FISH_ID_21	Event_082_School_44211_FISH_ID_3	1.573528305	1.571782936	0.00174537	M4	Hypoxia
Event_093_School_34627_FISH_ID_13	Event_093_School_34627_FISH_ID_3	1.574629703	1.566729714	0.007899989	M7	Crowded_&_Hypoxia
Event_068_School_21770_FISH_ID_13	Event_068_School_21770_FISH_ID_20	1.571932094	1.571732506	0.000199588	M8	Crowded_&_Hypoxia
Event_001_Wall_14228_FISH_ID_1	Event_001_Wall_14228_FISH_ID_14	1.60504588	1.772751341	-0.167705461	M5	Crowded
Event_048_Wall_14440_FISH_ID_3	Event_048_Wall_14440_FISH_ID_8	1.570336346	1.576820177	-0.006483832	M5	Hypoxia
Event_085_School_24414_FISH_ID_16	Event_085_School_24414_FISH_ID_24	1.569266443	1.573107127	-0.003840684	M1	Crowded_&_Hypoxia
Event_103_School_26408_FISH_ID_8	Event_103_School_26408_FISH_ID_22	1.594469395	1.638625689	-0.044156294	M5	Control
Event_085_School_24414_FISH_ID_14	Event_085_School_24414_FISH_ID_17	1.570913509	1.571974893	-0.001061384	M1	Crowded_&_Hypoxia
Event_105_Wall_25622_FISH_ID_29	Event_105_Wall_25622_FISH_ID_5	1.442060508	1.571806945	-0.129746438	M7	Control
Event_035_School_33782_FISH_ID_17	Event_035_School_33782_FISH_ID_4	1.571313729	1.564793216	0.006520513	M7	Crowded
Event_006_School_28093_FISH_ID_7	Event_006_School_28093_FISH_ID_9	1.590741786	1.571034345	0.019707441	P	Control
Event_001_Wall_16249_FISH_ID_4	Event_001_Wall_16249_FISH_ID_5	1.569200313	1.568844417	0.000355896	M5	Crowded
Event_035_School_32042_FISH_ID_22	Event_035_School_32042_FISH_ID_15	1.571632654	1.582512951	-0.010880297	M7	Crowded
Event_092_School_44229_FISH_ID_1	Event_092_School_44229_FISH_ID_3	1.502161544	1.570878542	-0.068716998	M6	Hypoxia
Event_025_Wall_16644_FISH_ID_3	Event_025_Wall_16644_FISH_ID_5	1.536985664	1.734696531	-0.197710867	M3	Crowded
Event_001_School_24773_FISH_ID_2	Event_001_School_24773_FISH_ID_20	1.570354682	1.56391367	0.006441012	M5	Crowded
Event_113_School_21121_FISH_ID_5	Event_113_School_21121_FISH_ID_4	1.571249356	1.571777931	-0.000528575	M8	Control
Event_001_Wall_18249_FISH_ID_21	Event_001_Wall_18249_FISH_ID_16	1.571308005	1.972307999	-0.400999993	M5	Crowded
Event_130_Wall_12222_FISH_ID_16	Event_130_Wall_12222_FISH_ID_2	1.554737405	1.538159165	0.01657824	T2	Control
Event_112_School_45158_FISH_ID_11	Event_112_School_45158_FISH_ID_18	1.569180518	1.621286621	-0.052106103	M3	Crowded_&_Hypoxia
Event_033_Wall_25536_FISH_ID_4	Event_033_Wall_25536_FISH_ID_6	1.932650931	1.572117467	0.360533464	T2	Hypoxia
Event_051_Wall_95349_FISH_ID_12	Event_051_Wall_95349_FISH_ID_11	1.569952918	1.569873182	7.97E-05	M1	Control
Event_086_School_26314_FISH_ID_17	Event_086_School_26314_FISH_ID_5	1.574374754	1.583931131	-0.009556377	P	Hypoxia
Event_051_Wall_98638_FISH_ID_17	Event_051_Wall_98638_FISH_ID_11	1.568551859	1.584316761	-0.015764902	M1	Control
Event_084_Wall_23026_FISH_ID_11	Event_084_Wall_23026_FISH_ID_12	1.430087899	1.567400682	-0.137312783	M8	Crowded
Event_051_Wall_98638_FISH_ID_12	Event_051_Wall_98638_FISH_ID_3	1.567158897	1.51616333	0.050995568	M1	Control
Event_092_School_46808_FISH_ID_29	Event_092_School_46808_FISH_ID_3	1.578263281	1.564490241	0.01377304	M6	Hypoxia
Event_105_Wall_22908_FISH_ID_16	Event_105_Wall_22908_FISH_ID_2	1.569594612	1.743065787	-0.173471176	M7	Control
Event_116_Wall_16917_FISH_ID_23	Event_116_Wall_16917_FISH_ID_17	1.571208154	1.571361134	-0.000152979	P	Crowded
Event_068_Wall_13798_FISH_ID_4	Event_068_Wall_13798_FISH_ID_24	1.569950865	1.566915254	0.003035612	M8	Crowded_&_Hypoxia
Event_096_School_25848_FISH_ID_4	Event_096_School_25848_FISH_ID_9	1.571116367	1.594393929	-0.023277562	M4	Control
Event_051_Wall_97831_FISH_ID_23	Event_051_Wall_97831_FISH_ID_21	1.574091845	1.695272278	-0.121180433	M1	Control
Event_092_Wall_37404_FISH_ID_4	Event_092_Wall_37404_FISH_ID_5	1.573648266	1.570090031	0.003558236	M6	Hypoxia
Event_084_School_37227_FISH_ID_12	Event_084_School_37227_FISH_ID_13	1.571671623	1.574486022	-0.0028144	M8	Crowded
Event_061_School_53217_FISH_ID_20	Event_061_School_53217_FISH_ID_21	1.571024595	1.568977668	0.002046927	M5	Crowded_&_Hypoxia
Event_030_School_8715_FISH_ID_5	Event_030_School_8715_FISH_ID_2	1.575438005	1.784975268	-0.209537263	T1	Crowded_&_Hypoxia
Event_069_School_14859_FISH_ID_2	Event_069_School_14859_FISH_ID_6	1.570811282	1.575307542	-0.00449626	M2	Hypoxia
Event_005_Wall_25199_FISH_ID_3	Event_005_Wall_25199_FISH_ID_4	1.571047679	1.570107726	0.000939953	M6	Crowded
Event_035_School_31166_FISH_ID_19	Event_035_School_31166_FISH_ID_24	1.585065832	1.571945058	0.013120773	M7	Crowded
Event_121_Wall_28676_FISH_ID_15	Event_121_Wall_28676_FISH_ID_16	1.325617935	1.565384083	-0.239766148	M4	Crowded_&_Hypoxia
Event_046_School_20661_FISH_ID_1	Event_046_School_20661_FISH_ID_2	1.570274624	1.575619647	-0.005345023	M2	Control
Event_024_School_27672_FISH_ID_10	Event_024_School_27672_FISH_ID_9	1.568896778	1.570815526	-0.001918748	M7	Hypoxia
Event_130_Wall_7142_FISH_ID_1	Event_130_Wall_7142_FISH_ID_6	1.57479921	1.572362669	0.002436541	T2	Control
Event_034_School_25828_FISH_ID_15	Event_034_School_25828_FISH_ID_16	1.569934193	1.681118782	-0.111184588	T3	Control
Event_085_School_24414_FISH_ID_26	Event_085_School_24414_FISH_ID_15	1.592801323	1.574435721	0.018365602	M1	Crowded_&_Hypoxia
Event_048_Wall_16470_FISH_ID_3	Event_048_Wall_16470_FISH_ID_4	1.573388801	1.570553877	0.002834924	M5	Hypoxia
Event_024_School_27672_FISH_ID_14	Event_024_School_27672_FISH_ID_12	1.570349216	1.666208447	-0.095859231	M7	Hypoxia
Event_033_School_27801_FISH_ID_4	Event_033_School_27801_FISH_ID_12	1.564002047	1.617781571	-0.053779523	T2	Hypoxia
Event_092_Wall_35054_FISH_ID_3	Event_092_Wall_35054_FISH_ID_4	1.579699053	1.853066766	-0.273367713	M6	Hypoxia
Event_103_School_25558_FISH_ID_29	Event_103_School_25558_FISH_ID_3	1.55608887	1.574575719	-0.018486849	M5	Control
Event_001_School_24773_FISH_ID_10	Event_001_School_24773_FISH_ID_11	1.38658082	1.570680357	-0.184099537	M5	Crowded
Event_113_School_21121_FISH_ID_3	Event_113_School_21121_FISH_ID_6	1.597964656	1.571832978	0.026131678	M8	Control
Event_030_Wall_6636_FISH_ID_1	Event_030_Wall_6636_FISH_ID_7	1.596034437	1.572333701	0.023700736	T1	Crowded_&_Hypoxia
Event_096_School_20236_FISH_ID_17	Event_096_School_20236_FISH_ID_15	1.570614261	1.588416205	-0.017801944	M4	Control
Event_116_School_25573_FISH_ID_2	Event_116_School_25573_FISH_ID_4	1.568505871	1.565734219	0.002771652	P	Crowded
Event_006_Wall_18236_FISH_ID_1	Event_006_Wall_18236_FISH_ID_17	1.570686458	1.571579008	-0.00089255	P	Control
Event_051_School_100153_FISH_ID_21	Event_051_School_100153_FISH_ID_22	1.571441915	1.569419824	0.002022091	M1	Control
Event_048_Wall_14470_FISH_ID_16	Event_048_Wall_14470_FISH_ID_17	1.563269062	1.573973895	-0.010704833	M5	Hypoxia
Event_052_School_87489_FISH_ID_24	Event_052_School_87489_FISH_ID_4	1.572170022	1.569726996	0.002443026	X	Control
Event_096_School_25848_FISH_ID_17	Event_096_School_25848_FISH_ID_19	1.570729813	1.609670319	-0.038940505	M4	Control
Event_061_Wall_43936_FISH_ID_22	Event_061_Wall_43936_FISH_ID_4	1.547192714	1.56145919	-0.014266476	M5	Crowded_&_Hypoxia
Event_024_School_24596_FISH_ID_1	Event_024_School_24596_FISH_ID_11	1.594825508	1.556800646	0.038024862	M7	Hypoxia
Event_126_Wall_11308_FISH_ID_13	Event_126_Wall_11308_FISH_ID_15	1.561843336	1.572115683	-0.010272346	T3	Hypoxia
Event_051_Wall_95349_FISH_ID_10	Event_051_Wall_95349_FISH_ID_1	1.561426911	1.571028784	-0.009601873	M1	Control
Event_131_School_44691_FISH_ID_30	Event_131_School_44691_FISH_ID_15	1.562840203	1.566300725	-0.003460522	M8	Hypoxia
Event_093_School_34627_FISH_ID_8	Event_093_School_34627_FISH_ID_7	1.569188472	1.554015564	0.015172908	M7	Crowded_&_Hypoxia
Event_035_School_32042_FISH_ID_6	Event_035_School_32042_FISH_ID_9	1.57795308	1.575735295	0.002217785	M7	Crowded
Event_034_Wall_17272_FISH_ID_10	Event_034_Wall_17272_FISH_ID_1	1.545597013	1.570115427	-0.024518414	T3	Control
Event_034_Wall_18982_FISH_ID_5	Event_034_Wall_18982_FISH_ID_1	1.570211133	1.543814353	0.026396781	T3	Control
Event_034_Wall_17272_FISH_ID_17	Event_034_Wall_17272_FISH_ID_7	1.570343468	1.624528291	-0.054184823	T3	Control
Event_082_School_49012_FISH_ID_3	Event_082_School_49012_FISH_ID_23	1.560343112	1.569549963	-0.009206851	M4	Hypoxia
Event_068_School_21770_FISH_ID_14	Event_068_School_21770_FISH_ID_2	1.527058936	1.568088307	-0.041029371	M8	Crowded_&_Hypoxia
Event_076_School_25845_FISH_ID_25	Event_076_School_25845_FISH_ID_7	1.476968712	1.559525417	-0.082556705	M2	Crowded
Event_092_School_46808_FISH_ID_12	Event_092_School_46808_FISH_ID_30	1.565677986	1.531876147	0.033801839	M6	Hypoxia
Event_105_School_38322_FISH_ID_4	Event_105_School_38322_FISH_ID_6	1.571425167	1.592235145	-0.020809978	M7	Control
Event_082_School_49012_FISH_ID_20	Event_082_School_49012_FISH_ID_19	1.613803502	1.578668956	0.035134546	M4	Hypoxia
Event_051_Wall_98638_FISH_ID_37	Event_051_Wall_98638_FISH_ID_12	1.590122934	1.567158897	0.022964037	M1	Control
Event_045_Wall_13189_FISH_ID_5	Event_045_Wall_13189_FISH_ID_7	1.608308994	1.573708375	0.034600619	M4	Crowded
Event_051_Wall_97831_FISH_ID_15	Event_051_Wall_97831_FISH_ID_5	1.582277117	1.574500062	0.007777055	M1	Control
Event_076_Wall_15147_FISH_ID_1	Event_076_Wall_15147_FISH_ID_3	1.543144923	1.575172545	-0.032027622	M2	Crowded
Event_069_Wall_7384_FISH_ID_2	Event_069_Wall_7384_FISH_ID_3	1.570068331	1.57520633	-0.005137999	M2	Hypoxia
Event_069_Wall_8550_FISH_ID_14	Event_069_Wall_8550_FISH_ID_6	1.573657262	1.574034349	-0.000377086	M2	Hypoxia
Event_061_Wall_43936_FISH_ID_1	Event_061_Wall_43936_FISH_ID_10	1.570527938	1.59372192	-0.023193981	M5	Crowded_&_Hypoxia
Event_092_School_46618_FISH_ID_11	Event_092_School_46618_FISH_ID_47	1.572931523	1.570829085	0.002102438	M6	Hypoxia
Event_118_Wall_11492_FISH_ID_16	Event_118_Wall_11492_FISH_ID_2	1.593565221	1.573810359	0.019754863	T1	Control
Event_052_Wall_94559_FISH_ID_19	Event_052_Wall_94559_FISH_ID_17	1.570733941	1.562442386	0.008291555	X	Control
Event_092_School_46808_FISH_ID_31	Event_092_School_46808_FISH_ID_35	1.565573006	1.569830574	-0.004257568	M6	Hypoxia
Event_096_Wall_15515_FISH_ID_18	Event_096_Wall_15515_FISH_ID_15	1.600058421	1.576005337	0.024053084	M4	Control
Event_005_School_35200_FISH_ID_8	Event_005_School_35200_FISH_ID_5	1.572372293	1.579349163	-0.00697687	M6	Crowded
Event_121_Wall_28234_FISH_ID_10	Event_121_Wall_28234_FISH_ID_13	1.727665315	1.573473108	0.154192207	M4	Crowded_&_Hypoxia
Event_014_School_36954_FISH_ID_4	Event_014_School_36954_FISH_ID_1	1.57206171	1.573371405	-0.001309695	P	Crowded_&_Hypoxia
Event_084_School_34733_FISH_ID_5	Event_084_School_34733_FISH_ID_16	1.570879089	1.577919117	-0.007040028	M8	Crowded
Event_092_Wall_35054_FISH_ID_20	Event_092_Wall_35054_FISH_ID_3	1.581645615	1.579699053	0.001946562	M6	Hypoxia
Event_094_Wall_10303_FISH_ID_1	Event_094_Wall_10303_FISH_ID_2	1.569967631	1.578100842	-0.008133211	T2	Crowded
Event_051_Wall_97831_FISH_ID_12	Event_051_Wall_97831_FISH_ID_20	1.570677532	1.596813031	-0.026135499	M1	Control
Event_116_School_27073_FISH_ID_12	Event_116_School_27073_FISH_ID_21	1.775625721	1.574938406	0.200687316	P	Crowded
Event_069_School_17895_FISH_ID_15	Event_069_School_17895_FISH_ID_2	1.66107456	1.731477022	-0.070402462	M2	Hypoxia
Event_126_Wall_7975_FISH_ID_16	Event_126_Wall_7975_FISH_ID_15	1.725560091	1.580308583	0.145251508	T3	Hypoxia
Event_092_School_46618_FISH_ID_8	Event_092_School_46618_FISH_ID_36	1.574102029	1.582587525	-0.008485496	M6	Hypoxia
Event_092_School_46808_FISH_ID_13	Event_092_School_46808_FISH_ID_38	1.573021134	1.592468653	-0.019447519	M6	Hypoxia
Event_033_School_31529_FISH_ID_36	Event_033_School_31529_FISH_ID_5	1.572089991	1.576978227	-0.004888236	T2	Hypoxia
Event_084_Wall_25470_FISH_ID_12	Event_084_Wall_25470_FISH_ID_11	1.571817996	1.558870322	0.012947673	M8	Crowded
Event_113_Wall_15656_FISH_ID_1	Event_113_Wall_15656_FISH_ID_2	1.575342278	1.577765064	-0.002422786	M8	Control
Event_076_Wall_15147_FISH_ID_12	Event_076_Wall_15147_FISH_ID_17	1.583913995	1.577666459	0.006247536	M2	Crowded
Event_035_Wall_25414_FISH_ID_7	Event_035_Wall_25414_FISH_ID_2	1.571967699	1.57016939	0.001798309	M7	Crowded
Event_067_Wall_7038_FISH_ID_16	Event_067_Wall_7038_FISH_ID_2	1.564486054	1.647531562	-0.083045508	M1	Crowded
Event_001_Wall_16249_FISH_ID_22	Event_001_Wall_16249_FISH_ID_8	1.570769266	1.568662028	0.002107239	M5	Crowded
Event_052_Wall_94559_FISH_ID_16	Event_052_Wall_94559_FISH_ID_6	1.570194339	1.570395197	-0.000200858	X	Control
Event_068_School_23602_FISH_ID_8	Event_068_School_23602_FISH_ID_5	1.42851334	1.570522195	-0.142008855	M8	Crowded_&_Hypoxia
Event_048_Wall_14470_FISH_ID_14	Event_048_Wall_14470_FISH_ID_5	1.570942136	1.550526679	0.020415457	M5	Hypoxia
Event_051_Wall_98638_FISH_ID_1	Event_051_Wall_98638_FISH_ID_4	1.571996417	1.571347171	0.000649246	M1	Control
Event_061_School_53217_FISH_ID_19	Event_061_School_53217_FISH_ID_8	1.570956833	1.574775193	-0.003818359	M5	Crowded_&_Hypoxia
Event_086_School_25399_FISH_ID_13	Event_086_School_25399_FISH_ID_14	1.569993622	1.564224556	0.005769066	P	Hypoxia
Event_105_School_32642_FISH_ID_10	Event_105_School_32642_FISH_ID_15	1.615484975	1.57132652	0.044158454	M7	Control
Event_113_School_21347_FISH_ID_17	Event_113_School_21347_FISH_ID_11	1.567673961	1.402517106	0.165156855	M8	Control
Event_112_School_45158_FISH_ID_21	Event_112_School_45158_FISH_ID_22	1.538880453	1.568830348	-0.029949894	M3	Crowded_&_Hypoxia
Event_068_Wall_13798_FISH_ID_16	Event_068_Wall_13798_FISH_ID_18	1.538169601	1.570513553	-0.032343952	M8	Crowded_&_Hypoxia
Event_061_School_53217_FISH_ID_23	Event_061_School_53217_FISH_ID_26	1.554702786	1.564581298	-0.009878511	M5	Crowded_&_Hypoxia
Event_001_Wall_18249_FISH_ID_5	Event_001_Wall_18249_FISH_ID_6	1.573920041	1.577370352	-0.003450311	M5	Crowded
Event_113_Wall_18728_FISH_ID_18	Event_113_Wall_18728_FISH_ID_14	1.803381905	1.950388796	-0.147006891	M8	Control
Event_024_School_27672_FISH_ID_24	Event_024_School_27672_FISH_ID_30	1.571425746	1.531245494	0.040180252	M7	Hypoxia
Event_073_School_68216_FISH_ID_17	Event_073_School_68216_FISH_ID_19	1.577120522	1.573873019	0.003247503	M2	Crowded_&_Hypoxia
Event_067_Wall_12938_FISH_ID_10	Event_067_Wall_12938_FISH_ID_2	1.569224807	1.564234038	0.004990769	M1	Crowded
Event_025_Wall_19690_FISH_ID_4	Event_025_Wall_19690_FISH_ID_1	1.543495204	1.688670719	-0.145175516	M3	Crowded
Event_121_Wall_28676_FISH_ID_14	Event_121_Wall_28676_FISH_ID_15	1.580980257	1.325617935	0.255362323	M4	Crowded_&_Hypoxia
Event_067_Wall_7038_FISH_ID_10	Event_067_Wall_7038_FISH_ID_2	1.603742285	1.647531562	-0.043789277	M1	Crowded
Event_032_School_27625_FISH_ID_22	Event_032_School_27625_FISH_ID_2	1.737528145	1.570521345	0.1670068	M6	Control
Event_076_School_25845_FISH_ID_19	Event_076_School_25845_FISH_ID_21	1.390428782	1.569020088	-0.178591306	M2	Crowded
Event_092_School_46808_FISH_ID_18	Event_092_School_46808_FISH_ID_2	1.444662201	1.574742476	-0.130080276	M6	Hypoxia
Event_092_School_44229_FISH_ID_25	Event_092_School_44229_FISH_ID_14	1.598068344	1.573301836	0.024766508	M6	Hypoxia
Event_086_Wall_21288_FISH_ID_6	Event_086_Wall_21288_FISH_ID_3	1.570225333	1.573065764	-0.002840432	P	Hypoxia
Event_068_School_21770_FISH_ID_19	Event_068_School_21770_FISH_ID_2	1.571332253	1.568088307	0.003243946	M8	Crowded_&_Hypoxia
Event_045_Wall_13189_FISH_ID_8	Event_045_Wall_13189_FISH_ID_7	1.944626757	1.573708375	0.370918382	M4	Crowded
Event_086_School_25399_FISH_ID_18	Event_086_School_25399_FISH_ID_19	1.569346777	1.586837074	-0.017490297	P	Hypoxia
Event_073_Wall_65496_FISH_ID_2	Event_073_Wall_65496_FISH_ID_7	1.572079489	1.596093158	-0.024013669	M2	Crowded_&_Hypoxia
Event_116_School_27073_FISH_ID_26	Event_116_School_27073_FISH_ID_21	1.573767257	1.574938406	-0.001171148	P	Crowded
Event_068_Wall_13798_FISH_ID_17	Event_068_Wall_13798_FISH_ID_20	1.56948847	1.5704802	-0.00099173	M8	Crowded_&_Hypoxia
Event_067_School_13628_FISH_ID_1	Event_067_School_13628_FISH_ID_9	1.568472424	1.571186554	-0.00271413	M1	Crowded
Event_069_Wall_9548_FISH_ID_5	Event_069_Wall_9548_FISH_ID_4	1.574554379	1.570247444	0.004306935	M2	Hypoxia
Event_061_School_53217_FISH_ID_6	Event_061_School_53217_FISH_ID_4	1.570628372	1.571155064	-0.000526692	M5	Crowded_&_Hypoxia
Event_126_School_18261_FISH_ID_9	Event_126_School_18261_FISH_ID_13	1.570522061	1.667441095	-0.096919033	T3	Hypoxia
Event_085_Wall_19400_FISH_ID_7	Event_085_Wall_19400_FISH_ID_8	1.571163081	1.618441459	-0.047278378	M1	Crowded_&_Hypoxia
Event_033_School_31529_FISH_ID_2	Event_033_School_31529_FISH_ID_1	1.55994734	1.571325435	-0.011378096	T2	Hypoxia
Event_069_Wall_9548_FISH_ID_12	Event_069_Wall_9548_FISH_ID_11	1.570322271	1.573393133	-0.003070863	M2	Hypoxia
Event_105_School_32642_FISH_ID_2	Event_105_School_32642_FISH_ID_1	1.57092206	1.640058628	-0.069136569	M7	Control
Event_092_Wall_40104_FISH_ID_14	Event_092_Wall_40104_FISH_ID_16	1.569455507	1.576776974	-0.007321467	M6	Hypoxia
Event_061_School_50623_FISH_ID_1	Event_061_School_50623_FISH_ID_11	1.556165929	1.571294071	-0.015128143	M5	Crowded_&_Hypoxia
Event_114_School_18523_FISH_ID_11	Event_114_School_18523_FISH_ID_14	1.756673867	1.586489316	0.170184551	T1	Hypoxia
Event_032_School_28871_FISH_ID_14	Event_032_School_28871_FISH_ID_20	1.572158208	1.571614123	0.000544085	M6	Control
Event_105_School_38322_FISH_ID_2	Event_105_School_38322_FISH_ID_17	1.58702092	1.580094646	0.006926273	M7	Control
Event_076_Wall_15147_FISH_ID_11	Event_076_Wall_15147_FISH_ID_8	1.578165339	1.571439022	0.006726318	M2	Crowded
Event_051_School_100153_FISH_ID_24	Event_051_School_100153_FISH_ID_22	1.572051207	1.569419824	0.002631383	M1	Control
Event_051_Wall_98638_FISH_ID_16	Event_051_Wall_98638_FISH_ID_15	1.47036161	1.591841473	-0.121479863	M1	Control
Event_085_School_24414_FISH_ID_5	Event_085_School_24414_FISH_ID_4	1.572285875	1.567126092	0.005159782	M1	Crowded_&_Hypoxia
Event_014_Wall_35666_FISH_ID_1	Event_014_Wall_35666_FISH_ID_2	1.568807709	1.570850726	-0.002043016	P	Crowded_&_Hypoxia
Event_121_School_33815_FISH_ID_17	Event_121_School_33815_FISH_ID_7	1.571729006	1.579077703	-0.007348698	M4	Crowded_&_Hypoxia
Event_126_School_20453_FISH_ID_20	Event_126_School_20453_FISH_ID_14	1.521925673	1.567426764	-0.045501091	T3	Hypoxia
Event_076_School_25845_FISH_ID_24	Event_076_School_25845_FISH_ID_19	1.570284259	1.390428782	0.179855478	M2	Crowded
Event_069_School_17895_FISH_ID_6	Event_069_School_17895_FISH_ID_15	1.691560768	1.66107456	0.030486209	M2	Hypoxia
Event_061_Wall_43936_FISH_ID_17	Event_061_Wall_43936_FISH_ID_7	1.576385887	1.571243764	0.005142123	M5	Crowded_&_Hypoxia
Event_092_School_44229_FISH_ID_8	Event_092_School_44229_FISH_ID_9	1.571841788	1.570806672	0.001035116	M6	Hypoxia
Event_106_Wall_44384_FISH_ID_2	Event_106_Wall_44384_FISH_ID_3	1.556818674	1.56956973	-0.012751057	T1	Crowded
Event_114_School_14333_FISH_ID_10	Event_114_School_14333_FISH_ID_9	1.561740562	1.573096019	-0.011355457	T1	Hypoxia
Event_092_School_46808_FISH_ID_33	Event_092_School_46808_FISH_ID_29	1.571191506	1.578263281	-0.007071774	M6	Hypoxia
Event_093_School_34627_FISH_ID_18	Event_093_School_34627_FISH_ID_5	1.576918642	1.506160994	0.070757648	M7	Crowded_&_Hypoxia
Event_045_School_21212_FISH_ID_3	Event_045_School_21212_FISH_ID_13	1.55341811	1.567781055	-0.014362944	M4	Crowded
Event_121_School_33815_FISH_ID_16	Event_121_School_33815_FISH_ID_6	1.582505128	1.571458838	0.01104629	M4	Crowded_&_Hypoxia
Event_061_School_51592_FISH_ID_5	Event_061_School_51592_FISH_ID_11	1.558123256	1.567185267	-0.009062011	M5	Crowded_&_Hypoxia
Event_130_School_19983_FISH_ID_5	Event_130_School_19983_FISH_ID_6	1.570793654	1.573243171	-0.002449517	T2	Control
Event_032_School_29130_FISH_ID_27	Event_032_School_29130_FISH_ID_3	1.573388385	1.573313155	7.52E-05	M6	Control
Event_112_School_45158_FISH_ID_6	Event_112_School_45158_FISH_ID_15	1.570506796	1.622159733	-0.051652938	M3	Crowded_&_Hypoxia
Event_051_School_100414_FISH_ID_6	Event_051_School_100414_FISH_ID_5	1.542053521	1.578336169	-0.036282649	M1	Control
Event_092_School_44229_FISH_ID_4	Event_092_School_44229_FISH_ID_25	1.569655809	1.598068344	-0.028412535	M6	Hypoxia
Event_113_School_21347_FISH_ID_3	Event_113_School_21347_FISH_ID_5	1.565557165	1.570561792	-0.005004627	M8	Control
Event_005_School_34766_FISH_ID_16	Event_005_School_34766_FISH_ID_18	1.581596092	1.442572425	0.139023667	M6	Crowded
Event_046_School_20537_FISH_ID_20	Event_046_School_20537_FISH_ID_2	1.577208413	1.563151209	0.014057204	M2	Control
Event_116_School_27073_FISH_ID_2	Event_116_School_27073_FISH_ID_29	1.570709736	1.909557636	-0.3388479	P	Crowded
Event_092_School_44229_FISH_ID_17	Event_092_School_44229_FISH_ID_22	1.564622485	1.592194333	-0.027571847	M6	Hypoxia
Event_106_Wall_44384_FISH_ID_5	Event_106_Wall_44384_FISH_ID_7	1.610244021	1.596919236	0.013324785	T1	Crowded
Event_106_School_46800_FISH_ID_3	Event_106_School_46800_FISH_ID_4	1.571358927	1.61875518	-0.047396253	T1	Crowded
Event_076_Wall_14671_FISH_ID_2	Event_076_Wall_14671_FISH_ID_3	1.565141684	1.567798687	-0.002657003	M2	Crowded
Event_035_School_33782_FISH_ID_11	Event_035_School_33782_FISH_ID_14	1.572647839	1.570846784	0.001801054	M7	Crowded
Event_034_Wall_18982_FISH_ID_11	Event_034_Wall_18982_FISH_ID_9	1.570833215	1.568026129	0.002807086	T3	Control
Event_103_Wall_15101_FISH_ID_14	Event_103_Wall_15101_FISH_ID_10	1.692215309	1.564211229	0.12800408	M5	Control
Event_105_Wall_22908_FISH_ID_21	Event_105_Wall_22908_FISH_ID_24	1.532167757	1.573587319	-0.041419561	M7	Control
Event_001_School_26949_FISH_ID_2	Event_001_School_26949_FISH_ID_1	1.5700301	1.567622246	0.002407855	M5	Crowded
Event_045_School_21212_FISH_ID_10	Event_045_School_21212_FISH_ID_12	1.694309389	1.586837506	0.107471882	M4	Crowded
Event_131_School_43291_FISH_ID_10	Event_131_School_43291_FISH_ID_40	1.584962476	1.571270722	0.013691754	M8	Hypoxia
Event_130_Wall_7142_FISH_ID_15	Event_130_Wall_7142_FISH_ID_4	1.570051552	1.552363591	0.017687961	T2	Control
Event_051_School_100414_FISH_ID_10	Event_051_School_100414_FISH_ID_4	1.57901575	1.597658769	-0.01864302	M1	Control
Event_076_School_16772_FISH_ID_23	Event_076_School_16772_FISH_ID_31	1.551951951	1.606350992	-0.05439904	M2	Crowded
Event_073_School_68216_FISH_ID_10	Event_073_School_68216_FISH_ID_5	1.571054533	1.567727892	0.003326641	M2	Crowded_&_Hypoxia
Event_001_School_23849_FISH_ID_8	Event_001_School_23849_FISH_ID_11	1.558222228	1.576143715	-0.017921487	M5	Crowded
Event_024_School_27672_FISH_ID_35	Event_024_School_27672_FISH_ID_39	1.574429831	1.574314048	0.000115783	M7	Hypoxia
Event_048_School_24137_FISH_ID_8	Event_048_School_24137_FISH_ID_6	1.575725113	1.564006746	0.011718368	M5	Hypoxia
Event_069_School_17895_FISH_ID_19	Event_069_School_17895_FISH_ID_2	1.482870291	1.731477022	-0.24860673	M2	Hypoxia
Event_035_Wall_25414_FISH_ID_1	Event_035_Wall_25414_FISH_ID_11	1.569134848	1.563007033	0.006127815	M7	Crowded
Event_061_Wall_43936_FISH_ID_6	Event_061_Wall_43936_FISH_ID_24	1.573272102	1.518361949	0.054910153	M5	Crowded_&_Hypoxia
Event_116_School_27073_FISH_ID_15	Event_116_School_27073_FISH_ID_18	1.563705801	1.57470384	-0.010998038	P	Crowded
Event_103_School_25558_FISH_ID_18	Event_103_School_25558_FISH_ID_30	1.561233089	1.569937851	-0.008704763	M5	Control
Event_097_Wall_29096_FISH_ID_5	Event_097_Wall_29096_FISH_ID_7	1.556098038	1.570852907	-0.014754869	M6	Crowded_&_Hypoxia
Event_121_School_33815_FISH_ID_10	Event_121_School_33815_FISH_ID_11	1.586799023	1.568947884	0.017851138	M4	Crowded_&_Hypoxia
Event_092_School_44229_FISH_ID_11	Event_092_School_44229_FISH_ID_1	1.573850594	1.502161544	0.071689051	M6	Hypoxia
Event_069_School_17730_FISH_ID_3	Event_069_School_17730_FISH_ID_4	1.569259314	1.570264803	-0.001005488	M2	Hypoxia
Event_096_Wall_15559_FISH_ID_10	Event_096_Wall_15559_FISH_ID_12	1.572572079	1.567657186	0.004914893	M4	Control
Event_034_School_25828_FISH_ID_5	Event_034_School_25828_FISH_ID_16	1.570039405	1.681118782	-0.111079377	T3	Control
Event_131_Wall_31937_FISH_ID_11	Event_131_Wall_31937_FISH_ID_2	1.594531702	1.611136318	-0.016604616	M8	Hypoxia
Event_067_Wall_7038_FISH_ID_1	Event_067_Wall_7038_FISH_ID_10	1.567247735	1.603742285	-0.03649455	M1	Crowded
Event_094_Wall_10775_FISH_ID_5	Event_094_Wall_10775_FISH_ID_4	1.580840747	1.565089363	0.015751384	T2	Crowded
Event_051_School_100153_FISH_ID_23	Event_051_School_100153_FISH_ID_21	1.569213907	1.571441915	-0.002228008	M1	Control
Event_068_School_23602_FISH_ID_16	Event_068_School_23602_FISH_ID_15	1.561677442	1.502100361	0.059577082	M8	Crowded_&_Hypoxia
Event_035_Wall_20697_FISH_ID_18	Event_035_Wall_20697_FISH_ID_2	1.664513743	1.506582667	0.157931076	M7	Crowded
Event_093_Wall_22223_FISH_ID_3	Event_093_Wall_22223_FISH_ID_7	1.770723626	1.555426355	0.215297272	M7	Crowded_&_Hypoxia
Event_106_Wall_41634_FISH_ID_1	Event_106_Wall_41634_FISH_ID_2	1.575267759	1.572758396	0.002509363	T1	Crowded
Event_034_School_30726_FISH_ID_19	Event_034_School_30726_FISH_ID_16	1.60487928	1.572824351	0.032054929	T3	Control
Event_096_School_20236_FISH_ID_25	Event_096_School_20236_FISH_ID_34	1.566985311	1.576496957	-0.009511646	M4	Control
Event_114_School_14333_FISH_ID_8	Event_114_School_14333_FISH_ID_10	1.568858234	1.561740562	0.007117672	T1	Hypoxia
Event_113_School_21347_FISH_ID_31	Event_113_School_21347_FISH_ID_30	1.569463994	1.565298646	0.004165348	M8	Control
Event_084_School_34733_FISH_ID_30	Event_084_School_34733_FISH_ID_32	1.569681665	1.559205341	0.010476324	M8	Crowded
Event_045_School_21485_FISH_ID_10	Event_045_School_21485_FISH_ID_9	1.701809899	2.038587541	-0.336777642	M4	Crowded
Event_084_Wall_23026_FISH_ID_13	Event_084_Wall_23026_FISH_ID_29	1.561084049	1.566525831	-0.005441781	M8	Crowded
Event_046_School_18894_FISH_ID_4	Event_046_School_18894_FISH_ID_7	1.570394862	1.670371973	-0.099977111	M2	Control
Event_113_School_21347_FISH_ID_6	Event_113_School_21347_FISH_ID_29	1.699719928	1.569888397	0.129831531	M8	Control
Event_084_School_34733_FISH_ID_15	Event_084_School_34733_FISH_ID_16	1.565517837	1.577919117	-0.01240128	M8	Crowded
Event_067_School_13628_FISH_ID_18	Event_067_School_13628_FISH_ID_17	1.571640069	1.57128822	0.000351849	M1	Crowded
Event_005_School_33460_FISH_ID_7	Event_005_School_33460_FISH_ID_19	1.572243679	1.573939071	-0.001695393	M6	Crowded
Event_113_Wall_18728_FISH_ID_2	Event_113_Wall_18728_FISH_ID_9	1.573280116	1.569830894	0.003449222	M8	Control
Event_082_School_48611_FISH_ID_33	Event_082_School_48611_FISH_ID_17	1.60768174	1.572970539	0.034711201	M4	Hypoxia
Event_116_School_31613_FISH_ID_24	Event_116_School_31613_FISH_ID_21	1.60427495	1.646249215	-0.041974265	P	Crowded
Event_105_Wall_25622_FISH_ID_7	Event_105_Wall_25622_FISH_ID_31	1.573673629	1.571919804	0.001753826	M7	Control
Event_096_Wall_15559_FISH_ID_13	Event_096_Wall_15559_FISH_ID_10	1.57267351	1.572572079	0.000101432	M4	Control
Event_032_School_29130_FISH_ID_25	Event_032_School_29130_FISH_ID_3	1.568463204	1.573313155	-0.004849951	M6	Control
Event_082_Wall_38279_FISH_ID_2	Event_082_Wall_38279_FISH_ID_3	1.654479207	1.613364689	0.041114518	M4	Hypoxia
Event_067_Wall_12938_FISH_ID_7	Event_067_Wall_12938_FISH_ID_8	1.564441222	1.571326335	-0.006885113	M1	Crowded
Event_121_Wall_28234_FISH_ID_8	Event_121_Wall_28234_FISH_ID_9	1.582677846	1.566835215	0.015842631	M4	Crowded_&_Hypoxia
Event_131_School_44691_FISH_ID_8	Event_131_School_44691_FISH_ID_9	1.725895937	1.570012304	0.155883633	M8	Hypoxia
Event_052_School_86303_FISH_ID_17	Event_052_School_86303_FISH_ID_18	1.515343875	1.564154385	-0.048810511	X	Control
Event_034_Wall_18982_FISH_ID_19	Event_034_Wall_18982_FISH_ID_7	1.578772599	1.562501711	0.016270888	T3	Control
Event_092_Wall_40104_FISH_ID_12	Event_092_Wall_40104_FISH_ID_10	1.630891497	1.915672185	-0.284780688	M6	Hypoxia
Event_033_School_27801_FISH_ID_17	Event_033_School_27801_FISH_ID_12	1.706133155	1.617781571	0.088351584	T2	Hypoxia
Event_085_School_28229_FISH_ID_26	Event_085_School_28229_FISH_ID_27	1.575633979	1.570231463	0.005402516	M1	Crowded_&_Hypoxia
Event_024_Wall_17576_FISH_ID_3	Event_024_Wall_17576_FISH_ID_4	1.617432394	1.575683465	0.041748929	M7	Hypoxia
Event_014_School_39919_FISH_ID_5	Event_014_School_39919_FISH_ID_7	1.57692265	1.570938848	0.005983801	P	Crowded_&_Hypoxia
Event_121_School_38003_FISH_ID_17	Event_121_School_38003_FISH_ID_6	1.576584978	1.572720391	0.003864587	M4	Crowded_&_Hypoxia
Event_131_School_39872_FISH_ID_25	Event_131_School_39872_FISH_ID_15	1.559166896	1.409323151	0.149843746	M8	Hypoxia
Event_068_School_23602_FISH_ID_21	Event_068_School_23602_FISH_ID_9	1.5735213	1.570906446	0.002614854	M8	Crowded_&_Hypoxia
Event_061_Wall_44789_FISH_ID_17	Event_061_Wall_44789_FISH_ID_6	1.567363854	1.573871974	-0.00650812	M5	Crowded_&_Hypoxia
Event_076_Wall_14043_FISH_ID_11	Event_076_Wall_14043_FISH_ID_2	1.571101057	1.589553772	-0.018452714	M2	Crowded
Event_105_School_38322_FISH_ID_14	Event_105_School_38322_FISH_ID_15	1.634222782	1.605846708	0.028376074	M7	Control
Event_024_Wall_18383_FISH_ID_13	Event_024_Wall_18383_FISH_ID_12	1.542629821	1.313961186	0.228668635	M7	Hypoxia
Event_105_School_35110_FISH_ID_31	Event_105_School_35110_FISH_ID_14	1.568462503	1.583279583	-0.01481708	M7	Control
Event_114_Wall_10040_FISH_ID_5	Event_114_Wall_10040_FISH_ID_6	1.570921614	1.589176564	-0.01825495	T1	Hypoxia
Event_001_School_23849_FISH_ID_19	Event_001_School_23849_FISH_ID_18	1.579749557	1.583596555	-0.003846998	M5	Crowded
Event_005_School_34766_FISH_ID_2	Event_005_School_34766_FISH_ID_12	1.409357984	1.570223412	-0.160865428	M6	Crowded
Event_076_School_24111_FISH_ID_27	Event_076_School_24111_FISH_ID_26	1.571338501	1.69419998	-0.122861478	M2	Crowded
Event_067_Wall_7038_FISH_ID_6	Event_067_Wall_7038_FISH_ID_16	1.577702918	1.564486054	0.013216864	M1	Crowded
Event_045_School_21212_FISH_ID_1	Event_045_School_21212_FISH_ID_7	1.575212175	1.524443553	0.050768622	M4	Crowded
Event_105_Wall_22908_FISH_ID_18	Event_105_Wall_22908_FISH_ID_2	1.585500804	1.743065787	-0.157564983	M7	Control
Event_097_School_41261_FISH_ID_5	Event_097_School_41261_FISH_ID_6	1.622317127	1.571041827	0.0512753	M6	Crowded_&_Hypoxia
Event_045_School_21485_FISH_ID_6	Event_045_School_21485_FISH_ID_5	1.572412137	1.577423848	-0.005011711	M4	Crowded
Event_046_School_20661_FISH_ID_5	Event_046_School_20661_FISH_ID_11	1.569339503	1.577622289	-0.008282786	M2	Control
Event_051_School_100153_FISH_ID_17	Event_051_School_100153_FISH_ID_40	1.585072627	1.570045993	0.015026634	M1	Control
Event_045_School_21485_FISH_ID_4	Event_045_School_21485_FISH_ID_2	1.576543463	1.57038739	0.006156073	M4	Crowded
Event_092_Wall_40104_FISH_ID_1	Event_092_Wall_40104_FISH_ID_12	1.571053616	1.630891497	-0.059837881	M6	Hypoxia
Event_112_School_45764_FISH_ID_1	Event_112_School_45764_FISH_ID_14	1.576533587	1.573701824	0.002831763	M3	Crowded_&_Hypoxia
Event_103_Wall_15101_FISH_ID_1	Event_103_Wall_15101_FISH_ID_3	1.571080827	1.554269013	0.016811814	M5	Control
Event_131_School_39872_FISH_ID_42	Event_131_School_39872_FISH_ID_26	1.575012941	1.57388457	0.00112837	M8	Hypoxia
Event_112_School_45158_FISH_ID_1	Event_112_School_45158_FISH_ID_14	1.568908725	1.590403416	-0.02149469	M3	Crowded_&_Hypoxia
Event_068_School_23602_FISH_ID_3	Event_068_School_23602_FISH_ID_7	1.543890641	1.595918435	-0.052027794	M8	Crowded_&_Hypoxia
Event_114_School_14333_FISH_ID_5	Event_114_School_14333_FISH_ID_6	1.583244335	1.577997856	0.005246478	T1	Hypoxia
Event_118_Wall_6658_FISH_ID_7	Event_118_Wall_6658_FISH_ID_5	1.573800801	1.573082225	0.000718576	T1	Control
Event_130_School_16442_FISH_ID_8	Event_130_School_16442_FISH_ID_9	1.56552544	1.592083676	-0.026558235	T2	Control
Event_082_School_48611_FISH_ID_4	Event_082_School_48611_FISH_ID_6	1.569591012	1.611843114	-0.042252102	M4	Hypoxia
Event_068_School_23602_FISH_ID_18	Event_068_School_23602_FISH_ID_16	1.563524814	1.561677442	0.001847372	M8	Crowded_&_Hypoxia
Event_085_Wall_15831_FISH_ID_17	Event_085_Wall_15831_FISH_ID_11	1.55718039	1.571115261	-0.013934871	M1	Crowded_&_Hypoxia
Event_105_Wall_25622_FISH_ID_9	Event_105_Wall_25622_FISH_ID_31	1.570608901	1.571919804	-0.001310903	M7	Control
Event_051_Wall_97831_FISH_ID_13	Event_051_Wall_97831_FISH_ID_14	1.582037415	1.593028836	-0.010991421	M1	Control
Event_035_School_32042_FISH_ID_30	Event_035_School_32042_FISH_ID_3	1.622692099	1.570573496	0.052118603	M7	Crowded
Event_092_Wall_37404_FISH_ID_9	Event_092_Wall_37404_FISH_ID_1	1.534473327	1.571543959	-0.037070631	M6	Hypoxia
Event_048_Wall_16470_FISH_ID_9	Event_048_Wall_16470_FISH_ID_25	1.61776007	1.572349352	0.045410718	M5	Hypoxia
Event_025_School_28572_FISH_ID_2	Event_025_School_28572_FISH_ID_8	1.561697904	1.571641138	-0.009943233	M3	Crowded
Event_051_Wall_97831_FISH_ID_7	Event_051_Wall_97831_FISH_ID_6	1.565740238	1.591013444	-0.025273205	M1	Control
Event_069_School_14859_FISH_ID_17	Event_069_School_14859_FISH_ID_13	1.57227309	1.675461364	-0.103188274	M2	Hypoxia
Event_076_Wall_15147_FISH_ID_15	Event_076_Wall_15147_FISH_ID_12	1.571287167	1.583913995	-0.012626828	M2	Crowded
Event_084_Wall_22179_FISH_ID_15	Event_084_Wall_22179_FISH_ID_2	1.573476181	1.622148253	-0.048672072	M8	Crowded
Event_051_Wall_98638_FISH_ID_24	Event_051_Wall_98638_FISH_ID_21	1.575390631	1.569950754	0.005439877	M1	Control
Event_032_School_27625_FISH_ID_6	Event_032_School_27625_FISH_ID_7	1.499845811	1.591046495	-0.091200684	M6	Control
Event_114_Wall_10450_FISH_ID_1	Event_114_Wall_10450_FISH_ID_2	1.5704342	1.572785985	-0.002351785	T1	Hypoxia
Event_038_Wall_52115_FISH_ID_1	Event_038_Wall_52115_FISH_ID_2	1.579367636	1.579186212	0.000181424	T3	Crowded_&_Hypoxia
Event_006_School_28093_FISH_ID_11	Event_006_School_28093_FISH_ID_6	1.799705376	1.40076596	0.398939416	P	Control
Event_061_School_53217_FISH_ID_25	Event_061_School_53217_FISH_ID_18	1.562272025	1.57595019	-0.013678164	M5	Crowded_&_Hypoxia
Event_014_School_39102_FISH_ID_2	Event_014_School_39102_FISH_ID_11	1.573420715	1.57263418	0.000786535	P	Crowded_&_Hypoxia
Event_076_Wall_14671_FISH_ID_7	Event_076_Wall_14671_FISH_ID_5	1.572469945	1.572199605	0.000270341	M2	Crowded
Event_085_School_23394_FISH_ID_1	Event_085_School_23394_FISH_ID_10	1.572283322	1.703112354	-0.130829032	M1	Crowded_&_Hypoxia
Event_118_School_13732_FISH_ID_1	Event_118_School_13732_FISH_ID_18	1.576264086	1.572718976	0.00354511	T1	Control
Event_130_School_19983_FISH_ID_9	Event_130_School_19983_FISH_ID_14	1.572394839	1.571035319	0.00135952	T2	Control
Event_052_Wall_90326_FISH_ID_10	Event_052_Wall_90326_FISH_ID_5	1.560491691	1.570527758	-0.010036067	X	Control
Event_116_School_31613_FISH_ID_8	Event_116_School_31613_FISH_ID_16	1.628074665	1.56307325	0.065001416	P	Crowded
Event_033_School_30569_FISH_ID_4	Event_033_School_30569_FISH_ID_32	1.504016424	1.647209356	-0.143192933	T2	Hypoxia
Event_069_Wall_8550_FISH_ID_1	Event_069_Wall_8550_FISH_ID_12	1.618773163	1.643199816	-0.024426653	M2	Hypoxia
Event_024_School_24596_FISH_ID_37	Event_024_School_24596_FISH_ID_34	1.569921297	1.687733145	-0.117811848	M7	Hypoxia
Event_084_School_36004_FISH_ID_31	Event_084_School_36004_FISH_ID_5	1.570290016	1.584104798	-0.013814782	M8	Crowded
Event_131_School_39872_FISH_ID_20	Event_131_School_39872_FISH_ID_43	1.562401621	1.570605265	-0.008203645	M8	Hypoxia
Event_069_School_17730_FISH_ID_6	Event_069_School_17730_FISH_ID_4	1.686756658	1.570264803	0.116491855	M2	Hypoxia
Event_076_Wall_14671_FISH_ID_8	Event_076_Wall_14671_FISH_ID_10	1.570790886	1.569612949	0.001177937	M2	Crowded
Event_025_Wall_16644_FISH_ID_9	Event_025_Wall_16644_FISH_ID_8	1.586666872	1.569994609	0.016672263	M3	Crowded
Event_092_Wall_40104_FISH_ID_21	Event_092_Wall_40104_FISH_ID_15	1.56865643	1.576351958	-0.007695528	M6	Hypoxia
Event_005_School_34766_FISH_ID_10	Event_005_School_34766_FISH_ID_11	1.569798796	1.562111797	0.007686999	M6	Crowded
Event_048_Wall_14470_FISH_ID_28	Event_048_Wall_14470_FISH_ID_14	1.571846986	1.570942136	0.00090485	M5	Hypoxia
Event_130_School_19983_FISH_ID_1	Event_130_School_19983_FISH_ID_13	1.572260333	1.570390351	0.001869982	T2	Control
Event_092_School_44229_FISH_ID_21	Event_092_School_44229_FISH_ID_17	1.51197296	1.564622485	-0.052649526	M6	Hypoxia
Event_014_Wall_35666_FISH_ID_4	Event_014_Wall_35666_FISH_ID_2	1.569652967	1.570850726	-0.001197759	P	Crowded_&_Hypoxia
Event_033_School_30569_FISH_ID_5	Event_033_School_30569_FISH_ID_17	1.59949076	1.572935262	0.026555498	T2	Hypoxia
Event_045_School_21212_FISH_ID_9	Event_045_School_21212_FISH_ID_18	1.571599948	1.648973114	-0.077373166	M4	Crowded
Event_069_School_17895_FISH_ID_23	Event_069_School_17895_FISH_ID_7	1.567208263	1.571386294	-0.004178031	M2	Hypoxia
Event_024_School_24596_FISH_ID_35	Event_024_School_24596_FISH_ID_37	1.573419691	1.569921297	0.003498393	M7	Hypoxia
Event_076_School_24111_FISH_ID_5	Event_076_School_24111_FISH_ID_4	1.570689764	1.442699322	0.127990442	M2	Crowded
Event_034_School_30139_FISH_ID_1	Event_034_School_30139_FISH_ID_18	1.575722297	1.569935756	0.005786541	T3	Control
Event_121_Wall_24408_FISH_ID_8	Event_121_Wall_24408_FISH_ID_6	1.692587963	1.544781336	0.147806627	M4	Crowded_&_Hypoxia
Event_035_School_33782_FISH_ID_6	Event_035_School_33782_FISH_ID_5	1.561168436	1.571143924	-0.009975487	M7	Crowded
Event_076_School_16772_FISH_ID_19	Event_076_School_16772_FISH_ID_11	1.57116735	1.568909768	0.002257582	M2	Crowded
Event_097_School_41261_FISH_ID_1	Event_097_School_41261_FISH_ID_12	1.598754864	1.574663865	0.024090999	M6	Crowded_&_Hypoxia
Event_112_School_47800_FISH_ID_19	Event_112_School_47800_FISH_ID_12	1.567663976	1.594604643	-0.026940668	M3	Crowded_&_Hypoxia
Event_126_Wall_7975_FISH_ID_5	Event_126_Wall_7975_FISH_ID_6	1.572027771	1.574532622	-0.00250485	T3	Hypoxia
Event_105_School_38322_FISH_ID_1	Event_105_School_38322_FISH_ID_15	1.549788135	1.605846708	-0.056058573	M7	Control
Event_078_School_21798_FISH_ID_9	Event_078_School_21798_FISH_ID_8	1.572097837	1.571534342	0.000563495	M1	Hypoxia
Event_082_Wall_38237_FISH_ID_2	Event_082_Wall_38237_FISH_ID_7	1.57891868	1.601925806	-0.023007126	M4	Hypoxia
Event_108_Wall_12025_FISH_ID_7	Event_108_Wall_12025_FISH_ID_9	1.580098746	1.570339734	0.009759012	T3	Crowded
Event_033_School_27801_FISH_ID_8	Event_033_School_27801_FISH_ID_9	1.580284803	1.569589133	0.010695669	T2	Hypoxia
Event_116_School_27073_FISH_ID_1	Event_116_School_27073_FISH_ID_10	1.570730197	1.687229158	-0.116498961	P	Crowded
Event_118_Wall_6658_FISH_ID_3	Event_118_Wall_6658_FISH_ID_2	1.599046867	1.433627608	0.165419258	T1	Control
Event_092_School_44229_FISH_ID_19	Event_092_School_44229_FISH_ID_11	1.534083976	1.573850594	-0.039766618	M6	Hypoxia
Event_097_Wall_24621_FISH_ID_12	Event_097_Wall_24621_FISH_ID_13	1.573042473	1.564162956	0.008879518	M6	Crowded_&_Hypoxia
Event_052_Wall_96067_FISH_ID_24	Event_052_Wall_96067_FISH_ID_5	1.57308663	1.57270672	0.00037991	X	Control
Event_131_School_43291_FISH_ID_11	Event_131_School_43291_FISH_ID_12	1.582091859	1.619856762	-0.037764903	M8	Hypoxia
Event_068_Wall_16089_FISH_ID_2	Event_068_Wall_16089_FISH_ID_7	1.608333798	1.570293279	0.038040519	M8	Crowded_&_Hypoxia
Event_014_School_39102_FISH_ID_12	Event_014_School_39102_FISH_ID_5	1.587532762	1.578512695	0.009020067	P	Crowded_&_Hypoxia
Event_005_Wall_24839_FISH_ID_23	Event_005_Wall_24839_FISH_ID_8	1.569466014	1.569839268	-0.000373255	M6	Crowded
Event_084_School_34733_FISH_ID_24	Event_084_School_34733_FISH_ID_25	1.565152305	1.572880112	-0.007727807	M8	Crowded
Event_103_School_27573_FISH_ID_10	Event_103_School_27573_FISH_ID_15	1.546852965	1.688887085	-0.14203412	M5	Control
Event_001_School_23849_FISH_ID_6	Event_001_School_23849_FISH_ID_5	1.589885071	1.56678893	0.023096141	M5	Crowded
Event_112_Wall_38297_FISH_ID_18	Event_112_Wall_38297_FISH_ID_17	1.61346437	1.574153598	0.039310772	M3	Crowded_&_Hypoxia
Event_001_Wall_14228_FISH_ID_16	Event_001_Wall_14228_FISH_ID_2	1.570671372	1.614403014	-0.043731642	M5	Crowded
Event_068_School_21770_FISH_ID_17	Event_068_School_21770_FISH_ID_9	1.571669605	1.564897389	0.006772216	M8	Crowded_&_Hypoxia
Event_069_Wall_8550_FISH_ID_10	Event_069_Wall_8550_FISH_ID_6	1.608354007	1.574034349	0.034319659	M2	Hypoxia
Event_034_School_25828_FISH_ID_1	Event_034_School_25828_FISH_ID_11	1.572132583	1.182209216	0.389923367	T3	Control
Event_085_Wall_18835_FISH_ID_26	Event_085_Wall_18835_FISH_ID_5	1.803851447	1.57623046	0.227620986	M1	Crowded_&_Hypoxia
Event_131_Wall_31937_FISH_ID_1	Event_131_Wall_31937_FISH_ID_10	1.693226139	1.564754755	0.128471384	M8	Hypoxia
Event_061_Wall_41827_FISH_ID_5	Event_061_Wall_41827_FISH_ID_8	1.567452091	1.58514266	-0.017690569	M5	Crowded_&_Hypoxia
Event_024_School_24596_FISH_ID_2	Event_024_School_24596_FISH_ID_20	1.564754362	1.584935112	-0.02018075	M7	Hypoxia
Event_051_School_102812_FISH_ID_29	Event_051_School_102812_FISH_ID_30	1.571063668	1.578612047	-0.007548379	M1	Control
Event_001_School_24773_FISH_ID_19	Event_001_School_24773_FISH_ID_20	1.531201666	1.56391367	-0.032712004	M5	Crowded
Event_025_School_25778_FISH_ID_10	Event_025_School_25778_FISH_ID_1	1.587764964	1.579520002	0.008244962	M3	Crowded
Event_106_School_46369_FISH_ID_10	Event_106_School_46369_FISH_ID_11	1.539106111	1.629589552	-0.090483441	T1	Crowded
Event_076_Wall_15147_FISH_ID_10	Event_076_Wall_15147_FISH_ID_11	1.579607748	1.578165339	0.001442409	M2	Crowded
Event_001_School_24773_FISH_ID_1	Event_001_School_24773_FISH_ID_16	1.570552686	1.577835873	-0.007283187	M5	Crowded
Event_033_School_27801_FISH_ID_1	Event_033_School_27801_FISH_ID_6	1.571718436	1.572543883	-0.000825447	T2	Hypoxia
Event_085_Wall_19400_FISH_ID_11	Event_085_Wall_19400_FISH_ID_15	1.58688687	1.561176699	0.025710171	M1	Crowded_&_Hypoxia
Event_033_Wall_25536_FISH_ID_5	Event_033_Wall_25536_FISH_ID_4	1.584312088	1.932650931	-0.348338843	T2	Hypoxia
Event_084_Wall_23026_FISH_ID_16	Event_084_Wall_23026_FISH_ID_29	1.555974463	1.566525831	-0.010551368	M8	Crowded
Event_114_Wall_10040_FISH_ID_9	Event_114_Wall_10040_FISH_ID_6	1.613032427	1.589176564	0.023855863	T1	Hypoxia
Event_052_School_84567_FISH_ID_25	Event_052_School_84567_FISH_ID_26	1.591894009	1.577914782	0.013979227	X	Control
Event_131_School_43291_FISH_ID_28	Event_131_School_43291_FISH_ID_30	1.48510408	1.573149659	-0.088045579	M8	Hypoxia
Event_048_Wall_16470_FISH_ID_5	Event_048_Wall_16470_FISH_ID_25	1.579032857	1.572349352	0.006683505	M5	Hypoxia
Event_106_Wall_39329_FISH_ID_3	Event_106_Wall_39329_FISH_ID_1	1.570805763	1.56834	0.002465763	T1	Crowded
Event_130_School_14941_FISH_ID_6	Event_130_School_14941_FISH_ID_7	1.551708145	1.645339876	-0.093631731	T2	Control
Event_103_School_26408_FISH_ID_10	Event_103_School_26408_FISH_ID_18	1.553940656	1.560782661	-0.006842005	M5	Control
Event_105_Wall_22908_FISH_ID_15	Event_105_Wall_22908_FISH_ID_21	1.575880148	1.532167757	0.043712391	M7	Control
Event_131_School_43291_FISH_ID_29	Event_131_School_43291_FISH_ID_28	1.522343757	1.48510408	0.037239677	M8	Hypoxia
Event_130_School_14941_FISH_ID_15	Event_130_School_14941_FISH_ID_16	1.568428561	1.775466813	-0.207038252	T2	Control
Event_093_Wall_22223_FISH_ID_9	Event_093_Wall_22223_FISH_ID_3	1.57232429	1.770723626	-0.198399337	M7	Crowded_&_Hypoxia
Event_061_School_50623_FISH_ID_10	Event_061_School_50623_FISH_ID_4	1.569484196	1.572766959	-0.003282764	M5	Crowded_&_Hypoxia
Event_092_Wall_37404_FISH_ID_8	Event_092_Wall_37404_FISH_ID_9	1.561582383	1.534473327	0.027109056	M6	Hypoxia
Event_051_Wall_95349_FISH_ID_8	Event_051_Wall_95349_FISH_ID_9	1.672255065	1.572216962	0.100038103	M1	Control
Event_130_Wall_7142_FISH_ID_3	Event_130_Wall_7142_FISH_ID_1	1.555188026	1.57479921	-0.019611184	T2	Control
Event_112_Wall_35357_FISH_ID_10	Event_112_Wall_35357_FISH_ID_9	1.571945556	1.570869891	0.001075665	M3	Crowded_&_Hypoxia
Event_006_Wall_20956_FISH_ID_12	Event_006_Wall_20956_FISH_ID_13	1.565141958	1.569766565	-0.004624606	P	Control
Event_069_Wall_7384_FISH_ID_1	Event_069_Wall_7384_FISH_ID_2	1.570145428	1.570068331	7.71E-05	M2	Hypoxia
Event_086_School_25399_FISH_ID_4	Event_086_School_25399_FISH_ID_5	1.569976561	1.569332373	0.000644188	P	Hypoxia
Event_113_School_21269_FISH_ID_7	Event_113_School_21269_FISH_ID_8	1.572053099	1.515621421	0.056431678	M8	Control
Event_006_School_33072_FISH_ID_4	Event_006_School_33072_FISH_ID_14	1.621566357	1.582625586	0.038940772	P	Control
Event_067_Wall_12938_FISH_ID_4	Event_067_Wall_12938_FISH_ID_7	1.572516024	1.564441222	0.008074802	M1	Crowded
Event_114_School_14333_FISH_ID_1	Event_114_School_14333_FISH_ID_13	1.776425834	1.588509314	0.18791652	T1	Hypoxia
Event_103_School_25558_FISH_ID_32	Event_103_School_25558_FISH_ID_5	1.572871092	1.59243591	-0.019564818	M5	Control
Event_032_School_29130_FISH_ID_12	Event_032_School_29130_FISH_ID_16	1.62663561	1.5840171	0.04261851	M6	Control
Event_097_Wall_30196_FISH_ID_15	Event_097_Wall_30196_FISH_ID_14	1.649926363	1.573806906	0.076119457	M6	Crowded_&_Hypoxia
Event_073_School_68216_FISH_ID_20	Event_073_School_68216_FISH_ID_16	1.572235464	1.739643878	-0.167408414	M2	Crowded_&_Hypoxia
Event_061_Wall_44789_FISH_ID_10	Event_061_Wall_44789_FISH_ID_14	1.40298055	1.643656674	-0.240676124	M5	Crowded_&_Hypoxia
Event_006_Wall_20956_FISH_ID_2	Event_006_Wall_20956_FISH_ID_6	1.560222654	1.556238005	0.003984648	P	Control
Event_025_School_24703_FISH_ID_8	Event_025_School_24703_FISH_ID_16	1.574773915	1.472270923	0.102502993	M3	Crowded
Event_126_Wall_11308_FISH_ID_1	Event_126_Wall_11308_FISH_ID_7	1.568540468	1.661451266	-0.092910798	T3	Hypoxia
Event_131_School_43291_FISH_ID_16	Event_131_School_43291_FISH_ID_19	1.580046434	1.57130609	0.008740344	M8	Hypoxia
Event_006_Wall_20756_FISH_ID_2	Event_006_Wall_20756_FISH_ID_12	1.569118795	1.573880109	-0.004761314	P	Control
Event_116_School_25573_FISH_ID_30	Event_116_School_25573_FISH_ID_33	1.589702416	1.569334497	0.020367919	P	Crowded
Event_001_Wall_18249_FISH_ID_13	Event_001_Wall_18249_FISH_ID_3	1.489030842	1.555053485	-0.066022643	M5	Crowded
Event_033_Wall_24776_FISH_ID_1	Event_033_Wall_24776_FISH_ID_12	1.896496666	1.572731854	0.323764812	T2	Hypoxia
Event_006_Wall_20956_FISH_ID_3	Event_006_Wall_20956_FISH_ID_16	1.559500093	1.523725945	0.035774148	P	Control
Event_032_School_28871_FISH_ID_9	Event_032_School_28871_FISH_ID_20	1.57664544	1.571614123	0.005031317	M6	Control
Event_118_Wall_9984_FISH_ID_600	Event_118_Wall_9984_FISH_ID_6	1.934941668	1.658073963	0.276867705	T1	Control
Event_061_Wall_44789_FISH_ID_12	Event_061_Wall_44789_FISH_ID_15	1.590306349	1.57169847	0.018607879	M5	Crowded_&_Hypoxia
Event_121_School_33815_FISH_ID_14	Event_121_School_33815_FISH_ID_11	1.597822543	1.568947884	0.028874658	M4	Crowded_&_Hypoxia
Event_092_Wall_35054_FISH_ID_11	Event_092_Wall_35054_FISH_ID_6	1.574669437	1.735519045	-0.160849608	M6	Hypoxia
Event_067_Wall_9645_FISH_ID_16	Event_067_Wall_9645_FISH_ID_2	1.525006684	1.572787055	-0.047780371	M1	Crowded
Event_068_Wall_17063_FISH_ID_17	Event_068_Wall_17063_FISH_ID_2	1.565537373	1.58780338	-0.022266007	M8	Crowded_&_Hypoxia
Event_024_School_27672_FISH_ID_29	Event_024_School_27672_FISH_ID_9	1.629666374	1.570815526	0.058850849	M7	Hypoxia
Event_032_School_28871_FISH_ID_16	Event_032_School_28871_FISH_ID_1	1.57081449	1.560582665	0.010231825	M6	Control
Event_103_Wall_21191_FISH_ID_9	Event_103_Wall_21191_FISH_ID_12	1.61423301	1.551088015	0.063144994	M5	Control
Event_084_School_37227_FISH_ID_25	Event_084_School_37227_FISH_ID_26	1.572980073	1.527775171	0.045204902	M8	Crowded
Event_112_Wall_36567_FISH_ID_15	Event_112_Wall_36567_FISH_ID_1	1.630015982	1.576032877	0.053983105	M3	Crowded_&_Hypoxia
Event_113_School_21347_FISH_ID_2	Event_113_School_21347_FISH_ID_3	1.56971514	1.565557165	0.004157975	M8	Control
Event_005_Wall_24720_FISH_ID_14	Event_005_Wall_24720_FISH_ID_12	1.571084051	1.567488985	0.003595066	M6	Crowded
Event_092_Wall_40104_FISH_ID_4	Event_092_Wall_40104_FISH_ID_14	1.575042889	1.569455507	0.005587382	M6	Hypoxia
Event_085_School_23394_FISH_ID_26	Event_085_School_23394_FISH_ID_7	1.571081903	1.620862605	-0.049780703	M1	Crowded_&_Hypoxia
Event_114_School_18923_FISH_ID_1	Event_114_School_18923_FISH_ID_11	1.57622241	1.57341178	0.00281063	T1	Hypoxia
Event_116_Wall_17680_FISH_ID_14	Event_116_Wall_17680_FISH_ID_15	1.572023207	1.574678302	-0.002655095	P	Crowded
Event_121_School_33815_FISH_ID_22	Event_121_School_33815_FISH_ID_11	1.582336117	1.568947884	0.013388233	M4	Crowded_&_Hypoxia
Event_005_Wall_24720_FISH_ID_19	Event_005_Wall_24720_FISH_ID_20	1.571032076	1.571083799	-5.17E-05	M6	Crowded
Event_068_Wall_13798_FISH_ID_9	Event_068_Wall_13798_FISH_ID_8	1.573492419	1.572501192	0.000991227	M8	Crowded_&_Hypoxia
Event_025_Wall_18417_FISH_ID_22	Event_025_Wall_18417_FISH_ID_8	1.571049141	1.571218888	-0.000169746	M3	Crowded
Event_131_School_39872_FISH_ID_6	Event_131_School_39872_FISH_ID_42	1.557935413	1.575012941	-0.017077527	M8	Hypoxia
Event_025_School_24703_FISH_ID_13	Event_025_School_24703_FISH_ID_14	1.565650751	1.554333144	0.011317608	M3	Crowded
Event_084_Wall_22179_FISH_ID_1	Event_084_Wall_22179_FISH_ID_15	1.562626619	1.573476181	-0.010849562	M8	Crowded
Event_116_School_27073_FISH_ID_36	Event_116_School_27073_FISH_ID_28	1.5738721	1.570972586	0.002899514	P	Crowded
Event_025_Wall_19690_FISH_ID_11	Event_025_Wall_19690_FISH_ID_4	1.572675848	1.543495204	0.029180644	M3	Crowded
Event_096_Wall_10755_FISH_ID_10	Event_096_Wall_10755_FISH_ID_11	1.571390906	1.598711897	-0.027320991	M4	Control
Event_092_School_46618_FISH_ID_6	Event_092_School_46618_FISH_ID_16	1.568717576	1.624483311	-0.055765735	M6	Hypoxia
Event_052_School_84567_FISH_ID_4	Event_052_School_84567_FISH_ID_11	1.594225877	1.56804151	0.026184367	X	Control
Event_035_School_31166_FISH_ID_15	Event_035_School_31166_FISH_ID_6	1.564775939	1.569538281	-0.004762342	M7	Crowded
Event_001_Wall_18249_FISH_ID_2	Event_001_Wall_18249_FISH_ID_3	1.58971581	1.555053485	0.034662325	M5	Crowded
Event_096_School_20236_FISH_ID_36	Event_096_School_20236_FISH_ID_34	1.49185516	1.576496957	-0.084641797	M4	Control
Event_005_School_33460_FISH_ID_10	Event_005_School_33460_FISH_ID_11	1.569027373	1.569956555	-0.000929182	M6	Crowded
Event_033_Wall_25941_FISH_ID_6	Event_033_Wall_25941_FISH_ID_5	1.577738517	1.570667565	0.007070952	T2	Hypoxia
Event_121_Wall_28676_FISH_ID_2	Event_121_Wall_28676_FISH_ID_16	1.570159061	1.565384083	0.004774978	M4	Crowded_&_Hypoxia
Event_069_School_14859_FISH_ID_15	Event_069_School_14859_FISH_ID_14	1.568507028	1.572160476	-0.003653447	M2	Hypoxia
Event_118_Wall_6658_FISH_ID_11	Event_118_Wall_6658_FISH_ID_7	1.572500288	1.573800801	-0.001300513	T1	Control
Event_112_School_45158_FISH_ID_7	Event_112_School_45158_FISH_ID_8	1.578175649	1.576806461	0.001369189	M3	Crowded_&_Hypoxia
Event_032_Wall_16221_FISH_ID_3	Event_032_Wall_16221_FISH_ID_4	1.596400203	1.573070499	0.023329705	M6	Control
Event_092_Wall_37404_FISH_ID_2	Event_092_Wall_37404_FISH_ID_13	1.616510199	1.571641219	0.044868979	M6	Hypoxia
Event_051_School_102812_FISH_ID_41	Event_051_School_102812_FISH_ID_30	1.64780791	1.578612047	0.069195863	M1	Control
Event_103_School_25558_FISH_ID_2	Event_103_School_25558_FISH_ID_29	1.689659184	1.55608887	0.133570315	M5	Control
Event_048_School_21888_FISH_ID_27	Event_048_School_21888_FISH_ID_28	1.606250542	1.569237269	0.037013272	M5	Hypoxia
Event_082_School_48611_FISH_ID_29	Event_082_School_48611_FISH_ID_2	1.572535945	1.569875735	0.002660209	M4	Hypoxia
Event_033_School_30569_FISH_ID_6	Event_033_School_30569_FISH_ID_17	1.563482091	1.572935262	-0.00945317	T2	Hypoxia
Event_038_Wall_52012_FISH_ID_6	Event_038_Wall_52012_FISH_ID_8	1.577306227	1.591429311	-0.014123084	T3	Crowded_&_Hypoxia
Event_113_School_21269_FISH_ID_10	Event_113_School_21269_FISH_ID_2	1.569991686	1.572389484	-0.002397799	M8	Control
Event_069_Wall_8550_FISH_ID_2	Event_069_Wall_8550_FISH_ID_6	1.639093801	1.574034349	0.065059452	M2	Hypoxia
Event_084_Wall_23026_FISH_ID_24	Event_084_Wall_23026_FISH_ID_9	1.604464922	1.570842457	0.033622465	M8	Crowded
Event_113_Wall_18728_FISH_ID_6	Event_113_Wall_18728_FISH_ID_8	1.6139451	1.577941874	0.036003226	M8	Control
Event_033_Wall_24776_FISH_ID_3	Event_033_Wall_24776_FISH_ID_7	1.572476104	1.514319862	0.058156242	T2	Hypoxia
Event_046_School_20537_FISH_ID_17	Event_046_School_20537_FISH_ID_12	1.570290398	1.570918779	-0.000628381	M2	Control
Event_105_School_35110_FISH_ID_25	Event_105_School_35110_FISH_ID_36	1.544686886	1.575087045	-0.030400158	M7	Control
Event_084_School_34733_FISH_ID_12	Event_084_School_34733_FISH_ID_32	1.570228634	1.559205341	0.011023293	M8	Crowded
Event_067_School_13628_FISH_ID_21	Event_067_School_13628_FISH_ID_1	1.569545742	1.568472424	0.001073318	M1	Crowded
Event_112_School_45764_FISH_ID_4	Event_112_School_45764_FISH_ID_2	1.570782848	1.580089059	-0.009306211	M3	Crowded_&_Hypoxia
Event_069_School_17895_FISH_ID_18	Event_069_School_17895_FISH_ID_23	1.559977583	1.567208263	-0.00723068	M2	Hypoxia
Event_131_Wall_36957_FISH_ID_18	Event_131_Wall_36957_FISH_ID_17	1.635890725	1.644091283	-0.008200557	M8	Hypoxia
Event_045_School_21212_FISH_ID_4	Event_045_School_21212_FISH_ID_18	1.5726099	1.648973114	-0.076363214	M4	Crowded
Event_082_School_49012_FISH_ID_1	Event_082_School_49012_FISH_ID_11	1.577459725	1.572163946	0.005295779	M4	Hypoxia
Event_067_Wall_9645_FISH_ID_15	Event_067_Wall_9645_FISH_ID_11	1.367540396	1.629032085	-0.261491689	M1	Crowded
Event_069_School_17730_FISH_ID_13	Event_069_School_17730_FISH_ID_12	1.615328008	1.580043443	0.035284564	M2	Hypoxia
Event_103_School_25558_FISH_ID_10	Event_103_School_25558_FISH_ID_23	1.646937199	1.573599436	0.073337763	M5	Control
Event_024_School_27672_FISH_ID_38	Event_024_School_27672_FISH_ID_39	1.575917843	1.574314048	0.001603795	M7	Hypoxia
Event_038_Wall_50701_FISH_ID_4	Event_038_Wall_50701_FISH_ID_2	1.572238443	1.571718176	0.000520267	T3	Crowded_&_Hypoxia
Event_014_Wall_36224_FISH_ID_3	Event_014_Wall_36224_FISH_ID_4	1.572516172	1.569103565	0.003412607	P	Crowded_&_Hypoxia
Event_048_School_21888_FISH_ID_34	Event_048_School_21888_FISH_ID_9	1.388107308	1.570282943	-0.182175635	M5	Hypoxia
Event_130_Wall_7142_FISH_ID_9	Event_130_Wall_7142_FISH_ID_4	1.586523417	1.552363591	0.034159825	T2	Control
Event_112_School_45158_FISH_ID_20	Event_112_School_45158_FISH_ID_21	1.571876452	1.538880453	0.032995999	M3	Crowded_&_Hypoxia
Event_005_Wall_25199_FISH_ID_11	Event_005_Wall_25199_FISH_ID_3	1.56778313	1.571047679	-0.003264548	M6	Crowded
Event_067_School_14872_FISH_ID_26	Event_067_School_14872_FISH_ID_1	1.524961266	1.568748743	-0.043787477	M1	Crowded
Event_001_School_23849_FISH_ID_4	Event_001_School_23849_FISH_ID_5	1.58876874	1.56678893	0.02197981	M5	Crowded
Event_033_School_30569_FISH_ID_1	Event_033_School_30569_FISH_ID_6	1.574141164	1.563482091	0.010659073	T2	Hypoxia
Event_105_Wall_25622_FISH_ID_28	Event_105_Wall_25622_FISH_ID_26	1.572613819	1.543076278	0.02953754	M7	Control
Event_051_Wall_97831_FISH_ID_19	Event_051_Wall_97831_FISH_ID_3	1.594374511	1.56508838	0.029286131	M1	Control
Event_082_School_49012_FISH_ID_14	Event_082_School_49012_FISH_ID_17	1.630854942	1.578722075	0.052132867	M4	Hypoxia
Event_025_School_28572_FISH_ID_10	Event_025_School_28572_FISH_ID_9	1.570255545	1.571518486	-0.00126294	M3	Crowded
Event_114_School_14333_FISH_ID_7	Event_114_School_14333_FISH_ID_8	1.569331167	1.568858234	0.000472932	T1	Hypoxia
Event_001_Wall_18249_FISH_ID_12	Event_001_Wall_18249_FISH_ID_11	1.609551725	1.569939407	0.039612319	M5	Crowded
Event_096_School_20236_FISH_ID_24	Event_096_School_20236_FISH_ID_18	1.591151325	1.548283269	0.042868056	M4	Control
Event_105_School_35110_FISH_ID_19	Event_105_School_35110_FISH_ID_35	1.57783155	1.527284695	0.050546855	M7	Control
Event_121_School_32958_FISH_ID_8	Event_121_School_32958_FISH_ID_9	1.616963253	1.59303383	0.023929423	M4	Crowded_&_Hypoxia
Event_097_School_36153_FISH_ID_3	Event_097_School_36153_FISH_ID_11	1.56821814	1.570804805	-0.002586666	M6	Crowded_&_Hypoxia
Event_108_Wall_14842_FISH_ID_3	Event_108_Wall_14842_FISH_ID_5	1.57315381	1.583114799	-0.009960989	T3	Crowded
Event_076_School_25845_FISH_ID_15	Event_076_School_25845_FISH_ID_6	1.284510254	1.570513614	-0.28600336	M2	Crowded
Event_068_Wall_16089_FISH_ID_13	Event_068_Wall_16089_FISH_ID_18	1.567548401	1.570512024	-0.002963623	M8	Crowded_&_Hypoxia
Event_076_School_25845_FISH_ID_2	Event_076_School_25845_FISH_ID_20	1.564580446	1.569652937	-0.00507249	M2	Crowded
Event_121_School_38003_FISH_ID_13	Event_121_School_38003_FISH_ID_12	1.570319006	1.57269334	-0.002374334	M4	Crowded_&_Hypoxia
Event_126_School_18261_FISH_ID_7	Event_126_School_18261_FISH_ID_13	1.555512587	1.667441095	-0.111928507	T3	Hypoxia
Event_114_School_18523_FISH_ID_7	Event_114_School_18523_FISH_ID_3	1.634306905	1.570628958	0.063677947	T1	Hypoxia
Event_131_School_39872_FISH_ID_13	Event_131_School_39872_FISH_ID_1	1.572935864	1.585299919	-0.012364055	M8	Hypoxia
Event_121_School_32958_FISH_ID_1	Event_121_School_32958_FISH_ID_11	1.570269655	1.581758359	-0.011488703	M4	Crowded_&_Hypoxia
Event_086_School_25399_FISH_ID_1	Event_086_School_25399_FISH_ID_14	1.569645855	1.564224556	0.005421299	P	Hypoxia
Event_105_School_35110_FISH_ID_2	Event_105_School_35110_FISH_ID_23	1.576491209	1.574750681	0.001740528	M7	Control
Event_035_Wall_23078_FISH_ID_8	Event_035_Wall_23078_FISH_ID_3	1.568706304	1.570337467	-0.001631163	M7	Crowded
Event_084_Wall_22179_FISH_ID_7	Event_084_Wall_22179_FISH_ID_11	1.554170729	1.570971647	-0.016800919	M8	Crowded
Event_046_Wall_8988_FISH_ID_1	Event_046_Wall_8988_FISH_ID_3	1.571861407	1.574074013	-0.002212605	M2	Control
Event_096_Wall_10755_FISH_ID_5	Event_096_Wall_10755_FISH_ID_6	1.578557698	1.577038388	0.001519311	M4	Control
Event_105_Wall_26707_FISH_ID_11	Event_105_Wall_26707_FISH_ID_22	1.571516093	1.570620966	0.000895127	M7	Control
Event_006_Wall_20956_FISH_ID_10	Event_006_Wall_20956_FISH_ID_11	1.572030884	1.492535855	0.079495029	P	Control
Event_082_School_44211_FISH_ID_20	Event_082_School_44211_FISH_ID_24	1.550508272	1.569486189	-0.018977917	M4	Hypoxia
Event_126_Wall_6552_FISH_ID_8	Event_126_Wall_6552_FISH_ID_6	1.615317137	1.575161379	0.040155757	T3	Hypoxia
Event_092_School_46808_FISH_ID_21	Event_092_School_46808_FISH_ID_24	1.570790385	1.571144324	-0.000353938	M6	Hypoxia
Event_052_School_84567_FISH_ID_19	Event_052_School_84567_FISH_ID_25	1.575937155	1.591894009	-0.015956854	X	Control
Event_069_School_17730_FISH_ID_9	Event_069_School_17730_FISH_ID_12	1.566874543	1.580043443	-0.0131689	M2	Hypoxia
Event_061_School_50623_FISH_ID_14	Event_061_School_50623_FISH_ID_11	1.566211828	1.571294071	-0.005082244	M5	Crowded_&_Hypoxia
Event_068_Wall_16089_FISH_ID_24	Event_068_Wall_16089_FISH_ID_6	1.742441174	1.572130724	0.170310451	M8	Crowded_&_Hypoxia
Event_093_Wall_22223_FISH_ID_6	Event_093_Wall_22223_FISH_ID_8	1.64713568	1.609645264	0.037490417	M7	Crowded_&_Hypoxia
Event_033_School_30569_FISH_ID_7	Event_033_School_30569_FISH_ID_1	1.590539612	1.574141164	0.016398448	T2	Hypoxia
Event_097_School_41261_FISH_ID_3	Event_097_School_41261_FISH_ID_8	1.62552399	1.573498893	0.052025097	M6	Crowded_&_Hypoxia
Event_045_School_21485_FISH_ID_11	Event_045_School_21485_FISH_ID_10	1.573462602	1.701809899	-0.128347297	M4	Crowded
Event_006_Wall_20956_FISH_ID_9	Event_006_Wall_20956_FISH_ID_11	1.601866571	1.492535855	0.109330717	P	Control
Event_113_School_21269_FISH_ID_21	Event_113_School_21269_FISH_ID_22	1.498909326	1.568412272	-0.069502946	M8	Control
Event_034_School_30726_FISH_ID_24	Event_034_School_30726_FISH_ID_19	1.564459715	1.60487928	-0.040419565	T3	Control
Event_069_Wall_8550_FISH_ID_13	Event_069_Wall_8550_FISH_ID_14	1.563834847	1.573657262	-0.009822415	M2	Hypoxia
Event_114_Wall_10329_FISH_ID_2	Event_114_Wall_10329_FISH_ID_3	1.570226799	1.569067513	0.001159286	T1	Hypoxia
Event_076_School_16772_FISH_ID_13	Event_076_School_16772_FISH_ID_12	1.567313527	1.57075518	-0.003441653	M2	Crowded
Event_096_School_24430_FISH_ID_14	Event_096_School_24430_FISH_ID_16	1.570906339	1.558244725	0.012661614	M4	Control
Event_067_Wall_9645_FISH_ID_3	Event_067_Wall_9645_FISH_ID_8	1.621557628	1.574114883	0.047442744	M1	Crowded
Event_035_Wall_23078_FISH_ID_1	Event_035_Wall_23078_FISH_ID_10	1.574641329	1.571493784	0.003147544	M7	Crowded
Event_045_School_18056_FISH_ID_1	Event_045_School_18056_FISH_ID_11	1.560257449	1.598967657	-0.038710208	M4	Crowded
Event_105_Wall_26707_FISH_ID_5	Event_105_Wall_26707_FISH_ID_25	1.605180615	1.577791221	0.027389395	M7	Control
Event_116_School_31613_FISH_ID_27	Event_116_School_31613_FISH_ID_15	1.572896917	1.577222171	-0.004325254	P	Crowded
Event_033_School_31529_FISH_ID_11	Event_033_School_31529_FISH_ID_1	1.549678212	1.571325435	-0.021647223	T2	Hypoxia
Event_114_School_14333_FISH_ID_4	Event_114_School_14333_FISH_ID_1	1.571416815	1.776425834	-0.205009019	T1	Hypoxia
Event_061_School_51592_FISH_ID_7	Event_061_School_51592_FISH_ID_8	1.272847624	1.560637323	-0.287789699	M5	Crowded_&_Hypoxia
Event_024_School_23726_FISH_ID_18	Event_024_School_23726_FISH_ID_7	1.570542225	1.535461615	0.035080609	M7	Hypoxia
Event_025_School_28572_FISH_ID_11	Event_025_School_28572_FISH_ID_10	1.597125104	1.570255545	0.026869559	M3	Crowded
Event_113_Wall_15656_FISH_ID_9	Event_113_Wall_15656_FISH_ID_3	1.335032936	1.526643601	-0.191610665	M8	Control
Event_097_Wall_30196_FISH_ID_8	Event_097_Wall_30196_FISH_ID_4	1.568753785	1.573219376	-0.004465591	M6	Crowded_&_Hypoxia
Event_033_School_31529_FISH_ID_21	Event_033_School_31529_FISH_ID_23	1.590046507	1.57363069	0.016415818	T2	Hypoxia
Event_084_Wall_22179_FISH_ID_13	Event_084_Wall_22179_FISH_ID_14	1.556719618	1.571254104	-0.014534486	M8	Crowded
Event_020_School_35112_FISH_ID_2	Event_020_School_35112_FISH_ID_3	1.569803621	1.611208555	-0.041404934	T2	Crowded_&_Hypoxia
Event_051_School_102812_FISH_ID_24	Event_051_School_102812_FISH_ID_11	1.5745192	1.570469515	0.004049685	M1	Control
Event_025_School_25778_FISH_ID_4	Event_025_School_25778_FISH_ID_14	1.570919708	1.574145918	-0.00322621	M3	Crowded
Event_103_Wall_21191_FISH_ID_1	Event_103_Wall_21191_FISH_ID_5	1.568329128	1.574411756	-0.006082628	M5	Control
Event_084_Wall_22179_FISH_ID_9	Event_084_Wall_22179_FISH_ID_6	1.571484477	1.570177102	0.001307375	M8	Crowded
Event_051_School_102812_FISH_ID_5	Event_051_School_102812_FISH_ID_24	1.563953109	1.5745192	-0.010566091	M1	Control
Event_126_Wall_11308_FISH_ID_3	Event_126_Wall_11308_FISH_ID_17	1.531571423	1.577142172	-0.045570749	T3	Hypoxia
Event_086_School_25399_FISH_ID_17	Event_086_School_25399_FISH_ID_18	1.569976126	1.569346777	0.000629349	P	Hypoxia
Event_105_Wall_25622_FISH_ID_24	Event_105_Wall_25622_FISH_ID_26	1.569141061	1.543076278	0.026064783	M7	Control
Event_108_Wall_15425_FISH_ID_4	Event_108_Wall_15425_FISH_ID_3	1.572393449	1.592662241	-0.020268792	T3	Crowded
Event_061_School_53217_FISH_ID_30	Event_061_School_53217_FISH_ID_32	1.557477041	1.59884361	-0.041366568	M5	Crowded_&_Hypoxia
Event_045_School_21212_FISH_ID_19	Event_045_School_21212_FISH_ID_20	1.570216087	1.569961878	0.000254208	M4	Crowded
Event_076_School_25845_FISH_ID_30	Event_076_School_25845_FISH_ID_25	1.572474349	1.476968712	0.095505637	M2	Crowded
Event_126_School_18261_FISH_ID_3	Event_126_School_18261_FISH_ID_1	1.482273404	1.56884936	-0.086575957	T3	Hypoxia
Event_093_School_36704_FISH_ID_10	Event_093_School_36704_FISH_ID_19	1.565297809	1.570812194	-0.005514385	M7	Crowded_&_Hypoxia
Event_076_School_24111_FISH_ID_10	Event_076_School_24111_FISH_ID_29	1.576754807	1.35778663	0.218968177	M2	Crowded
Event_032_Wall_16221_FISH_ID_2	Event_032_Wall_16221_FISH_ID_4	1.595410938	1.573070499	0.02234044	M6	Control
Event_096_Wall_15515_FISH_ID_23	Event_096_Wall_15515_FISH_ID_8	1.573311361	1.57364751	-0.000336149	M4	Control
Event_076_Wall_14671_FISH_ID_19	Event_076_Wall_14671_FISH_ID_11	1.57255764	1.56780269	0.004754949	M2	Crowded
Event_130_Wall_7142_FISH_ID_2	Event_130_Wall_7142_FISH_ID_6	1.53454089	1.572362669	-0.037821779	T2	Control
Event_086_Wall_19660_FISH_ID_5	Event_086_Wall_19660_FISH_ID_6	1.568853436	1.569993643	-0.001140206	P	Hypoxia
Event_121_School_33815_FISH_ID_26	Event_121_School_33815_FISH_ID_29	1.56701734	1.571484157	-0.004466817	M4	Crowded_&_Hypoxia
Event_067_Wall_12938_FISH_ID_9	Event_067_Wall_12938_FISH_ID_8	1.570194121	1.571326335	-0.001132214	M1	Crowded
Event_051_Wall_97831_FISH_ID_17	Event_051_Wall_97831_FISH_ID_15	1.561399693	1.582277117	-0.020877424	M1	Control
Event_069_School_17895_FISH_ID_5	Event_069_School_17895_FISH_ID_15	1.570913268	1.66107456	-0.090161292	M2	Hypoxia
Event_048_School_21888_FISH_ID_3	Event_048_School_21888_FISH_ID_9	1.569010904	1.570282943	-0.001272039	M5	Hypoxia
Event_005_School_35200_FISH_ID_2	Event_005_School_35200_FISH_ID_10	1.568601729	1.59077555	-0.022173821	M6	Crowded
Event_025_Wall_16644_FISH_ID_18	Event_025_Wall_16644_FISH_ID_3	1.542976289	1.536985664	0.005990625	M3	Crowded
Event_092_School_44229_FISH_ID_30	Event_092_School_44229_FISH_ID_25	1.770553819	1.598068344	0.172485474	M6	Hypoxia
Event_076_Wall_15147_FISH_ID_18	Event_076_Wall_15147_FISH_ID_10	1.566902737	1.579607748	-0.012705011	M2	Crowded
Event_030_School_12336_FISH_ID_7	Event_030_School_12336_FISH_ID_6	1.570492795	1.579507441	-0.009014646	T1	Crowded_&_Hypoxia
Event_126_School_20453_FISH_ID_21	Event_126_School_20453_FISH_ID_24	1.570444894	1.570703803	-0.000258908	T3	Hypoxia
Event_085_Wall_18835_FISH_ID_20	Event_085_Wall_18835_FISH_ID_2	1.571677137	1.564516269	0.007160868	M1	Crowded_&_Hypoxia
Event_048_Wall_14470_FISH_ID_12	Event_048_Wall_14470_FISH_ID_14	1.532261922	1.570942136	-0.038680214	M5	Hypoxia
Event_116_School_31613_FISH_ID_13	Event_116_School_31613_FISH_ID_14	1.569057241	1.571769205	-0.002711965	P	Crowded
Event_131_School_39872_FISH_ID_16	Event_131_School_39872_FISH_ID_15	1.494058476	1.409323151	0.084735326	M8	Hypoxia
Event_116_School_27073_FISH_ID_3	Event_116_School_27073_FISH_ID_2	1.572511979	1.570709736	0.001802244	P	Crowded
Event_085_Wall_18835_FISH_ID_23	Event_085_Wall_18835_FISH_ID_18	1.570508614	1.587134084	-0.01662547	M1	Crowded_&_Hypoxia
Event_108_Wall_12025_FISH_ID_3	Event_108_Wall_12025_FISH_ID_1	1.592792185	1.57116649	0.021625695	T3	Crowded
Event_085_Wall_18835_FISH_ID_3	Event_085_Wall_18835_FISH_ID_26	1.575129168	1.803851447	-0.228722278	M1	Crowded_&_Hypoxia
Event_034_School_30726_FISH_ID_6	Event_034_School_30726_FISH_ID_5	1.537632331	1.565362881	-0.02773055	T3	Control
Event_051_School_100414_FISH_ID_11	Event_051_School_100414_FISH_ID_22	1.572179383	1.567555211	0.004624172	M1	Control
Event_096_School_24430_FISH_ID_13	Event_096_School_24430_FISH_ID_14	1.575733481	1.570906339	0.004827142	M4	Control
Event_046_School_18894_FISH_ID_9	Event_046_School_18894_FISH_ID_14	1.571003554	1.569179884	0.001823669	M2	Control
Event_092_School_46808_FISH_ID_11	Event_092_School_46808_FISH_ID_26	1.637481916	1.572815229	0.064666687	M6	Hypoxia
Event_005_Wall_25199_FISH_ID_7	Event_005_Wall_25199_FISH_ID_4	1.566973677	1.570107726	-0.003134049	M6	Crowded
Event_113_School_21121_FISH_ID_10	Event_113_School_21121_FISH_ID_15	1.601992527	1.608510166	-0.006517639	M8	Control
Event_048_Wall_14470_FISH_ID_4	Event_048_Wall_14470_FISH_ID_16	1.592184222	1.563269062	0.02891516	M5	Hypoxia
Event_076_Wall_14043_FISH_ID_14	Event_076_Wall_14043_FISH_ID_12	1.574907659	1.582385022	-0.007477363	M2	Crowded
Event_126_Wall_7975_FISH_ID_2	Event_126_Wall_7975_FISH_ID_3	1.566414582	1.544145979	0.022268603	T3	Hypoxia
Event_126_School_16951_FISH_ID_15	Event_126_School_16951_FISH_ID_4	1.569523809	1.587131443	-0.017607635	T3	Hypoxia
Event_024_Wall_17990_FISH_ID_1	Event_024_Wall_17990_FISH_ID_8	1.563422343	1.561828866	0.001593477	M7	Hypoxia
Event_118_School_16546_FISH_ID_13	Event_118_School_16546_FISH_ID_23	1.598893463	1.571392911	0.027500552	T1	Control
Event_085_Wall_15831_FISH_ID_2	Event_085_Wall_15831_FISH_ID_5	1.570477786	1.57040958	6.82E-05	M1	Crowded_&_Hypoxia
Event_131_Wall_31937_FISH_ID_4	Event_131_Wall_31937_FISH_ID_7	1.580681273	1.597268805	-0.016587532	M8	Hypoxia
Event_103_School_25558_FISH_ID_14	Event_103_School_25558_FISH_ID_10	1.573439298	1.646937199	-0.073497901	M5	Control
Event_092_Wall_35054_FISH_ID_2	Event_092_Wall_35054_FISH_ID_20	1.570018104	1.581645615	-0.011627511	M6	Hypoxia
Event_025_School_28572_FISH_ID_1	Event_025_School_28572_FISH_ID_6	1.575405701	1.578149592	-0.00274389	M3	Crowded
Event_034_School_25828_FISH_ID_10	Event_034_School_25828_FISH_ID_13	1.573259623	1.564768646	0.008490977	T3	Control
Event_113_Wall_17558_FISH_ID_21	Event_113_Wall_17558_FISH_ID_25	1.569468675	1.726332153	-0.156863478	M8	Control
Event_005_School_34766_FISH_ID_1	Event_005_School_34766_FISH_ID_11	1.571458855	1.562111797	0.009347058	M6	Crowded
Event_085_Wall_15831_FISH_ID_14	Event_085_Wall_15831_FISH_ID_2	1.598328068	1.570477786	0.027850282	M1	Crowded_&_Hypoxia
Event_025_School_28572_FISH_ID_20	Event_025_School_28572_FISH_ID_11	1.569216294	1.597125104	-0.027908809	M3	Crowded
Event_113_Wall_18728_FISH_ID_4	Event_113_Wall_18728_FISH_ID_2	1.603281196	1.573280116	0.03000108	M8	Control
Event_096_School_24430_FISH_ID_11	Event_096_School_24430_FISH_ID_12	1.570911366	1.57119405	-0.000282684	M4	Control
Event_073_Wall_65496_FISH_ID_1	Event_073_Wall_65496_FISH_ID_15	1.581135257	1.651759978	-0.070624721	M2	Crowded_&_Hypoxia
Event_076_Wall_15147_FISH_ID_20	Event_076_Wall_15147_FISH_ID_14	1.572235093	1.567024722	0.005210371	M2	Crowded
Event_082_School_49012_FISH_ID_12	Event_082_School_49012_FISH_ID_11	1.550093092	1.572163946	-0.022070854	M4	Hypoxia
Event_086_School_23381_FISH_ID_2	Event_086_School_23381_FISH_ID_1	1.571905341	1.569965411	0.001939929	P	Hypoxia
Event_030_School_11341_FISH_ID_2	Event_030_School_11341_FISH_ID_1	1.581191044	1.587064319	-0.005873275	T1	Crowded_&_Hypoxia
Event_052_Wall_96067_FISH_ID_8	Event_052_Wall_96067_FISH_ID_6	1.643055383	1.571341782	0.071713602	X	Control
Event_092_Wall_35054_FISH_ID_13	Event_092_Wall_35054_FISH_ID_9	1.555216036	1.568955612	-0.013739576	M6	Hypoxia
Event_001_School_26949_FISH_ID_14	Event_001_School_26949_FISH_ID_13	1.570263037	1.569789266	0.000473771	M5	Crowded
Event_034_School_30139_FISH_ID_5	Event_034_School_30139_FISH_ID_3	1.618484033	1.621932276	-0.003448242	T3	Control
Event_076_Wall_14671_FISH_ID_4	Event_076_Wall_14671_FISH_ID_2	1.570863497	1.565141684	0.005721812	M2	Crowded
Event_006_School_30288_FISH_ID_18	Event_006_School_30288_FISH_ID_10	1.571736923	1.573144382	-0.001407459	P	Control
Event_126_School_16951_FISH_ID_14	Event_126_School_16951_FISH_ID_15	1.570978319	1.569523809	0.00145451	T3	Hypoxia
Event_052_Wall_96067_FISH_ID_2	Event_052_Wall_96067_FISH_ID_24	1.575412828	1.57308663	0.002326198	X	Control
Event_085_Wall_19400_FISH_ID_12	Event_085_Wall_19400_FISH_ID_11	1.571931028	1.58688687	-0.014955841	M1	Crowded_&_Hypoxia
Event_034_Wall_17272_FISH_ID_14	Event_034_Wall_17272_FISH_ID_6	1.568491318	1.594572256	-0.026080938	T3	Control
Event_051_Wall_97831_FISH_ID_8	Event_051_Wall_97831_FISH_ID_14	1.5735381	1.593028836	-0.019490736	M1	Control
Event_130_School_19983_FISH_ID_21	Event_130_School_19983_FISH_ID_14	1.580217879	1.571035319	0.00918256	T2	Control
Event_082_Wall_34706_FISH_ID_1	Event_082_Wall_34706_FISH_ID_5	1.556112944	1.569049378	-0.012936434	M4	Hypoxia
Event_097_School_42225_FISH_ID_11	Event_097_School_42225_FISH_ID_13	1.570124081	1.5771995	-0.007075419	M6	Crowded_&_Hypoxia
Event_118_School_13732_FISH_ID_2	Event_118_School_13732_FISH_ID_18	1.588585323	1.572718976	0.015866348	T1	Control
Event_024_School_24596_FISH_ID_39	Event_024_School_24596_FISH_ID_37	1.613454204	1.569921297	0.043532907	M7	Hypoxia
Event_113_Wall_15656_FISH_ID_6	Event_113_Wall_15656_FISH_ID_3	1.56806179	1.526643601	0.041418189	M8	Control
Event_126_School_18261_FISH_ID_6	Event_126_School_18261_FISH_ID_1	1.585332749	1.56884936	0.016483389	T3	Hypoxia
Event_097_School_42225_FISH_ID_14	Event_097_School_42225_FISH_ID_15	1.571869938	1.570864987	0.001004951	M6	Crowded_&_Hypoxia
Event_126_School_18261_FISH_ID_2	Event_126_School_18261_FISH_ID_13	1.57078768	1.667441095	-0.096653414	T3	Hypoxia
Event_084_School_36004_FISH_ID_19	Event_084_School_36004_FISH_ID_14	1.572155452	1.572033692	0.00012176	M8	Crowded
Event_126_School_20453_FISH_ID_1	Event_126_School_20453_FISH_ID_10	1.494180144	1.551971308	-0.057791164	T3	Hypoxia
Event_092_Wall_35054_FISH_ID_18	Event_092_Wall_35054_FISH_ID_2	1.571072309	1.570018104	0.001054205	M6	Hypoxia
Event_092_School_46808_FISH_ID_16	Event_092_School_46808_FISH_ID_18	1.60128437	1.444662201	0.156622169	M6	Hypoxia
Event_052_School_86303_FISH_ID_1	Event_052_School_86303_FISH_ID_12	1.562351609	1.642338908	-0.079987299	X	Control
Event_114_School_18923_FISH_ID_10	Event_114_School_18923_FISH_ID_11	1.572066173	1.57341178	-0.001345607	T1	Hypoxia
Event_130_School_16442_FISH_ID_1	Event_130_School_16442_FISH_ID_15	1.56660559	1.580084716	-0.013479126	T2	Control
Event_085_Wall_15831_FISH_ID_4	Event_085_Wall_15831_FISH_ID_2	1.567694088	1.570477786	-0.002783698	M1	Crowded_&_Hypoxia
Event_024_School_23726_FISH_ID_22	Event_024_School_23726_FISH_ID_18	1.570974144	1.570542225	0.00043192	M7	Hypoxia
Event_131_Wall_37628_FISH_ID_16	Event_131_Wall_37628_FISH_ID_2	1.609706532	1.590211767	0.019494765	M8	Hypoxia
Event_068_Wall_13798_FISH_ID_14	Event_068_Wall_13798_FISH_ID_13	1.527970231	1.540791944	-0.012821714	M8	Crowded_&_Hypoxia
Event_114_Wall_10329_FISH_ID_1	Event_114_Wall_10329_FISH_ID_5	1.570695047	1.762778639	-0.192083592	T1	Hypoxia
Event_126_School_20453_FISH_ID_6	Event_126_School_20453_FISH_ID_18	1.533534867	1.570680403	-0.037145536	T3	Hypoxia
Event_038_Wall_50701_FISH_ID_8	Event_038_Wall_50701_FISH_ID_9	1.572577318	1.574314943	-0.001737625	T3	Crowded_&_Hypoxia
Event_096_Wall_15515_FISH_ID_20	Event_096_Wall_15515_FISH_ID_15	1.620864862	1.576005337	0.044859525	M4	Control
Event_105_School_32642_FISH_ID_29	Event_105_School_32642_FISH_ID_3	1.56732129	1.581225297	-0.013904007	M7	Control
Event_105_Wall_25622_FISH_ID_2	Event_105_Wall_25622_FISH_ID_20	1.567465222	1.695711315	-0.128246093	M7	Control
Event_092_Wall_40104_FISH_ID_18	Event_092_Wall_40104_FISH_ID_4	1.567822652	1.575042889	-0.007220237	M6	Hypoxia
Event_113_School_21121_FISH_ID_2	Event_113_School_21121_FISH_ID_15	1.574332845	1.608510166	-0.034177321	M8	Control
Event_097_Wall_24621_FISH_ID_21	Event_097_Wall_24621_FISH_ID_2	1.64538383	1.572692899	0.072690931	M6	Crowded_&_Hypoxia
Event_076_School_16772_FISH_ID_18	Event_076_School_16772_FISH_ID_20	1.56240384	1.571351098	-0.008947258	M2	Crowded
Event_121_Wall_28234_FISH_ID_15	Event_121_Wall_28234_FISH_ID_10	1.570833436	1.727665315	-0.156831879	M4	Crowded_&_Hypoxia
Event_067_School_14825_FISH_ID_15	Event_067_School_14825_FISH_ID_12	1.568283304	1.577257472	-0.008974168	M1	Crowded
Event_024_School_27672_FISH_ID_33	Event_024_School_27672_FISH_ID_3	1.569483877	1.569236741	0.000247136	M7	Hypoxia
Event_067_School_13628_FISH_ID_12	Event_067_School_13628_FISH_ID_6	1.569794105	1.554833356	0.014960749	M1	Crowded
Event_024_School_24596_FISH_ID_4	Event_024_School_24596_FISH_ID_9	1.572138246	1.580120586	-0.00798234	M7	Hypoxia
Event_126_School_20453_FISH_ID_2	Event_126_School_20453_FISH_ID_6	1.569170351	1.533534867	0.035635484	T3	Hypoxia
Event_121_School_32958_FISH_ID_3	Event_121_School_32958_FISH_ID_11	1.570919109	1.581758359	-0.010839249	M4	Crowded_&_Hypoxia
Event_096_School_20236_FISH_ID_1	Event_096_School_20236_FISH_ID_32	1.555950645	1.55917195	-0.003221305	M4	Control
Event_025_School_28572_FISH_ID_14	Event_025_School_28572_FISH_ID_1	1.56048219	1.575405701	-0.014923512	M3	Crowded
Event_068_School_23602_FISH_ID_20	Event_068_School_23602_FISH_ID_27	1.319329386	1.573323062	-0.253993676	M8	Crowded_&_Hypoxia
Event_131_School_39872_FISH_ID_29	Event_131_School_39872_FISH_ID_40	1.552478395	1.155844011	0.396634384	M8	Hypoxia
Event_061_Wall_41827_FISH_ID_1	Event_061_Wall_41827_FISH_ID_10	1.592726541	1.569611224	0.023115317	M5	Crowded_&_Hypoxia
Event_067_School_13628_FISH_ID_7	Event_067_School_13628_FISH_ID_3	1.561842629	1.558340393	0.003502236	M1	Crowded
Event_097_School_41261_FISH_ID_4	Event_097_School_41261_FISH_ID_5	1.558428016	1.622317127	-0.063889111	M6	Crowded_&_Hypoxia
Event_106_Wall_44384_FISH_ID_8	Event_106_Wall_44384_FISH_ID_5	1.597489446	1.610244021	-0.012754575	T1	Crowded
Event_130_School_14941_FISH_ID_28	Event_130_School_14941_FISH_ID_7	1.577626849	1.645339876	-0.067713027	T2	Control
Event_085_School_23394_FISH_ID_11	Event_085_School_23394_FISH_ID_12	1.572373957	1.700934227	-0.12856027	M1	Crowded_&_Hypoxia
Event_112_Wall_38297_FISH_ID_5	Event_112_Wall_38297_FISH_ID_18	1.420428457	1.61346437	-0.193035913	M3	Crowded_&_Hypoxia
Event_067_Wall_7038_FISH_ID_3333	Event_067_Wall_7038_FISH_ID_6	1.567506751	1.577702918	-0.010196167	M1	Crowded
Event_068_Wall_13798_FISH_ID_19	Event_068_Wall_13798_FISH_ID_2	1.565696203	1.569402667	-0.003706464	M8	Crowded_&_Hypoxia
Event_085_School_24414_FISH_ID_31	Event_085_School_24414_FISH_ID_32	1.466804319	1.576239838	-0.109435519	M1	Crowded_&_Hypoxia
Event_069_School_14859_FISH_ID_7	Event_069_School_14859_FISH_ID_10	1.646468831	1.572185948	0.074282883	M2	Hypoxia
Event_068_Wall_17063_FISH_ID_20	Event_068_Wall_17063_FISH_ID_7	1.565929676	1.57057426	-0.004644585	M8	Crowded_&_Hypoxia
Event_006_School_33072_FISH_ID_5	Event_006_School_33072_FISH_ID_14	1.489667604	1.582625586	-0.092957982	P	Control
Event_051_Wall_97831_FISH_ID_18	Event_051_Wall_97831_FISH_ID_17	1.590206839	1.561399693	0.028807146	M1	Control
Event_097_Wall_29096_FISH_ID_6	Event_097_Wall_29096_FISH_ID_4	1.868729973	1.569892687	0.298837286	M6	Crowded_&_Hypoxia
Event_086_School_25399_FISH_ID_21	Event_086_School_25399_FISH_ID_14	1.57268897	1.564224556	0.008464414	P	Hypoxia
Event_096_Wall_15515_FISH_ID_12	Event_096_Wall_15515_FISH_ID_23	1.586288324	1.573311361	0.012976963	M4	Control
Event_121_Wall_28676_FISH_ID_11	Event_121_Wall_28676_FISH_ID_3	1.570959796	1.586785458	-0.015825662	M4	Crowded_&_Hypoxia
Event_118_School_13732_FISH_ID_20	Event_118_School_13732_FISH_ID_10	1.56978005	1.566300406	0.003479644	T1	Control
Event_086_Wall_19660_FISH_ID_7	Event_086_Wall_19660_FISH_ID_6	1.534590411	1.569993643	-0.035403232	P	Hypoxia
Event_038_Wall_50701_FISH_ID_6	Event_038_Wall_50701_FISH_ID_9	1.575590807	1.574314943	0.001275865	T3	Crowded_&_Hypoxia
Event_048_School_24137_FISH_ID_7	Event_048_School_24137_FISH_ID_6	1.571929275	1.564006746	0.00792253	M5	Hypoxia
Event_068_Wall_16089_FISH_ID_15	Event_068_Wall_16089_FISH_ID_5	1.579809525	1.644877238	-0.065067713	M8	Crowded_&_Hypoxia
Event_086_School_25399_FISH_ID_9	Event_086_School_25399_FISH_ID_3	1.578758962	1.571126381	0.007632581	P	Hypoxia
Event_092_Wall_35054_FISH_ID_16	Event_092_Wall_35054_FISH_ID_2	1.571490425	1.570018104	0.001472321	M6	Hypoxia
Event_051_School_100153_FISH_ID_5	Event_051_School_100153_FISH_ID_29	1.568609494	1.572506715	-0.003897222	M1	Control
Event_076_School_24111_FISH_ID_24	Event_076_School_24111_FISH_ID_29	1.580247845	1.35778663	0.222461215	M2	Crowded
Event_068_School_21770_FISH_ID_12	Event_068_School_21770_FISH_ID_9	1.570652349	1.564897389	0.00575496	M8	Crowded_&_Hypoxia
Event_118_Wall_11492_FISH_ID_3	Event_118_Wall_11492_FISH_ID_6	1.805577175	1.66213823	0.143438945	T1	Control
Event_082_School_48611_FISH_ID_31	Event_082_School_48611_FISH_ID_33	1.571349979	1.60768174	-0.036331761	M4	Hypoxia
Event_113_Wall_17558_FISH_ID_22	Event_113_Wall_17558_FISH_ID_23	1.60715694	1.626764633	-0.019607693	M8	Control
Event_118_School_13736_FISH_ID_10	Event_118_School_13736_FISH_ID_21	1.565782765	1.541569055	0.02421371	T1	Control
Event_033_Wall_25536_FISH_ID_10	Event_033_Wall_25536_FISH_ID_5	1.698945342	1.584312088	0.114633254	T2	Hypoxia
Event_105_School_35110_FISH_ID_1	Event_105_School_35110_FISH_ID_10	1.544679898	1.583099396	-0.038419498	M7	Control
Event_093_School_34627_FISH_ID_14	Event_093_School_34627_FISH_ID_5	1.571733314	1.506160994	0.06557232	M7	Crowded_&_Hypoxia
Event_103_Wall_18297_FISH_ID_1	Event_103_Wall_18297_FISH_ID_10	1.574558177	1.603512767	-0.02895459	M5	Control
Event_093_School_37839_FISH_ID_16	Event_093_School_37839_FISH_ID_20	1.57199149	1.569025471	0.002966019	M7	Crowded_&_Hypoxia
Event_116_School_31613_FISH_ID_1	Event_116_School_31613_FISH_ID_27	1.5805437	1.572896917	0.007646783	P	Crowded
Event_024_School_27672_FISH_ID_19	Event_024_School_27672_FISH_ID_3	1.571753231	1.569236741	0.00251649	M7	Hypoxia
Event_082_School_44211_FISH_ID_23	Event_082_School_44211_FISH_ID_25	1.570361007	1.572318529	-0.001957522	M4	Hypoxia
Event_084_Wall_23026_FISH_ID_27	Event_084_Wall_23026_FISH_ID_16	1.472504872	1.555974463	-0.083469591	M8	Crowded
Event_092_Wall_37404_FISH_ID_14	Event_092_Wall_37404_FISH_ID_4	1.585589855	1.573648266	0.011941589	M6	Hypoxia
Event_085_School_23394_FISH_ID_16	Event_085_School_23394_FISH_ID_5	1.577255543	1.582734639	-0.005479096	M1	Crowded_&_Hypoxia
Event_085_School_28229_FISH_ID_12	Event_085_School_28229_FISH_ID_27	1.60605081	1.570231463	0.035819346	M1	Crowded_&_Hypoxia
Event_085_School_23394_FISH_ID_9	Event_085_School_23394_FISH_ID_26	1.57245751	1.571081903	0.001375607	M1	Crowded_&_Hypoxia
Event_113_School_21347_FISH_ID_26	Event_113_School_21347_FISH_ID_8	1.56582916	1.607065963	-0.041236803	M8	Control
Event_068_School_21770_FISH_ID_6	Event_068_School_21770_FISH_ID_25	1.567391183	1.746309494	-0.178918311	M8	Crowded_&_Hypoxia
Event_096_Wall_10755_FISH_ID_17	Event_096_Wall_10755_FISH_ID_8	1.596832705	1.582479677	0.014353028	M4	Control
Event_032_School_27625_FISH_ID_8	Event_032_School_27625_FISH_ID_5	1.573253	1.575395987	-0.002142987	M6	Control
Event_076_School_25845_FISH_ID_5	Event_076_School_25845_FISH_ID_29	1.590669765	1.609212967	-0.018543202	M2	Crowded
Event_061_School_51592_FISH_ID_9	Event_061_School_51592_FISH_ID_7	1.667210335	1.272847624	0.394362711	M5	Crowded_&_Hypoxia
Event_121_School_38003_FISH_ID_1	Event_121_School_38003_FISH_ID_11	1.606220956	1.566407519	0.039813437	M4	Crowded_&_Hypoxia
Event_001_School_24773_FISH_ID_14	Event_001_School_24773_FISH_ID_1	1.570723836	1.570552686	0.00017115	M5	Crowded
Event_014_School_36954_FISH_ID_11	Event_014_School_36954_FISH_ID_5	1.569135175	1.571703256	-0.002568081	P	Crowded_&_Hypoxia
Event_014_School_39102_FISH_ID_6	Event_014_School_39102_FISH_ID_3	1.572822525	1.58374556	-0.010923035	P	Crowded_&_Hypoxia
Event_116_Wall_17680_FISH_ID_8	Event_116_Wall_17680_FISH_ID_14	1.569922074	1.572023207	-0.002101132	P	Crowded
Event_092_Wall_35054_FISH_ID_8	Event_092_Wall_35054_FISH_ID_2	1.570490906	1.570018104	0.000472802	M6	Hypoxia
Event_126_School_20453_FISH_ID_15	Event_126_School_20453_FISH_ID_20	1.569539656	1.521925673	0.047613983	T3	Hypoxia
Event_131_Wall_36957_FISH_ID_3	Event_131_Wall_36957_FISH_ID_2	1.572763718	1.572691324	7.24E-05	M8	Hypoxia
Event_061_Wall_41827_FISH_ID_15	Event_061_Wall_41827_FISH_ID_2	1.572264188	1.568898052	0.003366136	M5	Crowded_&_Hypoxia
Event_092_School_44229_FISH_ID_23	Event_092_School_44229_FISH_ID_21	1.570329607	1.51197296	0.058356647	M6	Hypoxia
Event_067_Wall_7038_FISH_ID_7	Event_067_Wall_7038_FISH_ID_5	1.573042515	1.568134868	0.004907647	M1	Crowded
Event_068_Wall_16089_FISH_ID_12	Event_068_Wall_16089_FISH_ID_5	1.654008805	1.644877238	0.009131566	M8	Crowded_&_Hypoxia
Event_121_Wall_28234_FISH_ID_4	Event_121_Wall_28234_FISH_ID_5	1.570807805	1.571798637	-0.000990832	M4	Crowded_&_Hypoxia
Event_116_School_27073_FISH_ID_11	Event_116_School_27073_FISH_ID_10	1.581281195	1.687229158	-0.105947964	P	Crowded
Event_092_School_46808_FISH_ID_36	Event_092_School_46808_FISH_ID_31	1.57126008	1.565573006	0.005687074	M6	Hypoxia
Event_084_School_37227_FISH_ID_10	Event_084_School_37227_FISH_ID_11	1.585062055	1.543610127	0.041451928	M8	Crowded
Event_092_School_46618_FISH_ID_23	Event_092_School_46618_FISH_ID_48	1.569967574	1.572533016	-0.002565442	M6	Hypoxia
Event_105_Wall_26707_FISH_ID_6	Event_105_Wall_26707_FISH_ID_2	1.571810266	1.571925718	-0.000115452	M7	Control
Event_048_School_24137_FISH_ID_1	Event_048_School_24137_FISH_ID_5	1.570856047	1.572723141	-0.001867094	M5	Hypoxia
Event_082_Wall_38237_FISH_ID_10	Event_082_Wall_38237_FISH_ID_8	1.587925471	1.568075478	0.019849993	M4	Hypoxia
Event_092_Wall_37404_FISH_ID_12	Event_092_Wall_37404_FISH_ID_4	1.574966572	1.573648266	0.001318306	M6	Hypoxia
Event_035_School_33782_FISH_ID_18	Event_035_School_33782_FISH_ID_5	1.572524336	1.571143924	0.001380413	M7	Crowded
Event_082_School_44211_FISH_ID_5	Event_082_School_44211_FISH_ID_3	1.56909193	1.571782936	-0.002691006	M4	Hypoxia
Event_082_School_48611_FISH_ID_5	Event_082_School_48611_FISH_ID_4	1.570405241	1.569591012	0.000814229	M4	Hypoxia
Event_048_School_25305_FISH_ID_23	Event_048_School_25305_FISH_ID_6	1.572215161	1.636681836	-0.064466676	M5	Hypoxia
Event_034_School_30726_FISH_ID_29	Event_034_School_30726_FISH_ID_24	1.81556111	1.564459715	0.251101396	T3	Control
Event_121_School_32958_FISH_ID_7	Event_121_School_32958_FISH_ID_5	1.573388982	1.57063984	0.002749142	M4	Crowded_&_Hypoxia
Event_025_School_28572_FISH_ID_24	Event_025_School_28572_FISH_ID_10	1.571605248	1.570255545	0.001349703	M3	Crowded
Event_061_Wall_44789_FISH_ID_1	Event_061_Wall_44789_FISH_ID_11	1.571073782	1.570698518	0.000375264	M5	Crowded_&_Hypoxia
Event_006_School_28093_FISH_ID_22	Event_006_School_28093_FISH_ID_13	1.604605537	1.651810804	-0.047205267	P	Control
Event_076_Wall_14671_FISH_ID_9	Event_076_Wall_14671_FISH_ID_5	1.571492043	1.572199605	-0.000707562	M2	Crowded
Event_106_Wall_44384_FISH_ID_4	Event_106_Wall_44384_FISH_ID_8	1.564562709	1.597489446	-0.032926736	T1	Crowded
Event_116_School_31613_FISH_ID_2	Event_116_School_31613_FISH_ID_4	1.683579618	1.575361081	0.108218537	P	Crowded
Event_073_School_68216_FISH_ID_12	Event_073_School_68216_FISH_ID_20	1.57393096	1.572235464	0.001695496	M2	Crowded_&_Hypoxia
Event_035_Wall_25414_FISH_ID_8	Event_035_Wall_25414_FISH_ID_9	1.571541075	1.56621064	0.005330435	M7	Crowded
Event_103_School_27573_FISH_ID_22	Event_103_School_27573_FISH_ID_20	1.564142706	1.575577327	-0.01143462	M5	Control
Event_084_School_36004_FISH_ID_27	Event_084_School_36004_FISH_ID_28	1.570913743	1.583639481	-0.012725739	M8	Crowded
Event_024_Wall_17990_FISH_ID_2	Event_024_Wall_17990_FISH_ID_1	1.568303412	1.563422343	0.004881068	M7	Hypoxia
Event_020_Wall_29081_FISH_ID_5	Event_020_Wall_29081_FISH_ID_7	1.600406199	1.568299071	0.032107128	T2	Crowded_&_Hypoxia
Event_005_Wall_24720_FISH_ID_15	Event_005_Wall_24720_FISH_ID_14	1.57120715	1.571084051	0.000123099	M6	Crowded
Event_035_Wall_25414_FISH_ID_14	Event_035_Wall_25414_FISH_ID_2	1.570236678	1.57016939	6.73E-05	M7	Crowded
Event_131_School_39872_FISH_ID_4	Event_131_School_39872_FISH_ID_7	1.602312654	1.571296216	0.031016439	M8	Hypoxia
Event_114_School_18523_FISH_ID_1	Event_114_School_18523_FISH_ID_2	1.57450902	1.575975047	-0.001466026	T1	Hypoxia
Event_005_Wall_27520_FISH_ID_1	Event_005_Wall_27520_FISH_ID_6	1.571037908	1.529012605	0.042025303	M6	Crowded
Event_092_Wall_37404_FISH_ID_10	Event_092_Wall_37404_FISH_ID_11	1.580700923	1.581519046	-0.000818123	M6	Hypoxia
Event_034_School_30726_FISH_ID_13	Event_034_School_30726_FISH_ID_14	1.540528503	1.574854355	-0.034325853	T3	Control
Event_076_School_24111_FISH_ID_3	Event_076_School_24111_FISH_ID_5	1.599238124	1.570689764	0.02854836	M2	Crowded
Event_085_Wall_19400_FISH_ID_1	Event_085_Wall_19400_FISH_ID_13	1.570648578	1.582353807	-0.011705229	M1	Crowded_&_Hypoxia
Event_105_Wall_22908_FISH_ID_6	Event_105_Wall_22908_FISH_ID_9	1.597247396	1.567505008	0.029742388	M7	Control
Event_024_School_23726_FISH_ID_11	Event_024_School_23726_FISH_ID_18	1.569422176	1.570542225	-0.001120049	M7	Hypoxia
Event_067_School_14872_FISH_ID_7	Event_067_School_14872_FISH_ID_20	1.570903583	1.576883992	-0.00598041	M1	Crowded
Event_033_Wall_25941_FISH_ID_15	Event_033_Wall_25941_FISH_ID_8	1.584836472	1.61910006	-0.034263589	T2	Hypoxia
Event_084_School_37227_FISH_ID_23	Event_084_School_37227_FISH_ID_2	1.55820212	1.573268939	-0.01506682	M8	Crowded
Event_084_Wall_25470_FISH_ID_1	Event_084_Wall_25470_FISH_ID_11	1.571402108	1.558870322	0.012531786	M8	Crowded
Event_112_Wall_38297_FISH_ID_1	Event_112_Wall_38297_FISH_ID_18	1.570894735	1.61346437	-0.042569635	M3	Crowded_&_Hypoxia
Event_097_Wall_30196_FISH_ID_10	Event_097_Wall_30196_FISH_ID_15	1.827020906	1.649926363	0.177094544	M6	Crowded_&_Hypoxia
Event_046_School_18894_FISH_ID_6	Event_046_School_18894_FISH_ID_14	1.572633035	1.569179884	0.00345315	M2	Control
Event_006_Wall_20756_FISH_ID_8	Event_006_Wall_20756_FISH_ID_7	1.475628543	1.571053376	-0.095424832	P	Control
Event_048_School_21888_FISH_ID_30	Event_048_School_21888_FISH_ID_27	1.575494089	1.606250542	-0.030756453	M5	Hypoxia
Event_092_Wall_35054_FISH_ID_23	Event_092_Wall_35054_FISH_ID_7	1.569662538	1.577172018	-0.007509479	M6	Hypoxia
Event_103_Wall_15101_FISH_ID_2	Event_103_Wall_15101_FISH_ID_1	1.525831326	1.571080827	-0.045249501	M5	Control
Event_076_School_24111_FISH_ID_21	Event_076_School_24111_FISH_ID_5	1.568450426	1.570689764	-0.002239338	M2	Crowded
Event_131_Wall_36957_FISH_ID_23	Event_131_Wall_36957_FISH_ID_26	1.577385409	1.561836606	0.015548803	M8	Hypoxia
Event_116_School_31613_FISH_ID_5	Event_116_School_31613_FISH_ID_21	1.572638623	1.646249215	-0.073610593	P	Crowded
Event_035_Wall_20697_FISH_ID_4	Event_035_Wall_20697_FISH_ID_5	1.585284115	1.573141874	0.012142241	M7	Crowded
Event_103_School_25558_FISH_ID_11	Event_103_School_25558_FISH_ID_12	1.568837959	1.571062492	-0.002224533	M5	Control
Event_014_School_36954_FISH_ID_9	Event_014_School_36954_FISH_ID_1	1.571172683	1.573371405	-0.002198723	P	Crowded_&_Hypoxia
Event_116_School_27073_FISH_ID_31	Event_116_School_27073_FISH_ID_11	1.573933971	1.581281195	-0.007347223	P	Crowded
Event_014_Wall_33066_FISH_ID_16	Event_014_Wall_33066_FISH_ID_14	1.571918078	1.571081214	0.000836864	P	Crowded_&_Hypoxia
Event_085_School_23394_FISH_ID_2	Event_085_School_23394_FISH_ID_22	1.570785202	1.576633582	-0.00584838	M1	Crowded_&_Hypoxia
Event_114_School_18523_FISH_ID_10	Event_114_School_18523_FISH_ID_1	1.581616073	1.57450902	0.007107053	T1	Hypoxia
Event_005_Wall_24720_FISH_ID_17	Event_005_Wall_24720_FISH_ID_2	1.568276687	1.566972629	0.001304058	M6	Crowded
Event_093_Wall_27195_FISH_ID_1	Event_093_Wall_27195_FISH_ID_4	1.571129399	1.571688186	-0.000558786	M7	Crowded_&_Hypoxia
Event_131_School_43291_FISH_ID_38	Event_131_School_43291_FISH_ID_25	1.566881965	1.663713667	-0.096831702	M8	Hypoxia
Event_116_Wall_17680_FISH_ID_7	Event_116_Wall_17680_FISH_ID_3	1.573009454	1.593978682	-0.020969228	P	Crowded
Event_034_School_30726_FISH_ID_12	Event_034_School_30726_FISH_ID_2	1.569199906	1.549035293	0.020164614	T3	Control
Event_052_School_86303_FISH_ID_14	Event_052_School_86303_FISH_ID_18	1.57069319	1.564154385	0.006538805	X	Control
Event_113_School_21269_FISH_ID_9	Event_113_School_21269_FISH_ID_8	1.454676391	1.515621421	-0.06094503	M8	Control
Event_051_Wall_97831_FISH_ID_11	Event_051_Wall_97831_FISH_ID_10	1.586374515	1.665277107	-0.078902592	M1	Control
Event_096_Wall_10755_FISH_ID_2	Event_096_Wall_10755_FISH_ID_8	1.572187209	1.582479677	-0.010292468	M4	Control
Event_061_School_53217_FISH_ID_16	Event_061_School_53217_FISH_ID_32	1.568975603	1.59884361	-0.029868007	M5	Crowded_&_Hypoxia
Event_105_School_35110_FISH_ID_18	Event_105_School_35110_FISH_ID_16	1.801854873	1.465080452	0.336774421	M7	Control
Event_086_Wall_21288_FISH_ID_1	Event_086_Wall_21288_FISH_ID_8	1.600325923	1.56960619	0.030719733	P	Hypoxia
Event_130_School_14941_FISH_ID_24	Event_130_School_14941_FISH_ID_13	1.593667685	1.568953547	0.024714138	T2	Control
Event_035_Wall_25414_FISH_ID_3	Event_035_Wall_25414_FISH_ID_11	1.575325295	1.563007033	0.012318262	M7	Crowded
Event_045_School_21485_FISH_ID_1	Event_045_School_21485_FISH_ID_9	1.568326612	2.038587541	-0.470260928	M4	Crowded
Event_116_School_25573_FISH_ID_18	Event_116_School_25573_FISH_ID_1	1.57862261	1.591705611	-0.013083001	P	Crowded
Event_082_Wall_38279_FISH_ID_4	Event_082_Wall_38279_FISH_ID_7	1.571949479	1.571919023	3.05E-05	M4	Hypoxia
Event_131_School_44691_FISH_ID_10	Event_131_School_44691_FISH_ID_8	1.579617837	1.725895937	-0.1462781	M8	Hypoxia
Event_112_School_45764_FISH_ID_6	Event_112_School_45764_FISH_ID_4	1.570909088	1.570782848	0.00012624	M3	Crowded_&_Hypoxia
Event_097_School_36153_FISH_ID_17	Event_097_School_36153_FISH_ID_19	1.571042122	1.554883639	0.016158483	M6	Crowded_&_Hypoxia
Event_121_Wall_24408_FISH_ID_1	Event_121_Wall_24408_FISH_ID_6	1.572304128	1.544781336	0.027522792	M4	Crowded_&_Hypoxia
[truncated: 335 more rows]
