# Supplementary material for: Effects on individual level behaviour in mackerel (Scomber scombrus) of sub-lethal capture related stressors: Crowding and hypoxia
Source: PLoS One. 2019 Mar 13;14(3):e0213709. doi: 10.1371/journal.pone.0213709 (PMC6415853; doi:10.1371/journal.pone.0213709)
Supplement: S5 Dataset — (CSV) [file pone.0213709.s011.csv]

TargetID	ComparisionID.	Target_Yaw	Comparision_Yaw	Yaw_differance	Monitoring_code	Stressor
Event_069_School_17730_FISH_ID_11	Event_069_School_17730_FISH_ID_2	1.57677149	1.562718889	0.014052601	M2	Hypoxia
Event_061_Wall_43936_FISH_ID_24	Event_061_Wall_43936_FISH_ID_9	1.51344045	1.574451248	-0.061010798	M5	Crowded_&_Hypoxia
Event_052_School_87489_FISH_ID_22	Event_052_School_87489_FISH_ID_8	1.514823128	1.559447288	-0.04462416	X	Control
Event_092_Wall_40104_FISH_ID_15	Event_092_Wall_40104_FISH_ID_20	1.562779107	1.573232131	-0.010453024	M6	Hypoxia
Event_084_School_36004_FISH_ID_1	Event_084_School_36004_FISH_ID_32	1.566490013	1.582047147	-0.015557134	M8	Crowded
Event_076_Wall_14671_FISH_ID_11	Event_076_Wall_14671_FISH_ID_12	1.576904762	1.567327968	0.009576794	M2	Crowded
Event_006_School_33072_FISH_ID_2	Event_006_School_33072_FISH_ID_6	1.589077784	1.589572664	-0.00049488	P	Control
Event_052_School_87489_FISH_ID_21	Event_052_School_87489_FISH_ID_9	1.552358359	1.596389596	-0.044031237	X	Control
Event_052_School_87489_FISH_ID_23	Event_052_School_87489_FISH_ID_3	1.556926038	1.520475585	0.036450453	X	Control
Event_084_School_36004_FISH_ID_21	Event_084_School_36004_FISH_ID_30	1.593145925	1.593284471	-0.000138546	M8	Crowded
Event_061_Wall_43936_FISH_ID_13	Event_061_Wall_43936_FISH_ID_4	1.586899044	1.591252026	-0.004352982	M5	Crowded_&_Hypoxia
Event_116_School_31613_FISH_ID_11	Event_116_School_31613_FISH_ID_16	1.558047573	1.586044406	-0.027996833	P	Crowded
Event_035_School_32042_FISH_ID_15	Event_035_School_32042_FISH_ID_25	1.546289081	1.574460019	-0.028170938	M7	Crowded
Event_052_Wall_94559_FISH_ID_4	Event_052_Wall_94559_FISH_ID_5	1.592362352	1.566150444	0.026211909	X	Control
Event_093_School_34627_FISH_ID_16	Event_093_School_34627_FISH_ID_3	1.621253154	1.58645483	0.034798324	M7	Crowded_&_Hypoxia
Event_073_School_68216_FISH_ID_11	Event_073_School_68216_FISH_ID_16	1.586190234	1.581791238	0.004398996	M2	Crowded_&_Hypoxia
Event_076_School_16772_FISH_ID_10	Event_076_School_16772_FISH_ID_17	1.598446297	1.596529672	0.001916625	M2	Crowded
Event_048_School_21888_FISH_ID_20	Event_048_School_21888_FISH_ID_5	1.584269377	1.559544957	0.02472442	M5	Hypoxia
Event_112_School_45764_FISH_ID_2	Event_112_School_45764_FISH_ID_7	1.524586344	1.581068744	-0.056482401	M3	Crowded_&_Hypoxia
Event_084_School_36004_FISH_ID_18	Event_084_School_36004_FISH_ID_33	1.564318583	1.591711225	-0.027392642	M8	Crowded
Event_076_School_16772_FISH_ID_15	Event_076_School_16772_FISH_ID_6	1.583907232	1.602581866	-0.018674634	M2	Crowded
Event_131_Wall_36957_FISH_ID_17	Event_131_Wall_36957_FISH_ID_8	1.616304205	1.605203188	0.011101017	M8	Hypoxia
Event_005_School_33460_FISH_ID_1	Event_005_School_33460_FISH_ID_20	1.580513386	1.528653245	0.051860142	M6	Crowded
Event_035_School_31166_FISH_ID_20	Event_035_School_31166_FISH_ID_4	1.573969121	1.551560135	0.022408986	M7	Crowded
Event_025_School_24703_FISH_ID_10	Event_025_School_24703_FISH_ID_2	1.525955148	1.600499321	-0.074544172	M3	Crowded
Event_061_School_51592_FISH_ID_11	Event_061_School_51592_FISH_ID_6	1.551535807	1.566663201	-0.015127394	M5	Crowded_&_Hypoxia
Event_052_Wall_90326_FISH_ID_1	Event_052_Wall_90326_FISH_ID_22	1.564954765	1.531870745	0.03308402	X	Control
Event_073_Wall_65121_FISH_ID_2	Event_073_Wall_65121_FISH_ID_5	1.565024136	1.557377778	0.007646358	M2	Crowded_&_Hypoxia
Event_048_School_25305_FISH_ID_26	Event_048_School_25305_FISH_ID_3	1.593400412	1.556289604	0.037110809	M5	Hypoxia
Event_052_School_84567_FISH_ID_12	Event_052_School_84567_FISH_ID_6	1.560124523	1.518401502	0.041723021	X	Control
Event_069_Wall_9548_FISH_ID_10	Event_069_Wall_9548_FISH_ID_7	1.576197262	1.591712967	-0.015515704	M2	Hypoxia
Event_067_School_14825_FISH_ID_23	Event_067_School_14825_FISH_ID_7	1.559593056	1.57856909	-0.018976033	M1	Crowded
Event_069_School_17730_FISH_ID_7	Event_069_School_17730_FISH_ID_8	1.576096281	1.597000267	-0.020903986	M2	Hypoxia
Event_113_Wall_18728_FISH_ID_14	Event_113_Wall_18728_FISH_ID_15	1.519395941	1.537421381	-0.01802544	M8	Control
Event_052_School_87489_FISH_ID_12	Event_052_School_87489_FISH_ID_14	1.618224566	1.543971775	0.074252791	X	Control
Event_061_Wall_44789_FISH_ID_13	Event_061_Wall_44789_FISH_ID_18	1.591680315	1.546899398	0.044780917	M5	Crowded_&_Hypoxia
Event_035_School_32042_FISH_ID_17	Event_035_School_32042_FISH_ID_24	1.568016173	1.601477613	-0.03346144	M7	Crowded
Event_067_School_14872_FISH_ID_23	Event_067_School_14872_FISH_ID_6	1.585733157	1.578601535	0.007131622	M1	Crowded
Event_085_School_24414_FISH_ID_15	Event_085_School_24414_FISH_ID_25	1.562299675	1.555724743	0.006574932	M1	Crowded_&_Hypoxia
Event_073_Wall_59147_FISH_ID_2	Event_073_Wall_59147_FISH_ID_3	1.557145258	1.561783499	-0.004638242	M2	Crowded_&_Hypoxia
Event_052_School_84567_FISH_ID_11	Event_052_School_84567_FISH_ID_7	1.578882628	1.579677444	-0.000794816	X	Control
Event_052_School_87489_FISH_ID_1	Event_052_School_87489_FISH_ID_21	1.56245679	1.552358359	0.010098431	X	Control
Event_061_Wall_43936_FISH_ID_8	Event_061_Wall_43936_FISH_ID_4	1.590211416	1.591252026	-0.001040611	M5	Crowded_&_Hypoxia
Event_068_School_24127_FISH_ID_10	Event_068_School_24127_FISH_ID_3	1.575040618	1.575569097	-0.000528479	M8	Crowded_&_Hypoxia
Event_073_Wall_59147_FISH_ID_15	Event_073_Wall_59147_FISH_ID_5	1.553165185	1.553334278	-0.000169093	M2	Crowded_&_Hypoxia
Event_076_School_16772_FISH_ID_3	Event_076_School_16772_FISH_ID_10	1.58039134	1.598446297	-0.018054957	M2	Crowded
Event_006_Wall_18236_FISH_ID_5	Event_006_Wall_18236_FISH_ID_6	1.577908584	1.60324127	-0.025332686	P	Control
Event_032_School_27625_FISH_ID_15	Event_032_School_27625_FISH_ID_16	1.581126636	1.588316938	-0.007190302	M6	Control
Event_093_School_36704_FISH_ID_24	Event_093_School_36704_FISH_ID_9	1.548950786	1.544420325	0.004530462	M7	Crowded_&_Hypoxia
Event_113_School_21121_FISH_ID_13	Event_113_School_21121_FISH_ID_8	1.575549738	1.511655354	0.063894385	M8	Control
Event_103_Wall_15101_FISH_ID_3	Event_103_Wall_15101_FISH_ID_5	1.546371194	1.574867097	-0.028495904	M5	Control
Event_084_School_34733_FISH_ID_11	Event_084_School_34733_FISH_ID_18	1.567815795	1.548784058	0.019031737	M8	Crowded
Event_005_Wall_24720_FISH_ID_1	Event_005_Wall_24720_FISH_ID_10	1.553664229	1.511819417	0.041844812	M6	Crowded
Event_032_School_28871_FISH_ID_18	Event_032_School_28871_FISH_ID_19	1.538759256	1.521491393	0.017267863	M6	Control
Event_118_Wall_9984_FISH_ID_16	Event_118_Wall_9984_FISH_ID_18	1.61063657	1.590617393	0.020019177	T1	Control
Event_084_School_34733_FISH_ID_1	Event_084_School_34733_FISH_ID_22	1.590865409	1.555253467	0.035611942	M8	Crowded
Event_112_School_45764_FISH_ID_14	Event_112_School_45764_FISH_ID_7	1.599113885	1.581068744	0.018045141	M3	Crowded_&_Hypoxia
Event_084_School_34733_FISH_ID_17	Event_084_School_34733_FISH_ID_8	1.577451045	1.566030906	0.011420139	M8	Crowded
Event_052_School_87489_FISH_ID_2	Event_052_School_87489_FISH_ID_5	1.595092831	1.542186778	0.052906053	X	Control
Event_014_School_39919_FISH_ID_1	Event_014_School_39919_FISH_ID_12	1.576003163	1.555757169	0.020245994	P	Crowded_&_Hypoxia
Event_126_School_18261_FISH_ID_10	Event_126_School_18261_FISH_ID_5	1.567598962	1.547855191	0.019743771	T3	Hypoxia
Event_073_School_68216_FISH_ID_14	Event_073_School_68216_FISH_ID_5	1.586968159	1.564132692	0.022835466	M2	Crowded_&_Hypoxia
Event_093_School_34627_FISH_ID_11	Event_093_School_34627_FISH_ID_12	1.554564021	1.551018913	0.003545108	M7	Crowded_&_Hypoxia
Event_078_School_21798_FISH_ID_5	Event_078_School_21798_FISH_ID_6	1.543283769	1.584574961	-0.041291192	M1	Hypoxia
Event_084_Wall_22179_FISH_ID_10	Event_084_Wall_22179_FISH_ID_2	1.608935068	1.620380046	-0.011444978	M8	Crowded
Event_112_Wall_36567_FISH_ID_10	Event_112_Wall_36567_FISH_ID_8	1.576428536	1.583043945	-0.006615409	M3	Crowded_&_Hypoxia
Event_105_School_32642_FISH_ID_1	Event_105_School_32642_FISH_ID_5	1.56490151	1.591692352	-0.026790842	M7	Control
Event_069_School_17895_FISH_ID_11	Event_069_School_17895_FISH_ID_13	1.527397766	1.585495875	-0.058098109	M2	Hypoxia
Event_006_School_33072_FISH_ID_15	Event_006_School_33072_FISH_ID_16	1.619803241	1.587634276	0.032168965	P	Control
Event_014_Wall_33066_FISH_ID_13	Event_014_Wall_33066_FISH_ID_14	1.53987633	1.556219677	-0.016343347	P	Crowded_&_Hypoxia
Event_035_School_33782_FISH_ID_13	Event_035_School_33782_FISH_ID_15	1.583807439	1.521900243	0.061907196	M7	Crowded
Event_051_School_102812_FISH_ID_28	Event_051_School_102812_FISH_ID_38	1.557463698	1.567095159	-0.009631461	M1	Control
Event_025_School_25778_FISH_ID_7	Event_025_School_25778_FISH_ID_8	1.594282217	1.582054565	0.012227652	M3	Crowded
Event_108_School_19822_FISH_ID_1	Event_108_School_19822_FISH_ID_3	1.596732204	1.584190376	0.012541827	T3	Crowded
Event_033_School_30569_FISH_ID_19	Event_033_School_30569_FISH_ID_28	1.599891784	1.584897658	0.014994127	T2	Hypoxia
Event_069_School_17895_FISH_ID_10	Event_069_School_17895_FISH_ID_13	1.521553278	1.585495875	-0.063942597	M2	Hypoxia
Event_118_School_16546_FISH_ID_2	Event_118_School_16546_FISH_ID_3	1.616902215	1.544576373	0.072325842	T1	Control
Event_085_Wall_15831_FISH_ID_1	Event_085_Wall_15831_FISH_ID_3	1.594726543	1.565938535	0.028788008	M1	Crowded_&_Hypoxia
Event_076_School_24111_FISH_ID_11	Event_076_School_24111_FISH_ID_22	1.574027043	1.581619782	-0.007592739	M2	Crowded
Event_096_School_20236_FISH_ID_13	Event_096_School_20236_FISH_ID_15	1.574490959	1.547440404	0.027050555	M4	Control
Event_006_Wall_20956_FISH_ID_19	Event_006_Wall_20956_FISH_ID_5	1.524894348	1.588581428	-0.06368708	P	Control
Event_097_School_42225_FISH_ID_20	Event_097_School_42225_FISH_ID_8	1.540080744	1.615261489	-0.075180745	M6	Crowded_&_Hypoxia
Event_025_School_25778_FISH_ID_19	Event_025_School_25778_FISH_ID_9	1.566452734	1.580448407	-0.013995673	M3	Crowded
Event_085_Wall_15831_FISH_ID_11	Event_085_Wall_15831_FISH_ID_12	1.562797852	1.533685033	0.029112819	M1	Crowded_&_Hypoxia
Event_073_Wall_65121_FISH_ID_7	Event_073_Wall_65121_FISH_ID_2	1.583389958	1.565024136	0.018365821	M2	Crowded_&_Hypoxia
Event_014_School_36954_FISH_ID_1	Event_014_School_36954_FISH_ID_10	1.577841211	1.558422031	0.01941918	P	Crowded_&_Hypoxia
Event_121_School_33815_FISH_ID_2	Event_121_School_33815_FISH_ID_25	1.532461788	1.566575309	-0.034113521	M4	Crowded_&_Hypoxia
Event_006_School_28093_FISH_ID_5	Event_006_School_28093_FISH_ID_6	1.550590997	1.541698313	0.008892684	P	Control
Event_076_School_16772_FISH_ID_7	Event_076_School_16772_FISH_ID_15	1.607956133	1.583907232	0.024048901	M2	Crowded
Event_126_Wall_11308_FISH_ID_2	Event_126_Wall_11308_FISH_ID_7	1.58296433	1.615449192	-0.032484862	T3	Hypoxia
Event_035_Wall_23078_FISH_ID_15	Event_035_Wall_23078_FISH_ID_2	1.62746433	1.548152179	0.079312151	M7	Crowded
Event_085_School_28229_FISH_ID_10	Event_085_School_28229_FISH_ID_9	1.574187427	1.633251238	-0.059063811	M1	Crowded_&_Hypoxia
Event_103_School_25558_FISH_ID_12	Event_103_School_25558_FISH_ID_13	1.567757514	1.587743175	-0.019985661	M5	Control
Event_048_Wall_16470_FISH_ID_14	Event_048_Wall_16470_FISH_ID_16	1.551433023	1.557361346	-0.005928323	M5	Hypoxia
Event_020_School_35752_FISH_ID_7	Event_020_School_35752_FISH_ID_8	1.581779086	1.576603945	0.005175141	T2	Crowded_&_Hypoxia
Event_035_School_33782_FISH_ID_3	Event_035_School_33782_FISH_ID_13	1.583404169	1.583807439	-0.00040327	M7	Crowded
Event_006_Wall_20756_FISH_ID_1	Event_006_Wall_20756_FISH_ID_13	1.56590957	1.524887316	0.041022254	P	Control
Event_069_Wall_7384_FISH_ID_3	Event_069_Wall_7384_FISH_ID_4	1.562394343	1.566323247	-0.003928904	M2	Hypoxia
Event_005_Wall_24839_FISH_ID_1	Event_005_Wall_24839_FISH_ID_2	1.585296821	1.566580238	0.018716582	M6	Crowded
Event_052_School_87489_FISH_ID_28	Event_052_School_87489_FISH_ID_14	1.531027645	1.543971775	-0.01294413	X	Control
Event_032_School_29130_FISH_ID_10	Event_032_School_29130_FISH_ID_9	1.576449102	1.557806388	0.018642714	M6	Control
Event_046_School_20661_FISH_ID_18	Event_046_School_20661_FISH_ID_3	1.561780283	1.596831429	-0.035051146	M2	Control
Event_131_School_44691_FISH_ID_22	Event_131_School_44691_FISH_ID_23	1.527934199	1.61169157	-0.083757371	M8	Hypoxia
Event_097_Wall_29096_FISH_ID_1	Event_097_Wall_29096_FISH_ID_12	1.619117681	1.619600575	-0.000482894	M6	Crowded_&_Hypoxia
Event_093_School_36704_FISH_ID_29	Event_093_School_36704_FISH_ID_24	1.562900093	1.548950786	0.013949307	M7	Crowded_&_Hypoxia
Event_130_Wall_12222_FISH_ID_11	Event_130_Wall_12222_FISH_ID_2	1.620315342	1.618221682	0.00209366	T2	Control
Event_076_School_16772_FISH_ID_5	Event_076_School_16772_FISH_ID_15	1.575397413	1.583907232	-0.008509818	M2	Crowded
Event_118_School_16546_FISH_ID_10	Event_118_School_16546_FISH_ID_11	1.621558702	1.53168132	0.089877382	T1	Control
Event_073_Wall_65121_FISH_ID_12	Event_073_Wall_65121_FISH_ID_3	1.534807404	1.565889482	-0.031082078	M2	Crowded_&_Hypoxia
Event_105_Wall_22908_FISH_ID_1	Event_105_Wall_22908_FISH_ID_3	1.618474101	1.596172377	0.022301723	M7	Control
Event_014_Wall_35666_FISH_ID_10	Event_014_Wall_35666_FISH_ID_3	1.524359896	1.541076588	-0.016716692	P	Crowded_&_Hypoxia
Event_086_School_26314_FISH_ID_19	Event_086_School_26314_FISH_ID_4	1.601113741	1.564722213	0.036391528	P	Hypoxia
Event_130_Wall_11852_FISH_ID_10	Event_130_Wall_11852_FISH_ID_4	1.603277301	1.594144035	0.009133266	T2	Control
Event_052_Wall_90326_FISH_ID_15	Event_052_Wall_90326_FISH_ID_22	1.616926396	1.531870745	0.085055651	X	Control
Event_067_School_14872_FISH_ID_21	Event_067_School_14872_FISH_ID_4	1.583152717	1.596701251	-0.013548534	M1	Crowded
Event_118_School_16546_FISH_ID_15	Event_118_School_16546_FISH_ID_2	1.558097188	1.616902215	-0.058805027	T1	Control
Event_084_School_37227_FISH_ID_8	Event_084_School_37227_FISH_ID_9	1.574315958	1.574425465	-0.000109508	M8	Crowded
Event_025_School_24703_FISH_ID_14	Event_025_School_24703_FISH_ID_9	1.546498637	1.559689993	-0.013191356	M3	Crowded
Event_052_School_87489_FISH_ID_16	Event_052_School_87489_FISH_ID_17	1.523902979	1.547425218	-0.023522239	X	Control
Event_126_Wall_11308_FISH_ID_11	Event_126_Wall_11308_FISH_ID_6	1.567014093	1.565536646	0.001477448	T3	Hypoxia
Event_097_Wall_29096_FISH_ID_10	Event_097_Wall_29096_FISH_ID_2	1.519282045	1.52318521	-0.003903165	M6	Crowded_&_Hypoxia
Event_097_School_42225_FISH_ID_2	Event_097_School_42225_FISH_ID_21	1.578538305	1.56662722	0.011911085	M6	Crowded_&_Hypoxia
Event_006_School_30288_FISH_ID_2	Event_006_School_30288_FISH_ID_3	1.575260946	1.543038181	0.032222765	P	Control
Event_067_School_14825_FISH_ID_20	Event_067_School_14825_FISH_ID_23	1.553315347	1.559593056	-0.00627771	M1	Crowded
Event_067_Wall_9645_FISH_ID_10	Event_067_Wall_9645_FISH_ID_11	1.600803052	1.533549365	0.067253687	M1	Crowded
Event_085_School_28229_FISH_ID_13	Event_085_School_28229_FISH_ID_7	1.594909609	1.588486477	0.006423132	M1	Crowded_&_Hypoxia
Event_051_School_100153_FISH_ID_18	Event_051_School_100153_FISH_ID_40	1.536078516	1.55761882	-0.021540304	M1	Control
Event_126_Wall_11308_FISH_ID_17	Event_126_Wall_11308_FISH_ID_18	1.549131089	1.545528491	0.003602598	T3	Hypoxia
Event_020_School_35752_FISH_ID_10	Event_020_School_35752_FISH_ID_2	1.525844124	1.548338229	-0.022494105	T2	Crowded_&_Hypoxia
Event_093_Wall_27195_FISH_ID_2	Event_093_Wall_27195_FISH_ID_3	1.564124489	1.559126371	0.004998117	M7	Crowded_&_Hypoxia
Event_035_School_33782_FISH_ID_23	Event_035_School_33782_FISH_ID_24	1.631382771	1.607157392	0.024225379	M7	Crowded
Event_033_School_27801_FISH_ID_12	Event_033_School_27801_FISH_ID_5	1.604775349	1.579939879	0.024835469	T2	Hypoxia
Event_126_Wall_6552_FISH_ID_4	Event_126_Wall_6552_FISH_ID_5	1.56575961	1.552483451	0.013276158	T3	Hypoxia
Event_068_Wall_16089_FISH_ID_1	Event_068_Wall_16089_FISH_ID_14	1.551618891	1.566092368	-0.014473476	M8	Crowded_&_Hypoxia
Event_092_School_46618_FISH_ID_2	Event_092_School_46618_FISH_ID_48	1.557965897	1.56327744	-0.005311543	M6	Hypoxia
Event_085_School_23394_FISH_ID_5	Event_085_School_23394_FISH_ID_7	1.604690652	1.581818352	0.0228723	M1	Crowded_&_Hypoxia
Event_051_School_102812_FISH_ID_1	Event_051_School_102812_FISH_ID_23	1.564421387	1.50554194	0.058879448	M1	Control
Event_068_School_23602_FISH_ID_23	Event_068_School_23602_FISH_ID_6	1.589496749	1.59303653	-0.003539782	M8	Crowded_&_Hypoxia
Event_046_School_20537_FISH_ID_6	Event_046_School_20537_FISH_ID_7	1.547011514	1.53054345	0.016468063	M2	Control
Event_126_Wall_6552_FISH_ID_11	Event_126_Wall_6552_FISH_ID_2	1.55823096	1.56289081	-0.00465985	T3	Hypoxia
Event_103_Wall_21191_FISH_ID_12	Event_103_Wall_21191_FISH_ID_14	1.590883264	1.575798354	0.01508491	M5	Control
Event_112_Wall_36567_FISH_ID_3	Event_112_Wall_36567_FISH_ID_10	1.587090874	1.576428536	0.010662338	M3	Crowded_&_Hypoxia
Event_116_School_25573_FISH_ID_1	Event_116_School_25573_FISH_ID_12	1.593680432	1.595988166	-0.002307734	P	Crowded
Event_073_Wall_65121_FISH_ID_13	Event_073_Wall_65121_FISH_ID_14	1.601244232	1.555665652	0.04557858	M2	Crowded_&_Hypoxia
Event_085_Wall_15831_FISH_ID_15	Event_085_Wall_15831_FISH_ID_1	1.587928193	1.594726543	-0.00679835	M1	Crowded_&_Hypoxia
Event_131_Wall_37628_FISH_ID_11	Event_131_Wall_37628_FISH_ID_13	1.584229979	1.562415529	0.021814449	M8	Hypoxia
Event_084_Wall_23026_FISH_ID_28	Event_084_Wall_23026_FISH_ID_4	1.524450091	1.574782966	-0.050332875	M8	Crowded
Event_082_School_48611_FISH_ID_1	Event_082_School_48611_FISH_ID_21	1.579978172	1.627475433	-0.047497261	M4	Hypoxia
Event_093_School_34627_FISH_ID_2	Event_093_School_34627_FISH_ID_6	1.58169857	1.580315947	0.001382623	M7	Crowded_&_Hypoxia
Event_001_School_23849_FISH_ID_17	Event_001_School_23849_FISH_ID_18	1.5451661	1.515192023	0.029974077	M5	Crowded
Event_076_School_24111_FISH_ID_25	Event_076_School_24111_FISH_ID_28	1.616788816	1.583810515	0.032978301	M2	Crowded
Event_113_Wall_17558_FISH_ID_1	Event_113_Wall_17558_FISH_ID_10	1.554121515	1.606943531	-0.052822016	M8	Control
Event_131_School_43291_FISH_ID_15	Event_131_School_43291_FISH_ID_18	1.612455379	1.566021443	0.046433936	M8	Hypoxia
Event_005_School_34766_FISH_ID_13	Event_005_School_34766_FISH_ID_5	1.564831237	1.521668085	0.043163152	M6	Crowded
Event_118_School_16546_FISH_ID_7	Event_118_School_16546_FISH_ID_8	1.592944014	1.56414165	0.028802364	T1	Control
Event_073_Wall_65496_FISH_ID_6	Event_073_Wall_65496_FISH_ID_8	1.611386004	1.596683359	0.014702645	M2	Crowded_&_Hypoxia
Event_092_School_46618_FISH_ID_13	Event_092_School_46618_FISH_ID_26	1.583553487	1.619947201	-0.036393713	M6	Hypoxia
Event_025_School_28572_FISH_ID_13	Event_025_School_28572_FISH_ID_5	1.564961923	1.592001492	-0.027039569	M3	Crowded
Event_067_School_14872_FISH_ID_3	Event_067_School_14872_FISH_ID_23	1.560078968	1.585733157	-0.025654189	M1	Crowded
Event_073_School_68216_FISH_ID_4	Event_073_School_68216_FISH_ID_14	1.559004628	1.586968159	-0.02796353	M2	Crowded_&_Hypoxia
Event_045_School_21212_FISH_ID_12	Event_045_School_21212_FISH_ID_13	1.540863173	1.561658999	-0.020795826	M4	Crowded
Event_005_School_33460_FISH_ID_13	Event_005_School_33460_FISH_ID_4	1.553562804	1.562912743	-0.009349939	M6	Crowded
Event_061_School_53217_FISH_ID_37	Event_061_School_53217_FISH_ID_5	1.525146021	1.545985888	-0.020839867	M5	Crowded_&_Hypoxia
Event_034_Wall_16987_FISH_ID_1	Event_034_Wall_16987_FISH_ID_20	1.576973056	1.565657163	0.011315893	T3	Control
Event_067_Wall_9645_FISH_ID_8	Event_067_Wall_9645_FISH_ID_11	1.579058413	1.533549365	0.045509048	M1	Crowded
Event_025_Wall_19690_FISH_ID_16	Event_025_Wall_19690_FISH_ID_6	1.52687081	1.577514646	-0.050643836	M3	Crowded
Event_035_School_33782_FISH_ID_19	Event_035_School_33782_FISH_ID_2	1.561839884	1.563500953	-0.001661069	M7	Crowded
Event_005_School_34766_FISH_ID_4	Event_005_School_34766_FISH_ID_13	1.564290046	1.564831237	-0.00054119	M6	Crowded
Event_073_Wall_65121_FISH_ID_8	Event_073_Wall_65121_FISH_ID_9	1.600495011	1.550162719	0.050332292	M2	Crowded_&_Hypoxia
Event_130_Wall_11852_FISH_ID_11	Event_130_Wall_11852_FISH_ID_4	1.529460208	1.594144035	-0.064683827	T2	Control
Event_105_Wall_25622_FISH_ID_22	Event_105_Wall_25622_FISH_ID_6	1.556935016	1.542415994	0.014519022	M7	Control
Event_103_Wall_15101_FISH_ID_19	Event_103_Wall_15101_FISH_ID_7	1.605698147	1.585151475	0.020546672	M5	Control
Event_085_School_28229_FISH_ID_11	Event_085_School_28229_FISH_ID_8	1.614008073	1.575664471	0.038343602	M1	Crowded_&_Hypoxia
Event_052_Wall_90326_FISH_ID_5	Event_052_Wall_90326_FISH_ID_1	1.566508652	1.564954765	0.001553887	X	Control
Event_024_Wall_17576_FISH_ID_2	Event_024_Wall_17576_FISH_ID_4	1.559875465	1.554535555	0.00533991	M7	Hypoxia
Event_061_Wall_44789_FISH_ID_14	Event_061_Wall_44789_FISH_ID_13	1.54510873	1.591680315	-0.046571585	M5	Crowded_&_Hypoxia
Event_078_School_21798_FISH_ID_8	Event_078_School_21798_FISH_ID_6	1.57392323	1.584574961	-0.010651731	M1	Hypoxia
Event_126_School_16951_FISH_ID_1	Event_126_School_16951_FISH_ID_11	1.566118339	1.522273846	0.043844493	T3	Hypoxia
Event_020_Wall_29081_FISH_ID_2	Event_020_Wall_29081_FISH_ID_3	1.537374049	1.518553447	0.018820602	T2	Crowded_&_Hypoxia
Event_032_School_27625_FISH_ID_1	Event_032_School_27625_FISH_ID_11	1.576834722	1.606880826	-0.030046104	M6	Control
Event_097_Wall_30196_FISH_ID_3	Event_097_Wall_30196_FISH_ID_4	1.549741355	1.587134798	-0.037393443	M6	Crowded_&_Hypoxia
Event_061_School_53217_FISH_ID_13	Event_061_School_53217_FISH_ID_9	1.591931639	1.620048519	-0.028116881	M5	Crowded_&_Hypoxia
Event_005_School_34766_FISH_ID_12	Event_005_School_34766_FISH_ID_4	1.574404604	1.564290046	0.010114558	M6	Crowded
Event_073_Wall_65121_FISH_ID_15	Event_073_Wall_65121_FISH_ID_2	1.55495897	1.565024136	-0.010065167	M2	Crowded_&_Hypoxia
Event_126_Wall_11308_FISH_ID_16	Event_126_Wall_11308_FISH_ID_9	1.575451454	1.575654577	-0.000203122	T3	Hypoxia
Event_076_School_16772_FISH_ID_26	Event_076_School_16772_FISH_ID_3	1.566973313	1.58039134	-0.013418027	M2	Crowded
Event_092_Wall_40104_FISH_ID_2	Event_092_Wall_40104_FISH_ID_15	1.559151703	1.562779107	-0.003627404	M6	Hypoxia
Event_113_School_21121_FISH_ID_7	Event_113_School_21121_FISH_ID_13	1.592424141	1.575549738	0.016874403	M8	Control
Event_093_School_36704_FISH_ID_3	Event_093_School_36704_FISH_ID_4	1.581253749	1.576458912	0.004794837	M7	Crowded_&_Hypoxia
Event_069_Wall_9548_FISH_ID_1	Event_069_Wall_9548_FISH_ID_4	1.566123736	1.581375539	-0.015251802	M2	Hypoxia
Event_105_Wall_26707_FISH_ID_15	Event_105_Wall_26707_FISH_ID_22	1.535328055	1.554287643	-0.018959587	M7	Control
Event_052_Wall_94559_FISH_ID_18	Event_052_Wall_94559_FISH_ID_28	1.566727028	1.560105954	0.006621074	X	Control
Event_114_School_18923_FISH_ID_19	Event_114_School_18923_FISH_ID_2	1.521265975	1.556692264	-0.035426289	T1	Hypoxia
Event_068_Wall_17063_FISH_ID_11	Event_068_Wall_17063_FISH_ID_3	1.573614597	1.601008789	-0.027394192	M8	Crowded_&_Hypoxia
Event_006_School_30288_FISH_ID_11	Event_006_School_30288_FISH_ID_12	1.551432912	1.57897188	-0.027538968	P	Control
Event_068_Wall_16089_FISH_ID_10	Event_068_Wall_16089_FISH_ID_23	1.599612502	1.586692989	0.012919512	M8	Crowded_&_Hypoxia
Event_130_Wall_11852_FISH_ID_21	Event_130_Wall_11852_FISH_ID_22	1.600208178	1.57891235	0.021295829	T2	Control
Event_033_School_30569_FISH_ID_17	Event_033_School_30569_FISH_ID_32	1.583462697	1.572136909	0.011325788	T2	Hypoxia
Event_061_Wall_44789_FISH_ID_11	Event_061_Wall_44789_FISH_ID_2	1.584047775	1.563413616	0.02063416	M5	Crowded_&_Hypoxia
Event_105_School_32642_FISH_ID_23	Event_105_School_32642_FISH_ID_24	1.584227662	1.600137496	-0.015909834	M7	Control
Event_131_School_43291_FISH_ID_21	Event_131_School_43291_FISH_ID_22	1.557376581	1.566045242	-0.008668661	M8	Hypoxia
Event_131_School_44691_FISH_ID_32	Event_131_School_44691_FISH_ID_39	1.599229453	1.593598022	0.005631431	M8	Hypoxia
Event_084_School_34733_FISH_ID_19	Event_084_School_34733_FISH_ID_11	1.583549222	1.567815795	0.015733427	M8	Crowded
Event_076_School_25845_FISH_ID_1	Event_076_School_25845_FISH_ID_14	1.58740456	1.574144619	0.013259941	M2	Crowded
Event_005_School_35200_FISH_ID_3	Event_005_School_35200_FISH_ID_5	1.517970153	1.547971572	-0.030001419	M6	Crowded
Event_076_School_25845_FISH_ID_11	Event_076_School_25845_FISH_ID_1	1.575736338	1.58740456	-0.011668222	M2	Crowded
Event_076_Wall_14043_FISH_ID_2	Event_076_Wall_14043_FISH_ID_3	1.585909265	1.589640459	-0.003731194	M2	Crowded
Event_076_School_16772_FISH_ID_32	Event_076_School_16772_FISH_ID_5	1.586800885	1.575397413	0.011403472	M2	Crowded
Event_113_Wall_18728_FISH_ID_1	Event_113_Wall_18728_FISH_ID_7	1.562321061	1.626670609	-0.064349548	M8	Control
Event_069_School_14859_FISH_ID_4	Event_069_School_14859_FISH_ID_6	1.562645755	1.557286618	0.005359137	M2	Hypoxia
Event_020_School_35752_FISH_ID_9	Event_020_School_35752_FISH_ID_7	1.55311682	1.581779086	-0.028662266	T2	Crowded_&_Hypoxia
Event_112_School_47800_FISH_ID_12	Event_112_School_47800_FISH_ID_14	1.59635124	1.577515579	0.018835661	M3	Crowded_&_Hypoxia
Event_118_School_13732_FISH_ID_11	Event_118_School_13732_FISH_ID_3	1.541250534	1.562303814	-0.021053281	T1	Control
Event_085_Wall_19400_FISH_ID_13	Event_085_Wall_19400_FISH_ID_3	1.555176534	1.552325118	0.002851417	M1	Crowded_&_Hypoxia
Event_024_School_23726_FISH_ID_15	Event_024_School_23726_FISH_ID_23	1.510002834	1.615089787	-0.105086954	M7	Hypoxia
Event_033_Wall_24776_FISH_ID_6	Event_033_Wall_24776_FISH_ID_7	1.601044409	1.62038091	-0.0193365	T2	Hypoxia
Event_076_School_24111_FISH_ID_13	Event_076_School_24111_FISH_ID_18	1.58880019	1.50984738	0.078952809	M2	Crowded
Event_068_School_23602_FISH_ID_2	Event_068_School_23602_FISH_ID_28	1.560414428	1.561775634	-0.001361206	M8	Crowded_&_Hypoxia
Event_006_School_30288_FISH_ID_16	Event_006_School_30288_FISH_ID_17	1.510217351	1.623837454	-0.113620104	P	Control
Event_073_School_68216_FISH_ID_21	Event_073_School_68216_FISH_ID_3	1.630915746	1.567413561	0.063502186	M2	Crowded_&_Hypoxia
Event_105_School_32642_FISH_ID_22	Event_105_School_32642_FISH_ID_23	1.583033386	1.584227662	-0.001194276	M7	Control
Event_112_Wall_36567_FISH_ID_2	Event_112_Wall_36567_FISH_ID_8	1.598328017	1.583043945	0.015284072	M3	Crowded_&_Hypoxia
Event_068_School_21770_FISH_ID_11	Event_068_School_21770_FISH_ID_18	1.588137855	1.576937268	0.011200586	M8	Crowded_&_Hypoxia
Event_076_School_16772_FISH_ID_27	Event_076_School_16772_FISH_ID_26	1.594179501	1.566973313	0.027206188	M2	Crowded
Event_131_School_43291_FISH_ID_24	Event_131_School_43291_FISH_ID_36	1.562703334	1.557830175	0.00487316	M8	Hypoxia
Event_051_School_100153_FISH_ID_12	Event_051_School_100153_FISH_ID_19	1.596234232	1.562706559	0.033527673	M1	Control
Event_118_Wall_9984_FISH_ID_5	Event_118_Wall_9984_FISH_ID_500	1.596925375	1.617575561	-0.020650186	T1	Control
Event_118_School_13732_FISH_ID_4	Event_118_School_13732_FISH_ID_3	1.561057349	1.562303814	-0.001246466	T1	Control
Event_105_Wall_25622_FISH_ID_25	Event_105_Wall_25622_FISH_ID_26	1.56240761	1.609584132	-0.047176522	M7	Control
Event_112_Wall_36567_FISH_ID_16	Event_112_Wall_36567_FISH_ID_18	1.598959625	1.603958493	-0.004998868	M3	Crowded_&_Hypoxia
Event_096_Wall_15559_FISH_ID_3	Event_096_Wall_15559_FISH_ID_4	1.576957929	1.565160948	0.011796981	M4	Control
Event_035_Wall_25414_FISH_ID_5	Event_035_Wall_25414_FISH_ID_6	1.581167573	1.600236564	-0.019068991	M7	Crowded
Event_001_School_26949_FISH_ID_1	Event_001_School_26949_FISH_ID_13	1.577506372	1.59155129	-0.014044918	M5	Crowded
Event_118_Wall_6658_FISH_ID_13	Event_118_Wall_6658_FISH_ID_5	1.578326187	1.578291647	3.45E-05	T1	Control
Event_025_Wall_18417_FISH_ID_5	Event_025_Wall_18417_FISH_ID_6	1.595140236	1.590714561	0.004425675	M3	Crowded
Event_092_Wall_40104_FISH_ID_13	Event_092_Wall_40104_FISH_ID_2	1.56420774	1.559151703	0.005056036	M6	Hypoxia
Event_076_Wall_14043_FISH_ID_12	Event_076_Wall_14043_FISH_ID_2	1.625351462	1.585909265	0.039442197	M2	Crowded
Event_092_School_46618_FISH_ID_1	Event_092_School_46618_FISH_ID_16	1.595135548	1.522116129	0.073019419	M6	Hypoxia
Event_097_Wall_29096_FISH_ID_13	Event_097_Wall_29096_FISH_ID_10	1.525933389	1.519282045	0.006651344	M6	Crowded_&_Hypoxia
Event_092_School_44229_FISH_ID_12	Event_092_School_44229_FISH_ID_13	1.585107011	1.581688461	0.00341855	M6	Hypoxia
Event_073_Wall_65496_FISH_ID_15	Event_073_Wall_65496_FISH_ID_17	1.61801061	1.54808462	0.06992599	M2	Crowded_&_Hypoxia
Event_006_School_30288_FISH_ID_1	Event_006_School_30288_FISH_ID_2	1.565956781	1.575260946	-0.009304165	P	Control
Event_024_Wall_17576_FISH_ID_6	Event_024_Wall_17576_FISH_ID_7	1.554983377	1.563597219	-0.008613842	M7	Hypoxia
Event_014_Wall_33066_FISH_ID_15	Event_014_Wall_33066_FISH_ID_19	1.557809936	1.566820227	-0.009010291	P	Crowded_&_Hypoxia
Event_006_School_30288_FISH_ID_10	Event_006_School_30288_FISH_ID_11	1.558410867	1.551432912	0.006977955	P	Control
Event_052_Wall_90326_FISH_ID_11	Event_052_Wall_90326_FISH_ID_12	1.576483315	1.550728029	0.025755287	X	Control
Event_105_Wall_26707_FISH_ID_26	Event_105_Wall_26707_FISH_ID_1	1.619567149	1.519220975	0.100346173	M7	Control
Event_103_School_27573_FISH_ID_21	Event_103_School_27573_FISH_ID_7	1.560809436	1.579472274	-0.018662838	M5	Control
Event_005_School_33460_FISH_ID_15	Event_005_School_33460_FISH_ID_20	1.561406299	1.528653245	0.032753054	M6	Crowded
Event_067_School_14872_FISH_ID_2	Event_067_School_14872_FISH_ID_5	1.58037666	1.564950309	0.015426351	M1	Crowded
Event_126_Wall_7975_FISH_ID_7	Event_126_Wall_7975_FISH_ID_8	1.529880111	1.55738232	-0.027502209	T3	Hypoxia
Event_052_School_87489_FISH_ID_4	Event_052_School_87489_FISH_ID_7	1.592255113	1.54085518	0.051399933	X	Control
Event_048_Wall_14470_FISH_ID_21	Event_048_Wall_14470_FISH_ID_22	1.549917581	1.550081792	-0.000164211	M5	Hypoxia
Event_051_School_100153_FISH_ID_4	Event_051_School_100153_FISH_ID_41	1.548649048	1.555268779	-0.00661973	M1	Control
Event_078_School_21798_FISH_ID_3	Event_078_School_21798_FISH_ID_4	1.590365431	1.588463947	0.001901484	M1	Hypoxia
Event_001_School_23849_FISH_ID_13	Event_001_School_23849_FISH_ID_14	1.617506825	1.601848714	0.015658111	M5	Crowded
Event_118_School_13736_FISH_ID_12	Event_118_School_13736_FISH_ID_13	1.563235413	1.591377682	-0.028142269	T1	Control
Event_069_Wall_8550_FISH_ID_12	Event_069_Wall_8550_FISH_ID_5	1.524673601	1.555409413	-0.030735811	M2	Hypoxia
Event_113_School_21269_FISH_ID_11	Event_113_School_21269_FISH_ID_13	1.576963118	1.593621136	-0.016658018	M8	Control
Event_001_Wall_18249_FISH_ID_23	Event_001_Wall_18249_FISH_ID_4	1.611859277	1.562916175	0.048943101	M5	Crowded
Event_032_School_28871_FISH_ID_1	Event_032_School_28871_FISH_ID_24	1.548318892	1.589108609	-0.040789717	M6	Control
Event_103_School_26408_FISH_ID_2	Event_103_School_26408_FISH_ID_7	1.567008585	1.564094905	0.00291368	M5	Control
Event_076_Wall_14043_FISH_ID_6	Event_076_Wall_14043_FISH_ID_7	1.586679839	1.575427478	0.011252361	M2	Crowded
Event_068_School_24127_FISH_ID_2	Event_068_School_24127_FISH_ID_21	1.5758105	1.522490135	0.053320365	M8	Crowded_&_Hypoxia
Event_114_School_18923_FISH_ID_13	Event_114_School_18923_FISH_ID_15	1.540601677	1.546173437	-0.00557176	T1	Hypoxia
Event_085_School_23394_FISH_ID_12	Event_085_School_23394_FISH_ID_13	1.610976824	1.557854167	0.053122657	M1	Crowded_&_Hypoxia
Event_052_Wall_90326_FISH_ID_6	Event_052_Wall_90326_FISH_ID_7	1.574179627	1.516732114	0.057447513	X	Control
Event_076_School_16772_FISH_ID_12	Event_076_School_16772_FISH_ID_8	1.576530037	1.584596591	-0.008066554	M2	Crowded
Event_033_School_27801_FISH_ID_11	Event_033_School_27801_FISH_ID_6	1.556586008	1.584336716	-0.027750708	T2	Hypoxia
Event_067_School_14825_FISH_ID_4	Event_067_School_14825_FISH_ID_6	1.545420184	1.582126996	-0.036706813	M1	Crowded
Event_048_School_21888_FISH_ID_14	Event_048_School_21888_FISH_ID_15	1.594348633	1.600154251	-0.005805617	M5	Hypoxia
Event_005_School_33460_FISH_ID_14	Event_005_School_33460_FISH_ID_9	1.561938504	1.586948529	-0.025010025	M6	Crowded
Event_052_School_87489_FISH_ID_15	Event_052_School_87489_FISH_ID_16	1.592675309	1.523902979	0.068772329	X	Control
Event_034_School_30139_FISH_ID_11	Event_034_School_30139_FISH_ID_12	1.58340796	1.601719149	-0.018311188	T3	Control
Event_130_Wall_11852_FISH_ID_9	Event_130_Wall_11852_FISH_ID_22	1.549032409	1.57891235	-0.02987994	T2	Control
Event_069_School_14859_FISH_ID_1	Event_069_School_14859_FISH_ID_12	1.577710507	1.550809683	0.026900823	M2	Hypoxia
Event_093_School_37839_FISH_ID_6	Event_093_School_37839_FISH_ID_5	1.587563262	1.574147148	0.013416113	M7	Crowded_&_Hypoxia
Event_118_School_13732_FISH_ID_14	Event_118_School_13732_FISH_ID_18	1.614130813	1.56692645	0.047204364	T1	Control
Event_014_Wall_33066_FISH_ID_1	Event_014_Wall_33066_FISH_ID_13	1.608928358	1.53987633	0.069052028	P	Crowded_&_Hypoxia
Event_035_School_31166_FISH_ID_2	Event_035_School_31166_FISH_ID_5	1.577291092	1.553422524	0.023868568	M7	Crowded
Event_030_Wall_7783_FISH_ID_1	Event_030_Wall_7783_FISH_ID_2	1.601182145	1.600872962	0.000309183	T1	Crowded_&_Hypoxia
Event_084_Wall_22179_FISH_ID_19	Event_084_Wall_22179_FISH_ID_10	1.574295188	1.608935068	-0.03463988	M8	Crowded
Event_114_School_14333_FISH_ID_14	Event_114_School_14333_FISH_ID_15	1.556116791	1.578276742	-0.022159951	T1	Hypoxia
Event_061_Wall_43936_FISH_ID_16	Event_061_Wall_43936_FISH_ID_18	1.591997327	1.591722689	0.000274637	M5	Crowded_&_Hypoxia
Event_112_School_47800_FISH_ID_10	Event_112_School_47800_FISH_ID_4	1.590765226	1.575562888	0.015202338	M3	Crowded_&_Hypoxia
Event_032_School_27625_FISH_ID_4	Event_032_School_27625_FISH_ID_5	1.594962227	1.59894503	-0.003982803	M6	Control
Event_082_School_49012_FISH_ID_15	Event_082_School_49012_FISH_ID_16	1.607724284	1.621616328	-0.013892044	M4	Hypoxia
Event_073_Wall_65121_FISH_ID_11	Event_073_Wall_65121_FISH_ID_12	1.555501911	1.534807404	0.020694507	M2	Crowded_&_Hypoxia
Event_093_Wall_27195_FISH_ID_4	Event_093_Wall_27195_FISH_ID_3	1.559282288	1.559126371	0.000155917	M7	Crowded_&_Hypoxia
Event_035_School_32042_FISH_ID_10	Event_035_School_32042_FISH_ID_2	1.532526607	1.57745258	-0.044925972	M7	Crowded
Event_126_School_16951_FISH_ID_5	Event_126_School_16951_FISH_ID_9	1.533438631	1.5891456	-0.055706969	T3	Hypoxia
Event_035_School_31166_FISH_ID_16	Event_035_School_31166_FISH_ID_5	1.567369439	1.553422524	0.013946914	M7	Crowded
Event_131_School_43291_FISH_ID_1	Event_131_School_43291_FISH_ID_37	1.586442774	1.553369106	0.033073667	M8	Hypoxia
Event_061_Wall_43936_FISH_ID_14	Event_061_Wall_43936_FISH_ID_15	1.582540827	1.522508875	0.060031952	M5	Crowded_&_Hypoxia
Event_112_School_47800_FISH_ID_11	Event_112_School_47800_FISH_ID_12	1.580884245	1.59635124	-0.015466995	M3	Crowded_&_Hypoxia
Event_078_School_21798_FISH_ID_2	Event_078_School_21798_FISH_ID_4	1.57385332	1.588463947	-0.014610627	M1	Hypoxia
Event_067_School_14872_FISH_ID_20	Event_067_School_14872_FISH_ID_32	1.588178738	1.537505873	0.050672864	M1	Crowded
Event_126_School_16951_FISH_ID_3	Event_126_School_16951_FISH_ID_9	1.595047626	1.5891456	0.005902026	T3	Hypoxia
Event_076_School_24111_FISH_ID_12	Event_076_School_24111_FISH_ID_8	1.583440626	1.589943185	-0.006502559	M2	Crowded
Event_025_Wall_16644_FISH_ID_7	Event_025_Wall_16644_FISH_ID_8	1.509493996	1.575953181	-0.066459185	M3	Crowded
Event_035_School_32042_FISH_ID_12	Event_035_School_32042_FISH_ID_28	1.554314046	1.553895451	0.000418595	M7	Crowded
Event_001_School_23849_FISH_ID_10	Event_001_School_23849_FISH_ID_9	1.609199301	1.576470751	0.032728549	M5	Crowded
Event_084_Wall_23026_FISH_ID_23	Event_084_Wall_23026_FISH_ID_8	1.622498645	1.572801272	0.049697373	M8	Crowded
Event_005_Wall_24720_FISH_ID_3	Event_005_Wall_24720_FISH_ID_4	1.548557764	1.523543098	0.025014665	M6	Crowded
Event_121_School_38003_FISH_ID_11	Event_121_School_38003_FISH_ID_12	1.576906225	1.575494486	0.001411739	M4	Crowded_&_Hypoxia
Event_046_School_18894_FISH_ID_12	Event_046_School_18894_FISH_ID_3	1.56686951	1.560400002	0.006469508	M2	Control
Event_086_Wall_15001_FISH_ID_1	Event_086_Wall_15001_FISH_ID_2	1.565897551	1.595966978	-0.030069427	P	Hypoxia
Event_105_Wall_26707_FISH_ID_24	Event_105_Wall_26707_FISH_ID_9	1.581017108	1.578856798	0.00216031	M7	Control
Event_024_Wall_17990_FISH_ID_4	Event_024_Wall_17990_FISH_ID_6	1.628811757	1.520768731	0.108043025	M7	Hypoxia
Event_033_Wall_24776_FISH_ID_8	Event_033_Wall_24776_FISH_ID_9	1.586064888	1.523507577	0.062557311	T2	Hypoxia
Event_061_School_50623_FISH_ID_22	Event_061_School_50623_FISH_ID_23	1.606257259	1.547708218	0.058549042	M5	Crowded_&_Hypoxia
Event_035_School_31166_FISH_ID_17	Event_035_School_31166_FISH_ID_24	1.546106957	1.555855523	-0.009748567	M7	Crowded
Event_032_School_28871_FISH_ID_5	Event_032_School_28871_FISH_ID_32	1.556658564	1.548639019	0.008019545	M6	Control
Event_103_School_26408_FISH_ID_11	Event_103_School_26408_FISH_ID_12	1.549140247	1.57646881	-0.027328563	M5	Control
Event_061_School_53217_FISH_ID_18	Event_061_School_53217_FISH_ID_7	1.57852674	1.544844609	0.03368213	M5	Crowded_&_Hypoxia
Event_051_School_100414_FISH_ID_1	Event_051_School_100414_FISH_ID_20	1.566672937	1.556158286	0.010514651	M1	Control
Event_032_School_27625_FISH_ID_2	Event_032_School_27625_FISH_ID_16	1.590256031	1.588316938	0.001939094	M6	Control
Event_112_School_47800_FISH_ID_1	Event_112_School_47800_FISH_ID_4	1.561777836	1.575562888	-0.013785052	M3	Crowded_&_Hypoxia
Event_103_Wall_15101_FISH_ID_12	Event_103_Wall_15101_FISH_ID_13	1.551243848	1.58111883	-0.029874982	M5	Control
Event_114_School_18923_FISH_ID_3	Event_114_School_18923_FISH_ID_6	1.581485053	1.555878425	0.025606628	T1	Hypoxia
Event_001_School_24773_FISH_ID_17	Event_001_School_24773_FISH_ID_18	1.597002705	1.615839212	-0.018836507	M5	Crowded
Event_051_School_102812_FISH_ID_22	Event_051_School_102812_FISH_ID_23	1.525996197	1.50554194	0.020454257	M1	Control
Event_052_Wall_90326_FISH_ID_14	Event_052_Wall_90326_FISH_ID_11	1.598362464	1.576483315	0.021879149	X	Control
Event_085_Wall_18835_FISH_ID_12	Event_085_Wall_18835_FISH_ID_28	1.591329689	1.557156389	0.0341733	M1	Crowded_&_Hypoxia
Event_112_School_45764_FISH_ID_22	Event_112_School_45764_FISH_ID_24	1.546893698	1.606101875	-0.059208177	M3	Crowded_&_Hypoxia
Event_073_School_73896_FISH_ID_2	Event_073_School_73896_FISH_ID_3	1.582431187	1.558513182	0.023918005	M2	Crowded_&_Hypoxia
Event_067_School_14825_FISH_ID_27	Event_067_School_14825_FISH_ID_19	1.552720763	1.547881398	0.004839365	M1	Crowded
Event_092_School_46618_FISH_ID_17	Event_092_School_46618_FISH_ID_20	1.581591422	1.582172025	-0.000580604	M6	Hypoxia
Event_130_Wall_12222_FISH_ID_15	Event_130_Wall_12222_FISH_ID_2	1.576681563	1.618221682	-0.041540119	T2	Control
Event_114_School_18923_FISH_ID_7	Event_114_School_18923_FISH_ID_6	1.554805657	1.555878425	-0.001072768	T1	Hypoxia
Event_130_Wall_11852_FISH_ID_14	Event_130_Wall_11852_FISH_ID_8	1.565157326	1.54946831	0.015689016	T2	Control
Event_051_School_100153_FISH_ID_27	Event_051_School_100153_FISH_ID_6	1.560008349	1.554714953	0.005293397	M1	Control
Event_092_School_46618_FISH_ID_27	Event_092_School_46618_FISH_ID_45	1.585952494	1.590175214	-0.004222719	M6	Hypoxia
Event_068_School_24127_FISH_ID_11	Event_068_School_24127_FISH_ID_12	1.568398749	1.574730205	-0.006331456	M8	Crowded_&_Hypoxia
Event_025_School_25778_FISH_ID_2	Event_025_School_25778_FISH_ID_19	1.544146947	1.566452734	-0.022305787	M3	Crowded
Event_024_School_27672_FISH_ID_12	Event_024_School_27672_FISH_ID_30	1.517800223	1.576807297	-0.059007074	M7	Hypoxia
Event_035_School_31166_FISH_ID_7	Event_035_School_31166_FISH_ID_14	1.551478253	1.574851549	-0.023373297	M7	Crowded
Event_069_School_14859_FISH_ID_10	Event_069_School_14859_FISH_ID_1	1.575640473	1.577710507	-0.002070034	M2	Hypoxia
Event_051_School_100153_FISH_ID_20	Event_051_School_100153_FISH_ID_7	1.55310242	1.55805332	-0.004950899	M1	Control
Event_052_Wall_94559_FISH_ID_1	Event_052_Wall_94559_FISH_ID_3	1.548178991	1.584303503	-0.036124511	X	Control
Event_030_School_12336_FISH_ID_2	Event_030_School_12336_FISH_ID_3	1.548335071	1.549975293	-0.001640222	T1	Crowded_&_Hypoxia
Event_084_Wall_25470_FISH_ID_14	Event_084_Wall_25470_FISH_ID_15	1.52843908	1.576192839	-0.047753759	M8	Crowded
Event_092_School_46808_FISH_ID_20	Event_092_School_46808_FISH_ID_35	1.554493322	1.563875644	-0.009382322	M6	Hypoxia
Event_076_School_24111_FISH_ID_7	Event_076_School_24111_FISH_ID_12	1.590991927	1.583440626	0.007551301	M2	Crowded
Event_032_School_28871_FISH_ID_4	Event_032_School_28871_FISH_ID_6	1.579930389	1.577357713	0.002572676	M6	Control
Event_069_School_17895_FISH_ID_1	Event_069_School_17895_FISH_ID_10	1.575344998	1.521553278	0.053791719	M2	Hypoxia
Event_084_Wall_22179_FISH_ID_21	Event_084_Wall_22179_FISH_ID_25	1.584018352	1.520409391	0.063608961	M8	Crowded
Event_112_School_47800_FISH_ID_20	Event_112_School_47800_FISH_ID_3	1.594700476	1.576635914	0.018064562	M3	Crowded_&_Hypoxia
Event_114_School_18523_FISH_ID_3	Event_114_School_18523_FISH_ID_4	1.573966361	1.575092717	-0.001126356	T1	Hypoxia
Event_126_School_18261_FISH_ID_4	Event_126_School_18261_FISH_ID_5	1.573681449	1.547855191	0.025826258	T3	Hypoxia
Event_025_School_25778_FISH_ID_14	Event_025_School_25778_FISH_ID_16	1.585869801	1.550170225	0.035699576	M3	Crowded
Event_001_School_23849_FISH_ID_11	Event_001_School_23849_FISH_ID_12	1.588743516	1.58808804	0.000655476	M5	Crowded
Event_006_Wall_20756_FISH_ID_12	Event_006_Wall_20756_FISH_ID_7	1.563046502	1.567157258	-0.004110756	P	Control
Event_068_School_23602_FISH_ID_34	Event_068_School_23602_FISH_ID_35	1.575633667	1.555276114	0.020357552	M8	Crowded_&_Hypoxia
Event_032_School_29130_FISH_ID_17	Event_032_School_29130_FISH_ID_21	1.533975703	1.530277852	0.00369785	M6	Control
Event_126_School_16951_FISH_ID_21	Event_126_School_16951_FISH_ID_9	1.544033463	1.5891456	-0.045112137	T3	Hypoxia
Event_118_School_13736_FISH_ID_14	Event_118_School_13736_FISH_ID_15	1.518517813	1.549011629	-0.030493816	T1	Control
Event_092_School_46618_FISH_ID_39	Event_092_School_46618_FISH_ID_5	1.51416507	1.587270534	-0.073105464	M6	Hypoxia
Event_068_School_23602_FISH_ID_15	Event_068_School_23602_FISH_ID_34	1.61747478	1.575633667	0.041841113	M8	Crowded_&_Hypoxia
Event_103_School_27573_FISH_ID_25	Event_103_School_27573_FISH_ID_7	1.548123578	1.579472274	-0.031348697	M5	Control
Event_034_Wall_16987_FISH_ID_13	Event_034_Wall_16987_FISH_ID_14	1.532471129	1.553779332	-0.021308203	T3	Control
Event_030_Wall_6636_FISH_ID_6	Event_030_Wall_6636_FISH_ID_7	1.568255217	1.598493417	-0.0302382	T1	Crowded_&_Hypoxia
Event_076_Wall_14043_FISH_ID_9	Event_076_Wall_14043_FISH_ID_6	1.574432353	1.586679839	-0.012247486	M2	Crowded
Event_092_School_46618_FISH_ID_7	Event_092_School_46618_FISH_ID_39	1.60814894	1.51416507	0.09398387	M6	Hypoxia
Event_121_Wall_24408_FISH_ID_3	Event_121_Wall_24408_FISH_ID_4	1.535263299	1.618729643	-0.083466345	M4	Crowded_&_Hypoxia
Event_014_School_39919_FISH_ID_2	Event_014_School_39919_FISH_ID_3	1.559018162	1.596922377	-0.037904215	P	Crowded_&_Hypoxia
Event_033_School_30569_FISH_ID_18	Event_033_School_30569_FISH_ID_19	1.585361803	1.599891784	-0.014529981	T2	Hypoxia
Event_051_School_100153_FISH_ID_13	Event_051_School_100153_FISH_ID_14	1.598890011	1.549998073	0.048891938	M1	Control
Event_131_Wall_36957_FISH_ID_12	Event_131_Wall_36957_FISH_ID_4	1.550081405	1.546145115	0.00393629	M8	Hypoxia
Event_046_Wall_8988_FISH_ID_2	Event_046_Wall_8988_FISH_ID_5	1.5797617	1.620840182	-0.041078482	M2	Control
Event_032_School_28871_FISH_ID_23	Event_032_School_28871_FISH_ID_19	1.610074597	1.521491393	0.088583204	M6	Control
Event_034_Wall_16987_FISH_ID_10	Event_034_Wall_16987_FISH_ID_4	1.612142941	1.575960297	0.036182644	T3	Control
Event_097_Wall_24621_FISH_ID_14	Event_097_Wall_24621_FISH_ID_15	1.59258671	1.58313752	0.009449189	M6	Crowded_&_Hypoxia
Event_025_School_24703_FISH_ID_12	Event_025_School_24703_FISH_ID_7	1.604234429	1.577073886	0.027160543	M3	Crowded
Event_051_School_100153_FISH_ID_16	Event_051_School_100153_FISH_ID_40	1.543816073	1.55761882	-0.013802747	M1	Control
Event_025_School_28572_FISH_ID_25	Event_025_School_28572_FISH_ID_3	1.539282287	1.584815328	-0.045533041	M3	Crowded
Event_025_School_28572_FISH_ID_12	Event_025_School_28572_FISH_ID_3	1.567240251	1.584815328	-0.017575076	M3	Crowded
Event_093_School_37839_FISH_ID_15	Event_093_School_37839_FISH_ID_19	1.603041271	1.576426763	0.026614508	M7	Crowded_&_Hypoxia
Event_085_School_28229_FISH_ID_28	Event_085_School_28229_FISH_ID_29	1.565498415	1.564136912	0.001361502	M1	Crowded_&_Hypoxia
Event_096_Wall_15515_FISH_ID_22	Event_096_Wall_15515_FISH_ID_8	1.555361298	1.5663577	-0.010996403	M4	Control
Event_085_School_28229_FISH_ID_19	Event_085_School_28229_FISH_ID_3	1.581086713	1.576972528	0.004114185	M1	Crowded_&_Hypoxia
Event_076_School_16772_FISH_ID_11	Event_076_School_16772_FISH_ID_16	1.574973788	1.606187546	-0.031213758	M2	Crowded
Event_105_Wall_25622_FISH_ID_12	Event_105_Wall_25622_FISH_ID_13	1.597266195	1.547701367	0.049564828	M7	Control
Event_034_Wall_17272_FISH_ID_3	Event_034_Wall_17272_FISH_ID_6	1.574834559	1.615667202	-0.040832643	T3	Control
Event_069_School_14859_FISH_ID_3	Event_069_School_14859_FISH_ID_1	1.559670858	1.577710507	-0.018039649	M2	Hypoxia
Event_032_School_28871_FISH_ID_13	Event_032_School_28871_FISH_ID_4	1.561678435	1.579930389	-0.018251954	M6	Control
Event_092_Wall_40104_FISH_ID_5	Event_092_Wall_40104_FISH_ID_7	1.590589255	1.616049276	-0.025460021	M6	Hypoxia
Event_005_School_33460_FISH_ID_6	Event_005_School_33460_FISH_ID_20	1.562963189	1.528653245	0.034309944	M6	Crowded
Event_084_School_36004_FISH_ID_17	Event_084_School_36004_FISH_ID_6	1.516746416	1.555645482	-0.038899066	M8	Crowded
Event_035_School_32042_FISH_ID_14	Event_035_School_32042_FISH_ID_25	1.624468359	1.574460019	0.05000834	M7	Crowded
Event_085_School_28229_FISH_ID_2	Event_085_School_28229_FISH_ID_3	1.567118096	1.576972528	-0.009854432	M1	Crowded_&_Hypoxia
Event_033_School_27801_FISH_ID_3	Event_033_School_27801_FISH_ID_33	1.582447714	1.522289103	0.060158611	T2	Hypoxia
Event_082_School_48611_FISH_ID_15	Event_082_School_48611_FISH_ID_17	1.574993538	1.56633204	0.008661499	M4	Hypoxia
Event_105_Wall_25622_FISH_ID_15	Event_105_Wall_25622_FISH_ID_13	1.574671791	1.547701367	0.026970424	M7	Control
Event_073_Wall_59147_FISH_ID_11	Event_073_Wall_59147_FISH_ID_12	1.577628658	1.566992728	0.010635931	M2	Crowded_&_Hypoxia
Event_061_Wall_43936_FISH_ID_11	Event_061_Wall_43936_FISH_ID_19	1.589337349	1.611989647	-0.022652298	M5	Crowded_&_Hypoxia
Event_033_School_31529_FISH_ID_6	Event_033_School_31529_FISH_ID_7	1.583624945	1.592086834	-0.008461889	T2	Hypoxia
Event_131_School_44691_FISH_ID_20	Event_131_School_44691_FISH_ID_22	1.589117734	1.527934199	0.061183535	M8	Hypoxia
Event_048_School_25305_FISH_ID_17	Event_048_School_25305_FISH_ID_22	1.589028823	1.631359958	-0.042331135	M5	Hypoxia
Event_024_School_27672_FISH_ID_15	Event_024_School_27672_FISH_ID_17	1.566445467	1.544244205	0.022201262	M7	Hypoxia
Event_097_School_42225_FISH_ID_18	Event_097_School_42225_FISH_ID_22	1.585781283	1.563130594	0.022650689	M6	Crowded_&_Hypoxia
Event_051_School_100414_FISH_ID_17	Event_051_School_100414_FISH_ID_22	1.557407711	1.557656574	-0.000248863	M1	Control
Event_051_Wall_95349_FISH_ID_1	Event_051_Wall_95349_FISH_ID_2	1.577612928	1.574381581	0.003231346	M1	Control
Event_045_School_18056_FISH_ID_13	Event_045_School_18056_FISH_ID_8	1.542755909	1.606488412	-0.063732503	M4	Crowded
Event_048_School_21888_FISH_ID_19	Event_048_School_21888_FISH_ID_15	1.596046093	1.600154251	-0.004108158	M5	Hypoxia
Event_076_School_25845_FISH_ID_22	Event_076_School_25845_FISH_ID_8	1.574692336	1.574410683	0.000281654	M2	Crowded
Event_069_Wall_9548_FISH_ID_11	Event_069_Wall_9548_FISH_ID_17	1.590016279	1.592785275	-0.002768995	M2	Hypoxia
Event_068_School_24127_FISH_ID_27	Event_068_School_24127_FISH_ID_3	1.595055302	1.575569097	0.019486204	M8	Crowded_&_Hypoxia
Event_118_Wall_6658_FISH_ID_2	Event_118_Wall_6658_FISH_ID_4	1.555876438	1.549476719	0.006399718	T1	Control
Event_030_School_12336_FISH_ID_12	Event_030_School_12336_FISH_ID_2	1.543690391	1.548335071	-0.00464468	T1	Crowded_&_Hypoxia
Event_076_Wall_15147_FISH_ID_13	Event_076_Wall_15147_FISH_ID_14	1.575704111	1.557508926	0.018195185	M2	Crowded
Event_093_School_37839_FISH_ID_11	Event_093_School_37839_FISH_ID_14	1.545139149	1.539100994	0.006038155	M7	Crowded_&_Hypoxia
Event_051_Wall_98638_FISH_ID_26	Event_051_Wall_98638_FISH_ID_28	1.630157775	1.626236854	0.00392092	M1	Control
Event_103_School_26408_FISH_ID_22	Event_103_School_26408_FISH_ID_7	1.620141593	1.564094905	0.056046688	M5	Control
Event_034_Wall_16987_FISH_ID_2	Event_034_Wall_16987_FISH_ID_3	1.593362569	1.596188421	-0.002825852	T3	Control
Event_067_Wall_12938_FISH_ID_13	Event_067_Wall_12938_FISH_ID_2	1.617675455	1.576840882	0.040834573	M1	Crowded
Event_035_School_33782_FISH_ID_16	Event_035_School_33782_FISH_ID_15	1.561034098	1.521900243	0.039133855	M7	Crowded
Event_073_School_68216_FISH_ID_8	Event_073_School_68216_FISH_ID_5	1.567982754	1.564132692	0.003850062	M2	Crowded_&_Hypoxia
Event_076_Wall_15147_FISH_ID_17	Event_076_Wall_15147_FISH_ID_2	1.584113613	1.591176126	-0.007062513	M2	Crowded
Event_033_School_30569_FISH_ID_27	Event_033_School_30569_FISH_ID_8	1.587788427	1.565971653	0.021816774	T2	Hypoxia
Event_068_School_21770_FISH_ID_15	Event_068_School_21770_FISH_ID_3	1.574294377	1.575054754	-0.000760377	M8	Crowded_&_Hypoxia
Event_005_School_34766_FISH_ID_15	Event_005_School_34766_FISH_ID_3	1.574505001	1.598377882	-0.023872882	M6	Crowded
Event_130_Wall_7142_FISH_ID_6	Event_130_Wall_7142_FISH_ID_8	1.575327745	1.589895237	-0.014567492	T2	Control
Event_086_School_26314_FISH_ID_12	Event_086_School_26314_FISH_ID_13	1.581833228	1.585717242	-0.003884014	P	Hypoxia
Event_121_Wall_28234_FISH_ID_13	Event_121_Wall_28234_FISH_ID_9	1.584281859	1.580198313	0.004083546	M4	Crowded_&_Hypoxia
Event_116_Wall_17680_FISH_ID_11	Event_116_Wall_17680_FISH_ID_15	1.578468576	1.579163164	-0.000694588	P	Crowded
Event_005_School_35200_FISH_ID_10	Event_005_School_35200_FISH_ID_12	1.613663845	1.627663582	-0.013999737	M6	Crowded
Event_097_Wall_24621_FISH_ID_1	Event_097_Wall_24621_FISH_ID_5	1.597081301	1.54946699	0.047614312	M6	Crowded_&_Hypoxia
Event_097_School_42225_FISH_ID_7	Event_097_School_42225_FISH_ID_8	1.593200123	1.615261489	-0.022061366	M6	Crowded_&_Hypoxia
Event_130_Wall_11852_FISH_ID_5	Event_130_Wall_11852_FISH_ID_10	1.578489015	1.603277301	-0.024788286	T2	Control
Event_116_School_27073_FISH_ID_28	Event_116_School_27073_FISH_ID_33	1.573777912	1.578847272	-0.00506936	P	Crowded
Event_051_Wall_98638_FISH_ID_11	Event_051_Wall_98638_FISH_ID_2	1.546685688	1.582237484	-0.035551796	M1	Control
Event_005_Wall_24720_FISH_ID_12	Event_005_Wall_24720_FISH_ID_5	1.577862698	1.576647178	0.00121552	M6	Crowded
Event_092_School_44229_FISH_ID_15	Event_092_School_44229_FISH_ID_16	1.579159665	1.575301707	0.003857958	M6	Hypoxia
Event_093_School_36704_FISH_ID_23	Event_093_School_36704_FISH_ID_24	1.544237181	1.548950786	-0.004713606	M7	Crowded_&_Hypoxia
Event_076_Wall_14043_FISH_ID_24	Event_076_Wall_14043_FISH_ID_2	1.573973957	1.585909265	-0.011935308	M2	Crowded
Event_073_Wall_65496_FISH_ID_3	Event_073_Wall_65496_FISH_ID_5	1.580728194	1.573982439	0.006745755	M2	Crowded_&_Hypoxia
Event_103_Wall_15101_FISH_ID_4	Event_103_Wall_15101_FISH_ID_6	1.564354444	1.589779763	-0.025425318	M5	Control
Event_105_Wall_25622_FISH_ID_3	Event_105_Wall_25622_FISH_ID_22	1.528567959	1.556935016	-0.028367057	M7	Control
Event_032_School_27625_FISH_ID_23	Event_032_School_27625_FISH_ID_16	1.521711945	1.588316938	-0.066604993	M6	Control
Event_035_School_33782_FISH_ID_12	Event_035_School_33782_FISH_ID_24	1.574101762	1.607157392	-0.03305563	M7	Crowded
Event_035_Wall_23078_FISH_ID_11	Event_035_Wall_23078_FISH_ID_12	1.540699109	1.565672548	-0.024973439	M7	Crowded
Event_033_School_27801_FISH_ID_16	Event_033_School_27801_FISH_ID_18	1.618969113	1.594376613	0.0245925	T2	Hypoxia
Event_084_Wall_23026_FISH_ID_18	Event_084_Wall_23026_FISH_ID_5	1.560107788	1.5748672	-0.014759412	M8	Crowded
Event_103_School_27573_FISH_ID_13	Event_103_School_27573_FISH_ID_15	1.596673794	1.524168479	0.072505315	M5	Control
Event_082_School_49012_FISH_ID_2	Event_082_School_49012_FISH_ID_7	1.588748101	1.547906776	0.040841325	M4	Hypoxia
Event_051_Wall_97831_FISH_ID_6	Event_051_Wall_97831_FISH_ID_9	1.609434695	1.614172929	-0.004738234	M1	Control
Event_092_School_46618_FISH_ID_47	Event_092_School_46618_FISH_ID_5	1.581036093	1.587270534	-0.006234441	M6	Hypoxia
Event_067_Wall_7038_FISH_ID_11	Event_067_Wall_7038_FISH_ID_5	1.584962192	1.578227157	0.006735035	M1	Crowded
Event_005_School_33460_FISH_ID_2	Event_005_School_33460_FISH_ID_3	1.564686027	1.562016257	0.00266977	M6	Crowded
Event_105_School_35110_FISH_ID_14	Event_105_School_35110_FISH_ID_3	1.550416919	1.550353636	6.33E-05	M7	Control
Event_052_School_87489_FISH_ID_30	Event_052_School_87489_FISH_ID_9	1.551516816	1.596389596	-0.04487278	X	Control
Event_035_School_33782_FISH_ID_10	Event_035_School_33782_FISH_ID_15	1.566567843	1.521900243	0.0446676	M7	Crowded
Event_114_Wall_10040_FISH_ID_4	Event_114_Wall_10040_FISH_ID_6	1.594168574	1.547413381	0.046755193	T1	Hypoxia
Event_046_School_20537_FISH_ID_3	Event_046_School_20537_FISH_ID_5	1.613897287	1.561762896	0.052134391	M2	Control
Event_048_School_25305_FISH_ID_12	Event_048_School_25305_FISH_ID_3	1.578910831	1.556289604	0.022621227	M5	Hypoxia
Event_096_Wall_15515_FISH_ID_10	Event_096_Wall_15515_FISH_ID_11	1.591605394	1.520353091	0.071252303	M4	Control
Event_032_School_28871_FISH_ID_10	Event_032_School_28871_FISH_ID_11	1.621726169	1.56036122	0.061364949	M6	Control
Event_131_School_39872_FISH_ID_18	Event_131_School_39872_FISH_ID_24	1.558371698	1.553186477	0.005185221	M8	Hypoxia
Event_103_School_25558_FISH_ID_17	Event_103_School_25558_FISH_ID_20	1.56510267	1.619087242	-0.053984573	M5	Control
Event_121_School_38003_FISH_ID_4	Event_121_School_38003_FISH_ID_6	1.578927795	1.576634487	0.002293307	M4	Crowded_&_Hypoxia
Event_052_School_87489_FISH_ID_6	Event_052_School_87489_FISH_ID_5	1.565817449	1.542186778	0.023630671	X	Control
Event_103_Wall_18297_FISH_ID_21	Event_103_Wall_18297_FISH_ID_4	1.581428528	1.564469252	0.016959276	M5	Control
Event_131_School_44691_FISH_ID_11	Event_131_School_44691_FISH_ID_12	1.542041729	1.550690363	-0.008648634	M8	Hypoxia
Event_085_School_23394_FISH_ID_18	Event_085_School_23394_FISH_ID_25	1.546197259	1.548542247	-0.002344988	M1	Crowded_&_Hypoxia
Event_051_School_102812_FISH_ID_21	Event_051_School_102812_FISH_ID_6	1.615806595	1.523396766	0.092409829	M1	Control
Event_082_Wall_38237_FISH_ID_5	Event_082_Wall_38237_FISH_ID_7	1.553539817	1.589589228	-0.036049411	M4	Hypoxia
Event_130_Wall_12222_FISH_ID_3	Event_130_Wall_12222_FISH_ID_5	1.546482716	1.59135369	-0.044870974	T2	Control
Event_131_School_43291_FISH_ID_4	Event_131_School_43291_FISH_ID_24	1.543969972	1.562703334	-0.018733362	M8	Hypoxia
Event_106_Wall_39329_FISH_ID_4	Event_106_Wall_39329_FISH_ID_6	1.575150797	1.575341279	-0.000190483	T1	Crowded
Event_084_Wall_23026_FISH_ID_15	Event_084_Wall_23026_FISH_ID_18	1.577738192	1.560107788	0.017630404	M8	Crowded
Event_097_Wall_24621_FISH_ID_13	Event_097_Wall_24621_FISH_ID_14	1.529183554	1.59258671	-0.063403156	M6	Crowded_&_Hypoxia
Event_103_School_27573_FISH_ID_19	Event_103_School_27573_FISH_ID_20	1.600066797	1.556969559	0.043097238	M5	Control
Event_076_Wall_14043_FISH_ID_23	Event_076_Wall_14043_FISH_ID_24	1.603039818	1.573973957	0.029065861	M2	Crowded
Event_006_Wall_20756_FISH_ID_5	Event_006_Wall_20756_FISH_ID_7	1.598034562	1.567157258	0.030877304	P	Control
Event_035_School_31166_FISH_ID_21	Event_035_School_31166_FISH_ID_22	1.560821073	1.54494248	0.015878593	M7	Crowded
Event_068_School_24127_FISH_ID_16	Event_068_School_24127_FISH_ID_18	1.573953866	1.595803945	-0.021850079	M8	Crowded_&_Hypoxia
Event_126_Wall_7975_FISH_ID_6	Event_126_Wall_7975_FISH_ID_7	1.554700616	1.529880111	0.024820505	T3	Hypoxia
Event_069_School_14859_FISH_ID_13	Event_069_School_14859_FISH_ID_12	1.629737749	1.550809683	0.078928066	M2	Hypoxia
Event_001_School_24773_FISH_ID_9	Event_001_School_24773_FISH_ID_17	1.547579885	1.597002705	-0.04942282	M5	Crowded
Event_006_School_33072_FISH_ID_8	Event_006_School_33072_FISH_ID_2	1.602710908	1.589077784	0.013633125	P	Control
Event_068_Wall_13798_FISH_ID_11	Event_068_Wall_13798_FISH_ID_13	1.58253981	1.607302737	-0.024762927	M8	Crowded_&_Hypoxia
Event_001_Wall_16249_FISH_ID_1	Event_001_Wall_16249_FISH_ID_2	1.577318018	1.575475139	0.001842879	M5	Crowded
Event_051_School_102812_FISH_ID_4	Event_051_School_102812_FISH_ID_38	1.550576074	1.567095159	-0.016519085	M1	Control
Event_052_School_87489_FISH_ID_20	Event_052_School_87489_FISH_ID_4	1.515839128	1.592255113	-0.076415986	X	Control
Event_082_School_48611_FISH_ID_20	Event_082_School_48611_FISH_ID_1	1.565097181	1.579978172	-0.014880991	M4	Hypoxia
Event_006_School_30288_FISH_ID_9	Event_006_School_30288_FISH_ID_1	1.557553598	1.565956781	-0.008403183	P	Control
Event_092_Wall_35054_FISH_ID_10	Event_092_Wall_35054_FISH_ID_9	1.583632942	1.575535417	0.008097525	M6	Hypoxia
Event_093_School_34627_FISH_ID_1	Event_093_School_34627_FISH_ID_11	1.563829337	1.554564021	0.009265316	M7	Crowded_&_Hypoxia
Event_025_School_24703_FISH_ID_4	Event_025_School_24703_FISH_ID_10	1.595922027	1.525955148	0.069966879	M3	Crowded
Event_078_School_21798_FISH_ID_11	Event_078_School_21798_FISH_ID_12	1.584234658	1.584754039	-0.000519381	M1	Hypoxia
Event_085_Wall_18835_FISH_ID_19	Event_085_Wall_18835_FISH_ID_2	1.599614757	1.532456293	0.067158464	M1	Crowded_&_Hypoxia
Event_084_Wall_23026_FISH_ID_2	Event_084_Wall_23026_FISH_ID_4	1.58318733	1.574782966	0.008404364	M8	Crowded
Event_014_School_39102_FISH_ID_4	Event_014_School_39102_FISH_ID_7	1.576369342	1.59052355	-0.014154207	P	Crowded_&_Hypoxia
Event_068_School_23602_FISH_ID_27	Event_068_School_23602_FISH_ID_2	1.581497344	1.560414428	0.021082916	M8	Crowded_&_Hypoxia
Event_092_School_46618_FISH_ID_44	Event_092_School_46618_FISH_ID_39	1.574761793	1.51416507	0.060596722	M6	Hypoxia
Event_033_School_31529_FISH_ID_3	Event_033_School_31529_FISH_ID_15	1.548262541	1.594378474	-0.046115933	T2	Hypoxia
Event_001_Wall_14228_FISH_ID_4	Event_001_Wall_14228_FISH_ID_6	1.617047735	1.551047803	0.065999931	M5	Crowded
Event_005_School_33460_FISH_ID_19	Event_005_School_33460_FISH_ID_14	1.540496653	1.561938504	-0.021441851	M6	Crowded
Event_073_School_68216_FISH_ID_13	Event_073_School_68216_FISH_ID_4	1.590673935	1.559004628	0.031669306	M2	Crowded_&_Hypoxia
Event_048_School_25305_FISH_ID_25	Event_048_School_25305_FISH_ID_26	1.553158068	1.593400412	-0.040242344	M5	Hypoxia
Event_105_Wall_25622_FISH_ID_4	Event_105_Wall_25622_FISH_ID_31	1.591350757	1.55566663	0.035684126	M7	Control
Event_048_School_21888_FISH_ID_12	Event_048_School_21888_FISH_ID_13	1.606023965	1.61992955	-0.013905585	M5	Hypoxia
Event_093_School_36704_FISH_ID_5	Event_093_School_36704_FISH_ID_6	1.556089135	1.579070569	-0.022981434	M7	Crowded_&_Hypoxia
Event_084_Wall_22179_FISH_ID_14	Event_084_Wall_22179_FISH_ID_20	1.574362535	1.577973374	-0.003610839	M8	Crowded
Event_038_Wall_52115_FISH_ID_4	Event_038_Wall_52115_FISH_ID_5	1.518775023	1.520358212	-0.001583189	T3	Crowded_&_Hypoxia
Event_085_Wall_18835_FISH_ID_10	Event_085_Wall_18835_FISH_ID_18	1.532084978	1.546507896	-0.014422918	M1	Crowded_&_Hypoxia
Event_092_School_46808_FISH_ID_39	Event_092_School_46808_FISH_ID_40	1.575100011	1.545205657	0.029894354	M6	Hypoxia
Event_131_School_44691_FISH_ID_25	Event_131_School_44691_FISH_ID_45	1.522822105	1.533498429	-0.010676324	M8	Hypoxia
Event_001_Wall_14228_FISH_ID_18	Event_001_Wall_14228_FISH_ID_2	1.566693367	1.596481277	-0.02978791	M5	Crowded
Event_032_School_28871_FISH_ID_7	Event_032_School_28871_FISH_ID_8	1.556399106	1.57735515	-0.020956043	M6	Control
Event_112_Wall_35357_FISH_ID_13	Event_112_Wall_35357_FISH_ID_2	1.5771277	1.599692098	-0.022564398	M3	Crowded_&_Hypoxia
Event_114_School_18923_FISH_ID_16	Event_114_School_18923_FISH_ID_19	1.524596671	1.521265975	0.003330696	T1	Hypoxia
Event_033_Wall_25941_FISH_ID_3	Event_033_Wall_25941_FISH_ID_5	1.535133618	1.566230897	-0.031097279	T2	Hypoxia
Event_093_School_36704_FISH_ID_14	Event_093_School_36704_FISH_ID_23	1.54929517	1.544237181	0.00505799	M7	Crowded_&_Hypoxia
Event_051_School_100153_FISH_ID_11	Event_051_School_100153_FISH_ID_12	1.609683272	1.596234232	0.01344904	M1	Control
Event_121_Wall_24408_FISH_ID_6	Event_121_Wall_24408_FISH_ID_3	1.617053062	1.535263299	0.081789764	M4	Crowded_&_Hypoxia
Event_061_School_50623_FISH_ID_7	Event_061_School_50623_FISH_ID_8	1.574598223	1.549391764	0.025206459	M5	Crowded_&_Hypoxia
Event_085_School_24414_FISH_ID_12	Event_085_School_24414_FISH_ID_13	1.610483999	1.575235507	0.035248492	M1	Crowded_&_Hypoxia
Event_025_School_24703_FISH_ID_16	Event_025_School_24703_FISH_ID_7	1.621241961	1.577073886	0.044168076	M3	Crowded
Event_092_Wall_40104_FISH_ID_11	Event_092_Wall_40104_FISH_ID_9	1.574576927	1.590252315	-0.015675388	M6	Hypoxia
Event_085_School_23394_FISH_ID_28	Event_085_School_23394_FISH_ID_30	1.592083226	1.546585363	0.045497863	M1	Crowded_&_Hypoxia
Event_035_School_31166_FISH_ID_13	Event_035_School_31166_FISH_ID_21	1.555636612	1.560821073	-0.005184461	M7	Crowded
Event_082_School_48611_FISH_ID_10	Event_082_School_48611_FISH_ID_32	1.576203169	1.618238678	-0.042035509	M4	Hypoxia
Event_097_Wall_24621_FISH_ID_8	Event_097_Wall_24621_FISH_ID_5	1.553648503	1.54946699	0.004181513	M6	Crowded_&_Hypoxia
Event_006_Wall_20756_FISH_ID_4	Event_006_Wall_20756_FISH_ID_5	1.61234624	1.598034562	0.014311677	P	Control
Event_118_Wall_6658_FISH_ID_1	Event_118_Wall_6658_FISH_ID_10	1.558268178	1.597593733	-0.039325555	T1	Control
Event_093_School_36704_FISH_ID_8	Event_093_School_36704_FISH_ID_9	1.625140054	1.544420325	0.080719729	M7	Crowded_&_Hypoxia
Event_121_School_38003_FISH_ID_3	Event_121_School_38003_FISH_ID_4	1.622044159	1.578927795	0.043116364	M4	Crowded_&_Hypoxia
Event_024_School_27672_FISH_ID_18	Event_024_School_27672_FISH_ID_17	1.602201046	1.544244205	0.057956841	M7	Hypoxia
Event_033_School_27801_FISH_ID_2	Event_033_School_27801_FISH_ID_33	1.598269791	1.522289103	0.075980688	T2	Hypoxia
Event_086_Wall_15001_FISH_ID_12	Event_086_Wall_15001_FISH_ID_2	1.521607462	1.595966978	-0.074359517	P	Hypoxia
Event_085_School_24414_FISH_ID_6	Event_085_School_24414_FISH_ID_7	1.615965159	1.519539977	0.096425182	M1	Crowded_&_Hypoxia
Event_006_School_30288_FISH_ID_15	Event_006_School_30288_FISH_ID_3	1.576558087	1.543038181	0.033519906	P	Control
Event_061_School_50623_FISH_ID_16	Event_061_School_50623_FISH_ID_4	1.58788722	1.557136502	0.030750718	M5	Crowded_&_Hypoxia
Event_034_Wall_18982_FISH_ID_1	Event_034_Wall_18982_FISH_ID_10	1.534232284	1.58252902	-0.048296736	T3	Control
Event_069_Wall_9548_FISH_ID_13	Event_069_Wall_9548_FISH_ID_10	1.565946981	1.576197262	-0.010250281	M2	Hypoxia
Event_069_School_14859_FISH_ID_20	Event_069_School_14859_FISH_ID_21	1.548099373	1.59178999	-0.043690617	M2	Hypoxia
Event_033_Wall_25941_FISH_ID_7	Event_033_Wall_25941_FISH_ID_5	1.58763218	1.566230897	0.021401283	T2	Hypoxia
Event_034_Wall_18982_FISH_ID_2	Event_034_Wall_18982_FISH_ID_7	1.540149578	1.526765132	0.013384445	T3	Control
Event_073_School_73896_FISH_ID_4	Event_073_School_73896_FISH_ID_8	1.574648906	1.56661966	0.008029245	M2	Crowded_&_Hypoxia
Event_092_School_46808_FISH_ID_2	Event_092_School_46808_FISH_ID_23	1.578674891	1.603502457	-0.024827567	M6	Hypoxia
Event_024_School_24596_FISH_ID_16	Event_024_School_24596_FISH_ID_17	1.594686318	1.603893945	-0.009207626	M7	Hypoxia
Event_051_Wall_98638_FISH_ID_25	Event_051_Wall_98638_FISH_ID_28	1.506198437	1.626236854	-0.120038417	M1	Control
Event_038_Wall_52115_FISH_ID_3	Event_038_Wall_52115_FISH_ID_6	1.550983638	1.578993507	-0.028009869	T3	Crowded_&_Hypoxia
Event_061_School_53217_FISH_ID_27	Event_061_School_53217_FISH_ID_28	1.585094802	1.625848745	-0.040753943	M5	Crowded_&_Hypoxia
Event_035_School_31166_FISH_ID_6	Event_035_School_31166_FISH_ID_16	1.558032515	1.567369439	-0.009336923	M7	Crowded
Event_052_Wall_94559_FISH_ID_7	Event_052_Wall_94559_FISH_ID_5	1.580924915	1.566150444	0.014774472	X	Control
Event_105_School_35110_FISH_ID_33	Event_105_School_35110_FISH_ID_5	1.56222909	1.590187212	-0.027958122	M7	Control
Event_113_School_21347_FISH_ID_11	Event_113_School_21347_FISH_ID_12	1.520127317	1.536955271	-0.016827954	M8	Control
Event_061_School_53217_FISH_ID_1	Event_061_School_53217_FISH_ID_28	1.54467952	1.625848745	-0.081169225	M5	Crowded_&_Hypoxia
Event_131_School_44691_FISH_ID_1	Event_131_School_44691_FISH_ID_38	1.547135816	1.635506504	-0.088370689	M8	Hypoxia
Event_103_Wall_21191_FISH_ID_5	Event_103_Wall_21191_FISH_ID_12	1.554564279	1.590883264	-0.036318985	M5	Control
Event_121_Wall_28234_FISH_ID_3	Event_121_Wall_28234_FISH_ID_5	1.580327242	1.577180034	0.003147207	M4	Crowded_&_Hypoxia
Event_082_School_44211_FISH_ID_1	Event_082_School_44211_FISH_ID_24	1.591344939	1.575211825	0.016133114	M4	Hypoxia
Event_001_School_23849_FISH_ID_3	Event_001_School_23849_FISH_ID_30	1.576638729	1.513348923	0.063289805	M5	Crowded
Event_113_School_21269_FISH_ID_1	Event_113_School_21269_FISH_ID_23	1.565881795	1.525465311	0.040416484	M8	Control
Event_103_School_26408_FISH_ID_28	Event_103_School_26408_FISH_ID_5	1.563612967	1.595518556	-0.031905589	M5	Control
Event_005_School_34766_FISH_ID_9	Event_005_School_34766_FISH_ID_15	1.585897995	1.574505001	0.011392995	M6	Crowded
Event_084_School_36004_FISH_ID_14	Event_084_School_36004_FISH_ID_33	1.566276097	1.591711225	-0.025435129	M8	Crowded
Event_076_School_24111_FISH_ID_26	Event_076_School_24111_FISH_ID_4	1.541685387	1.519949735	0.021735652	M2	Crowded
Event_061_School_53217_FISH_ID_8	Event_061_School_53217_FISH_ID_9	1.581378208	1.620048519	-0.038670311	M5	Crowded_&_Hypoxia
Event_116_School_31613_FISH_ID_25	Event_116_School_31613_FISH_ID_26	1.578810111	1.576840867	0.001969245	P	Crowded
Event_069_School_17730_FISH_ID_21	Event_069_School_17730_FISH_ID_11	1.593317372	1.57677149	0.016545882	M2	Hypoxia
Event_105_Wall_26707_FISH_ID_8	Event_105_Wall_26707_FISH_ID_9	1.525424491	1.578856798	-0.053432307	M7	Control
Event_073_School_73896_FISH_ID_1	Event_073_School_73896_FISH_ID_3	1.582651256	1.558513182	0.024138074	M2	Crowded_&_Hypoxia
Event_078_Wall_16304_FISH_ID_3	Event_078_Wall_16304_FISH_ID_7	1.579688774	1.530117297	0.049571477	M1	Hypoxia
Event_116_School_31613_FISH_ID_20	Event_116_School_31613_FISH_ID_21	1.578074757	1.61755257	-0.039477813	P	Crowded
Event_024_School_23726_FISH_ID_25	Event_024_School_23726_FISH_ID_30	1.549708621	1.517518308	0.032190313	M7	Hypoxia
Event_025_School_28572_FISH_ID_6	Event_025_School_28572_FISH_ID_13	1.578922738	1.564961923	0.013960815	M3	Crowded
Event_067_School_14872_FISH_ID_14	Event_067_School_14872_FISH_ID_33	1.596009522	1.589687379	0.006322144	M1	Crowded
Event_085_School_28229_FISH_ID_22	Event_085_School_28229_FISH_ID_27	1.584032232	1.574681577	0.009350655	M1	Crowded_&_Hypoxia
Event_097_Wall_24621_FISH_ID_2	Event_097_Wall_24621_FISH_ID_5	1.560372904	1.54946699	0.010905915	M6	Crowded_&_Hypoxia
Event_121_School_38003_FISH_ID_7	Event_121_School_38003_FISH_ID_8	1.574966312	1.574540701	0.000425611	M4	Crowded_&_Hypoxia
Event_024_Wall_17990_FISH_ID_5	Event_024_Wall_17990_FISH_ID_6	1.596446534	1.520768731	0.075677803	M7	Hypoxia
Event_105_Wall_25622_FISH_ID_16	Event_105_Wall_25622_FISH_ID_12	1.543542142	1.597266195	-0.053724054	M7	Control
Event_052_Wall_94559_FISH_ID_9	Event_052_Wall_94559_FISH_ID_5	1.563516926	1.566150444	-0.002633518	X	Control
Event_082_School_49012_FISH_ID_17	Event_082_School_49012_FISH_ID_19	1.562272366	1.563524803	-0.001252437	M4	Hypoxia
Event_105_Wall_25622_FISH_ID_10	Event_105_Wall_25622_FISH_ID_27	1.559528696	1.52815449	0.031374206	M7	Control
Event_076_Wall_14043_FISH_ID_8	Event_076_Wall_14043_FISH_ID_7	1.585082522	1.575427478	0.009655044	M2	Crowded
Event_105_School_32642_FISH_ID_26	Event_105_School_32642_FISH_ID_28	1.586418561	1.526976299	0.059442262	M7	Control
Event_096_School_20236_FISH_ID_12	Event_096_School_20236_FISH_ID_13	1.562797099	1.574490959	-0.011693861	M4	Control
Event_085_School_28229_FISH_ID_1	Event_085_School_28229_FISH_ID_9	1.567212833	1.633251238	-0.066038406	M1	Crowded_&_Hypoxia
Event_069_School_17895_FISH_ID_3	Event_069_School_17895_FISH_ID_4	1.573716854	1.559478873	0.014237981	M2	Hypoxia
Event_067_School_14872_FISH_ID_18	Event_067_School_14872_FISH_ID_19	1.61733958	1.56542963	0.051909951	M1	Crowded
Event_126_School_16951_FISH_ID_10	Event_126_School_16951_FISH_ID_12	1.604526344	1.540578422	0.063947922	T3	Hypoxia
Event_051_School_100414_FISH_ID_27	Event_051_School_100414_FISH_ID_3	1.554679675	1.551510572	0.003169103	M1	Control
Event_024_Wall_18383_FISH_ID_5	Event_024_Wall_18383_FISH_ID_6	1.537335401	1.544764114	-0.007428714	M7	Hypoxia
Event_131_School_44691_FISH_ID_29	Event_131_School_44691_FISH_ID_4	1.52273333	1.563531151	-0.04079782	M8	Hypoxia
Event_001_School_26949_FISH_ID_4	Event_001_School_26949_FISH_ID_5	1.564910088	1.519065807	0.04584428	M5	Crowded
Event_084_Wall_23026_FISH_ID_10	Event_084_Wall_23026_FISH_ID_15	1.574162889	1.577738192	-0.003575302	M8	Crowded
Event_024_School_24596_FISH_ID_12	Event_024_School_24596_FISH_ID_20	1.555223347	1.543993248	0.011230099	M7	Hypoxia
Event_112_Wall_38297_FISH_ID_2	Event_112_Wall_38297_FISH_ID_11	1.58411723	1.585608244	-0.001491013	M3	Crowded_&_Hypoxia
Event_076_Wall_14043_FISH_ID_1	Event_076_Wall_14043_FISH_ID_12	1.555903098	1.625351462	-0.069448364	M2	Crowded
Event_069_School_17730_FISH_ID_1	Event_069_School_17730_FISH_ID_16	1.536891127	1.572408281	-0.035517154	M2	Hypoxia
Event_025_School_28572_FISH_ID_7	Event_025_School_28572_FISH_ID_12	1.581090739	1.567240251	0.013850488	M3	Crowded
Event_103_School_27573_FISH_ID_11	Event_103_School_27573_FISH_ID_25	1.594735461	1.548123578	0.046611884	M5	Control
Event_001_Wall_18249_FISH_ID_1	Event_001_Wall_18249_FISH_ID_11	1.566581441	1.550039587	0.016541853	M5	Crowded
Event_034_School_30139_FISH_ID_14	Event_034_School_30139_FISH_ID_12	1.587817931	1.601719149	-0.013901217	T3	Control
Event_085_School_28229_FISH_ID_5	Event_085_School_28229_FISH_ID_4	1.576946386	1.614809874	-0.037863488	M1	Crowded_&_Hypoxia
Event_034_School_30726_FISH_ID_20	Event_034_School_30726_FISH_ID_3	1.552364133	1.520217158	0.032146975	T3	Control
Event_076_School_16772_FISH_ID_4	Event_076_School_16772_FISH_ID_8	1.567091107	1.584596591	-0.017505484	M2	Crowded
Event_032_School_28871_FISH_ID_28	Event_032_School_28871_FISH_ID_30	1.520132922	1.57532733	-0.055194407	M6	Control
Event_051_Wall_97831_FISH_ID_27	Event_051_Wall_97831_FISH_ID_5	1.605457225	1.565964376	0.039492849	M1	Control
Event_084_School_36004_FISH_ID_28	Event_084_School_36004_FISH_ID_21	1.593625518	1.593145925	0.000479593	M8	Crowded
Event_032_School_29130_FISH_ID_1	Event_032_School_29130_FISH_ID_18	1.574620336	1.620004583	-0.045384247	M6	Control
Event_084_School_34733_FISH_ID_23	Event_084_School_34733_FISH_ID_1	1.551023502	1.590865409	-0.039841907	M8	Crowded
Event_032_School_29130_FISH_ID_2	Event_032_School_29130_FISH_ID_10	1.579925701	1.576449102	0.003476599	M6	Control
Event_126_Wall_11308_FISH_ID_8	Event_126_Wall_11308_FISH_ID_9	1.576248211	1.575654577	0.000593634	T3	Hypoxia
Event_051_School_102812_FISH_ID_32	Event_051_School_102812_FISH_ID_34	1.517878706	1.54724743	-0.029368724	M1	Control
Event_034_School_30726_FISH_ID_2	Event_034_School_30726_FISH_ID_3	1.553659543	1.520217158	0.033442385	T3	Control
Event_024_School_24596_FISH_ID_21	Event_024_School_24596_FISH_ID_17	1.548875092	1.603893945	-0.055018853	M7	Hypoxia
Event_131_Wall_36957_FISH_ID_19	Event_131_Wall_36957_FISH_ID_7	1.597624756	1.552220363	0.045404393	M8	Hypoxia
Event_034_School_30139_FISH_ID_26	Event_034_School_30139_FISH_ID_14	1.599211456	1.587817931	0.011393525	T3	Control
Event_076_Wall_14671_FISH_ID_10	Event_076_Wall_14671_FISH_ID_12	1.584113131	1.567327968	0.016785162	M2	Crowded
Event_097_Wall_29096_FISH_ID_4	Event_097_Wall_29096_FISH_ID_2	1.576926276	1.52318521	0.053741066	M6	Crowded_&_Hypoxia
Event_103_Wall_21191_FISH_ID_21	Event_103_Wall_21191_FISH_ID_24	1.576158571	1.588791227	-0.012632656	M5	Control
Event_046_School_18894_FISH_ID_14	Event_046_School_18894_FISH_ID_3	1.589279878	1.560400002	0.028879875	M2	Control
Event_048_School_21888_FISH_ID_8	Event_048_School_21888_FISH_ID_14	1.595401345	1.594348633	0.001052712	M5	Hypoxia
Event_001_School_23849_FISH_ID_2	Event_001_School_23849_FISH_ID_20	1.577066241	1.612348739	-0.035282498	M5	Crowded
Event_097_School_36153_FISH_ID_6	Event_097_School_36153_FISH_ID_8	1.536900815	1.555290445	-0.01838963	M6	Crowded_&_Hypoxia
Event_035_School_32042_FISH_ID_13	Event_035_School_32042_FISH_ID_24	1.551724875	1.601477613	-0.049752738	M7	Crowded
Event_035_Wall_23078_FISH_ID_23	Event_035_Wall_23078_FISH_ID_5	1.623457335	1.566547388	0.056909947	M7	Crowded
Event_130_School_19983_FISH_ID_11	Event_130_School_19983_FISH_ID_12	1.55578098	1.583587301	-0.027806321	T2	Control
Event_051_Wall_98638_FISH_ID_3	Event_051_Wall_98638_FISH_ID_28	1.544487249	1.626236854	-0.081749605	M1	Control
Event_116_School_27073_FISH_ID_32	Event_116_School_27073_FISH_ID_37	1.545720089	1.522737543	0.022982546	P	Crowded
Event_068_School_23602_FISH_ID_10	Event_068_School_23602_FISH_ID_14	1.578625765	1.604809265	-0.026183499	M8	Crowded_&_Hypoxia
Event_118_Wall_6658_FISH_ID_18	Event_118_Wall_6658_FISH_ID_4	1.562707403	1.549476719	0.013230684	T1	Control
Event_001_School_23849_FISH_ID_1	Event_001_School_23849_FISH_ID_20	1.576461606	1.612348739	-0.035887133	M5	Crowded
Event_025_Wall_18417_FISH_ID_1	Event_025_Wall_18417_FISH_ID_4	1.593534178	1.564359349	0.029174829	M3	Crowded
Event_061_School_51592_FISH_ID_3	Event_061_School_51592_FISH_ID_8	1.566844575	1.553906404	0.012938171	M5	Crowded_&_Hypoxia
Event_073_Wall_65496_FISH_ID_13	Event_073_Wall_65496_FISH_ID_15	1.531321206	1.61801061	-0.086689404	M2	Crowded_&_Hypoxia
Event_092_School_46618_FISH_ID_15	Event_092_School_46618_FISH_ID_16	1.618352695	1.522116129	0.096236566	M6	Hypoxia
Event_076_School_16772_FISH_ID_21	Event_076_School_16772_FISH_ID_22	1.612438301	1.600264203	0.012174098	M2	Crowded
Event_068_Wall_17063_FISH_ID_15	Event_068_Wall_17063_FISH_ID_2	1.575407589	1.593616173	-0.018208584	M8	Crowded_&_Hypoxia
Event_076_Wall_14671_FISH_ID_1	Event_076_Wall_14671_FISH_ID_13	1.566121953	1.587297107	-0.021175154	M2	Crowded
Event_068_School_23602_FISH_ID_11	Event_068_School_23602_FISH_ID_10	1.579414229	1.578625765	0.000788463	M8	Crowded_&_Hypoxia
Event_061_School_50623_FISH_ID_17	Event_061_School_50623_FISH_ID_18	1.585235739	1.581568434	0.003667305	M5	Crowded_&_Hypoxia
Event_112_School_47800_FISH_ID_6	Event_112_School_47800_FISH_ID_7	1.596033148	1.595122549	0.000910599	M3	Crowded_&_Hypoxia
Event_051_School_102812_FISH_ID_8	Event_051_School_102812_FISH_ID_22	1.603943741	1.525996197	0.077947544	M1	Control
Event_121_Wall_24408_FISH_ID_5	Event_121_Wall_24408_FISH_ID_3	1.535109845	1.535263299	-0.000153454	M4	Crowded_&_Hypoxia
Event_092_Wall_40104_FISH_ID_19	Event_092_Wall_40104_FISH_ID_15	1.58712519	1.562779107	0.024346083	M6	Hypoxia
Event_105_School_35110_FISH_ID_17	Event_105_School_35110_FISH_ID_32	1.553634834	1.614971712	-0.061336878	M7	Control
Event_073_Wall_59147_FISH_ID_1	Event_073_Wall_59147_FISH_ID_10	1.538387517	1.556284809	-0.017897292	M2	Crowded_&_Hypoxia
Event_048_Wall_14470_FISH_ID_1	Event_048_Wall_14470_FISH_ID_2	1.54972446	1.537571627	0.012152833	M5	Hypoxia
Event_001_Wall_14228_FISH_ID_11	Event_001_Wall_14228_FISH_ID_18	1.520829005	1.566693367	-0.045864362	M5	Crowded
Event_078_School_21798_FISH_ID_1	Event_078_School_21798_FISH_ID_15	1.593302582	1.582112156	0.011190426	M1	Hypoxia
Event_105_School_35110_FISH_ID_6	Event_105_School_35110_FISH_ID_33	1.584863669	1.56222909	0.022634579	M7	Control
Event_130_School_14941_FISH_ID_14	Event_130_School_14941_FISH_ID_23	1.600667597	1.557821402	0.042846194	T2	Control
Event_001_School_26949_FISH_ID_18	Event_001_School_26949_FISH_ID_7	1.602921178	1.5753332	0.027587978	M5	Crowded
Event_093_School_37839_FISH_ID_13	Event_093_School_37839_FISH_ID_8	1.546744832	1.562884864	-0.016140032	M7	Crowded_&_Hypoxia
Event_084_School_34733_FISH_ID_2	Event_084_School_34733_FISH_ID_26	1.55920314	1.59337764	-0.0341745	M8	Crowded
Event_116_School_25573_FISH_ID_36	Event_116_School_25573_FISH_ID_4	1.551196777	1.550237033	0.000959743	P	Crowded
Event_048_School_25305_FISH_ID_1	Event_048_School_25305_FISH_ID_4	1.552492922	1.557863024	-0.005370102	M5	Hypoxia
Event_032_School_29130_FISH_ID_4	Event_032_School_29130_FISH_ID_8	1.526101704	1.588271717	-0.062170013	M6	Control
Event_061_School_53217_FISH_ID_29	Event_061_School_53217_FISH_ID_3	1.615830023	1.541137546	0.074692477	M5	Crowded_&_Hypoxia
Event_048_Wall_14470_FISH_ID_17	Event_048_Wall_14470_FISH_ID_21	1.558467072	1.549917581	0.008549491	M5	Hypoxia
Event_068_School_23602_FISH_ID_30	Event_068_School_23602_FISH_ID_33	1.574715481	1.565426982	0.009288499	M8	Crowded_&_Hypoxia
Event_068_School_23602_FISH_ID_13	Event_068_School_23602_FISH_ID_14	1.578204362	1.604809265	-0.026604902	M8	Crowded_&_Hypoxia
Event_006_Wall_20956_FISH_ID_11	Event_006_Wall_20956_FISH_ID_5	1.54843847	1.588581428	-0.040142958	P	Control
Event_084_Wall_25470_FISH_ID_16	Event_084_Wall_25470_FISH_ID_7	1.581275092	1.596652233	-0.015377141	M8	Crowded
Event_051_Wall_95349_FISH_ID_15	Event_051_Wall_95349_FISH_ID_3	1.581024143	1.561674606	0.019349538	M1	Control
Event_131_School_44691_FISH_ID_44	Event_131_School_44691_FISH_ID_23	1.538495812	1.61169157	-0.073195758	M8	Hypoxia
Event_084_Wall_22179_FISH_ID_22	Event_084_Wall_22179_FISH_ID_6	1.553173402	1.558636558	-0.005463156	M8	Crowded
Event_035_Wall_23078_FISH_ID_3	Event_035_Wall_23078_FISH_ID_5	1.567738905	1.566547388	0.001191517	M7	Crowded
Event_014_School_39102_FISH_ID_1	Event_014_School_39102_FISH_ID_11	1.553264647	1.544310569	0.008954078	P	Crowded_&_Hypoxia
Event_105_Wall_22908_FISH_ID_22	Event_105_Wall_22908_FISH_ID_31	1.613338025	1.597332809	0.016005216	M7	Control
Event_048_Wall_16470_FISH_ID_20	Event_048_Wall_16470_FISH_ID_25	1.551664594	1.547148072	0.004516521	M5	Hypoxia
Event_131_School_43291_FISH_ID_20	Event_131_School_43291_FISH_ID_1	1.554054731	1.586442774	-0.032388042	M8	Hypoxia
Event_048_School_21888_FISH_ID_1	Event_048_School_21888_FISH_ID_13	1.576000372	1.61992955	-0.043929178	M5	Hypoxia
Event_024_School_27672_FISH_ID_4	Event_024_School_27672_FISH_ID_5	1.542186009	1.565789856	-0.023603847	M7	Hypoxia
Event_118_Wall_9984_FISH_ID_19	Event_118_Wall_9984_FISH_ID_8	1.583458874	1.587380727	-0.003921853	T1	Control
Event_005_Wall_25199_FISH_ID_1	Event_005_Wall_25199_FISH_ID_14	1.590806063	1.519871717	0.070934347	M6	Crowded
Event_068_School_23602_FISH_ID_29	Event_068_School_23602_FISH_ID_15	1.568264197	1.61747478	-0.049210583	M8	Crowded_&_Hypoxia
Event_024_School_27672_FISH_ID_39	Event_024_School_27672_FISH_ID_4	1.550384884	1.542186009	0.008198875	M7	Hypoxia
Event_051_School_102812_FISH_ID_26	Event_051_School_102812_FISH_ID_27	1.560177577	1.554293367	0.00588421	M1	Control
Event_094_Wall_10303_FISH_ID_2	Event_094_Wall_10303_FISH_ID_3	1.547616755	1.552581414	-0.004964659	T2	Crowded
Event_121_Wall_28234_FISH_ID_17	Event_121_Wall_28234_FISH_ID_2	1.587442466	1.583336924	0.004105542	M4	Crowded_&_Hypoxia
Event_130_Wall_11852_FISH_ID_17	Event_130_Wall_11852_FISH_ID_22	1.594541826	1.57891235	0.015629476	T2	Control
Event_093_School_37839_FISH_ID_9	Event_093_School_37839_FISH_ID_13	1.545130061	1.546744832	-0.001614771	M7	Crowded_&_Hypoxia
Event_052_School_84567_FISH_ID_17	Event_052_School_84567_FISH_ID_20	1.580876186	1.552245165	0.028631021	X	Control
Event_131_School_44691_FISH_ID_3	Event_131_School_44691_FISH_ID_32	1.558959746	1.599229453	-0.040269707	M8	Hypoxia
Event_067_School_14872_FISH_ID_1	Event_067_School_14872_FISH_ID_16	1.56562847	1.594541166	-0.028912696	M1	Crowded
Event_024_Wall_17576_FISH_ID_8	Event_024_Wall_17576_FISH_ID_4	1.514315677	1.554535555	-0.040219878	M7	Hypoxia
Event_126_Wall_7975_FISH_ID_3	Event_126_Wall_7975_FISH_ID_6	1.595784905	1.554700616	0.041084289	T3	Hypoxia
Event_092_Wall_40104_FISH_ID_16	Event_092_Wall_40104_FISH_ID_17	1.556248827	1.560413496	-0.004164669	M6	Hypoxia
Event_130_Wall_11852_FISH_ID_16	Event_130_Wall_11852_FISH_ID_11	1.584665723	1.529460208	0.055205515	T2	Control
Event_085_School_24414_FISH_ID_24	Event_085_School_24414_FISH_ID_13	1.566388446	1.575235507	-0.008847061	M1	Crowded_&_Hypoxia
Event_096_School_25848_FISH_ID_20	Event_096_School_25848_FISH_ID_23	1.596254014	1.595517802	0.000736213	M4	Control
Event_093_School_34627_FISH_ID_17	Event_093_School_34627_FISH_ID_6	1.615279649	1.580315947	0.034963701	M7	Crowded_&_Hypoxia
Event_001_Wall_14228_FISH_ID_7	Event_001_Wall_14228_FISH_ID_6	1.561321133	1.551047803	0.01027333	M5	Crowded
Event_131_School_44691_FISH_ID_19	Event_131_School_44691_FISH_ID_2	1.564441416	1.551573035	0.012868381	M8	Hypoxia
Event_130_School_16442_FISH_ID_16	Event_130_School_16442_FISH_ID_5	1.608385255	1.59748964	0.010895616	T2	Control
Event_121_Wall_24408_FISH_ID_11	Event_121_Wall_24408_FISH_ID_2	1.575655576	1.580958449	-0.005302873	M4	Crowded_&_Hypoxia
Event_068_Wall_17063_FISH_ID_8	Event_068_Wall_17063_FISH_ID_3	1.539261365	1.601008789	-0.061747425	M8	Crowded_&_Hypoxia
Event_068_Wall_16089_FISH_ID_8	Event_068_Wall_16089_FISH_ID_23	1.620479522	1.586692989	0.033786533	M8	Crowded_&_Hypoxia
Event_048_School_25305_FISH_ID_16	Event_048_School_25305_FISH_ID_22	1.547241309	1.631359958	-0.084118649	M5	Hypoxia
Event_105_School_38322_FISH_ID_10	Event_105_School_38322_FISH_ID_16	1.620794554	1.594522128	0.026272427	M7	Control
Event_035_School_32042_FISH_ID_3	Event_035_School_32042_FISH_ID_5	1.567776369	1.567573098	0.000203271	M7	Crowded
Event_112_School_45158_FISH_ID_8	Event_112_School_45158_FISH_ID_9	1.581607159	1.586772627	-0.005165468	M3	Crowded_&_Hypoxia
Event_061_School_53217_FISH_ID_38	Event_061_School_53217_FISH_ID_4	1.587122948	1.574159808	0.01296314	M5	Crowded_&_Hypoxia
Event_025_School_28572_FISH_ID_23	Event_025_School_28572_FISH_ID_25	1.582656579	1.539282287	0.043374292	M3	Crowded
Event_001_School_23849_FISH_ID_5	Event_001_School_23849_FISH_ID_7	1.577520089	1.576485879	0.00103421	M5	Crowded
Event_126_School_18261_FISH_ID_13	Event_126_School_18261_FISH_ID_18	1.625264663	1.543201716	0.082062947	T3	Hypoxia
Event_068_School_21770_FISH_ID_7	Event_068_School_21770_FISH_ID_8	1.542874334	1.585777814	-0.04290348	M8	Crowded_&_Hypoxia
Event_116_School_25573_FISH_ID_20	Event_116_School_25573_FISH_ID_23	1.580102316	1.53058837	0.049513946	P	Crowded
Event_093_School_36704_FISH_ID_12	Event_093_School_36704_FISH_ID_19	1.620762118	1.567322369	0.05343975	M7	Crowded_&_Hypoxia
Event_024_Wall_17576_FISH_ID_13	Event_024_Wall_17576_FISH_ID_6	1.545653086	1.554983377	-0.00933029	M7	Hypoxia
Event_103_School_26408_FISH_ID_20	Event_103_School_26408_FISH_ID_27	1.588906137	1.551759182	0.037146955	M5	Control
Event_035_School_32042_FISH_ID_19	Event_035_School_32042_FISH_ID_2	1.568252133	1.57745258	-0.009200446	M7	Crowded
Event_103_Wall_18297_FISH_ID_13	Event_103_Wall_18297_FISH_ID_6	1.583398669	1.575304005	0.008094665	M5	Control
Event_096_School_20236_FISH_ID_18	Event_096_School_20236_FISH_ID_19	1.543168439	1.547294958	-0.004126519	M4	Control
Event_096_Wall_10755_FISH_ID_8	Event_096_Wall_10755_FISH_ID_9	1.525877086	1.618096428	-0.092219342	M4	Control
Event_024_Wall_18383_FISH_ID_1	Event_024_Wall_18383_FISH_ID_12	1.54737871	1.522614065	0.024764645	M7	Hypoxia
Event_097_Wall_24621_FISH_ID_16	Event_097_Wall_24621_FISH_ID_15	1.528198276	1.58313752	-0.054939244	M6	Crowded_&_Hypoxia
Event_073_Wall_65121_FISH_ID_10	Event_073_Wall_65121_FISH_ID_13	1.560508067	1.601244232	-0.040736165	M2	Crowded_&_Hypoxia
Event_086_School_25399_FISH_ID_2	Event_086_School_25399_FISH_ID_3	1.576524815	1.574217929	0.002306887	P	Hypoxia
Event_086_School_25399_FISH_ID_6	Event_086_School_25399_FISH_ID_2	1.584783463	1.576524815	0.008258648	P	Hypoxia
Event_097_School_42225_FISH_ID_19	Event_097_School_42225_FISH_ID_21	1.536290481	1.56662722	-0.030336739	M6	Crowded_&_Hypoxia
Event_118_School_16546_FISH_ID_17	Event_118_School_16546_FISH_ID_20	1.565171227	1.575135729	-0.009964502	T1	Control
Event_103_School_27573_FISH_ID_18	Event_103_School_27573_FISH_ID_19	1.566169717	1.600066797	-0.033897081	M5	Control
Event_106_Wall_44384_FISH_ID_6	Event_106_Wall_44384_FISH_ID_7	1.60417812	1.536921329	0.067256792	T1	Crowded
Event_130_Wall_12222_FISH_ID_4	Event_130_Wall_12222_FISH_ID_3	1.565305598	1.546482716	0.018822882	T2	Control
Event_061_Wall_41827_FISH_ID_10	Event_061_Wall_41827_FISH_ID_3	1.59409456	1.55500457	0.03908999	M5	Crowded_&_Hypoxia
Event_035_Wall_20697_FISH_ID_1	Event_035_Wall_20697_FISH_ID_17	1.576130537	1.554989901	0.021140636	M7	Crowded
Event_051_Wall_95349_FISH_ID_11	Event_051_Wall_95349_FISH_ID_15	1.583278328	1.581024143	0.002254185	M1	Control
Event_035_School_32042_FISH_ID_11	Event_035_School_32042_FISH_ID_12	1.547415574	1.554314046	-0.006898472	M7	Crowded
Event_035_School_31166_FISH_ID_10	Event_035_School_31166_FISH_ID_30	1.576363988	1.575835069	0.000528919	M7	Crowded
Event_126_Wall_7975_FISH_ID_15	Event_126_Wall_7975_FISH_ID_8	1.540058138	1.55738232	-0.017324182	T3	Hypoxia
Event_082_School_48611_FISH_ID_7	Event_082_School_48611_FISH_ID_8	1.581917549	1.576081172	0.005836377	M4	Hypoxia
Event_033_Wall_25941_FISH_ID_4	Event_033_Wall_25941_FISH_ID_7	1.583945294	1.58763218	-0.003686886	T2	Hypoxia
Event_130_School_16442_FISH_ID_14	Event_130_School_16442_FISH_ID_15	1.617408042	1.612872668	0.004535374	T2	Control
Event_033_Wall_24776_FISH_ID_12	Event_033_Wall_24776_FISH_ID_2	1.583448274	1.545700924	0.03774735	T2	Hypoxia
Event_067_School_13628_FISH_ID_3	Event_067_School_13628_FISH_ID_9	1.560266657	1.574194025	-0.013927368	M1	Crowded
Event_067_School_14825_FISH_ID_1	Event_067_School_14825_FISH_ID_10	1.586156992	1.605346402	-0.01918941	M1	Crowded
Event_112_Wall_35357_FISH_ID_3	Event_112_Wall_35357_FISH_ID_4	1.58624715	1.613746301	-0.027499151	M3	Crowded_&_Hypoxia
Event_118_Wall_9984_FISH_ID_6	Event_118_Wall_9984_FISH_ID_500	1.513237317	1.617575561	-0.104338244	T1	Control
Event_084_School_34733_FISH_ID_20	Event_084_School_34733_FISH_ID_21	1.582611401	1.582858877	-0.000247476	M8	Crowded
Event_032_School_27625_FISH_ID_3	Event_032_School_27625_FISH_ID_23	1.57623005	1.521711945	0.054518105	M6	Control
Event_046_School_20537_FISH_ID_15	Event_046_School_20537_FISH_ID_14	1.566081841	1.53353086	0.032550982	M2	Control
Event_005_Wall_27520_FISH_ID_2	Event_005_Wall_27520_FISH_ID_7	1.609731319	1.591821358	0.017909961	M6	Crowded
Event_103_School_25558_FISH_ID_8	Event_103_School_25558_FISH_ID_7	1.563679627	1.566622457	-0.00294283	M5	Control
Event_068_School_24127_FISH_ID_19	Event_068_School_24127_FISH_ID_18	1.580450614	1.595803945	-0.015353331	M8	Crowded_&_Hypoxia
Event_034_School_30726_FISH_ID_14	Event_034_School_30726_FISH_ID_16	1.577687515	1.610313571	-0.032626056	T3	Control
Event_045_School_21212_FISH_ID_7	Event_045_School_21212_FISH_ID_2	1.59949284	1.576092863	0.023399976	M4	Crowded
Event_052_Wall_90326_FISH_ID_9	Event_052_Wall_90326_FISH_ID_12	1.554562375	1.550728029	0.003834346	X	Control
Event_025_School_25778_FISH_ID_1	Event_025_School_25778_FISH_ID_5	1.562921009	1.604005761	-0.041084751	M3	Crowded
Event_116_Wall_16917_FISH_ID_34	Event_116_Wall_16917_FISH_ID_17	1.550241004	1.575446434	-0.02520543	P	Crowded
Event_118_School_13736_FISH_ID_3	Event_118_School_13736_FISH_ID_5	1.560104212	1.557868539	0.002235673	T1	Control
Event_113_School_21269_FISH_ID_14	Event_113_School_21269_FISH_ID_13	1.575767445	1.593621136	-0.017853691	M8	Control
Event_067_School_13628_FISH_ID_17	Event_067_School_13628_FISH_ID_2	1.582355937	1.567088803	0.015267134	M1	Crowded
Event_105_School_32642_FISH_ID_17	Event_105_School_32642_FISH_ID_27	1.523737641	1.586491951	-0.062754311	M7	Control
Event_069_School_14859_FISH_ID_9	Event_069_School_14859_FISH_ID_12	1.548928566	1.550809683	-0.001881117	M2	Hypoxia
Event_061_Wall_43936_FISH_ID_12	Event_061_Wall_43936_FISH_ID_8	1.619938195	1.590211416	0.02972678	M5	Crowded_&_Hypoxia
Event_061_School_50623_FISH_ID_21	Event_061_School_50623_FISH_ID_22	1.557910762	1.606257259	-0.048346497	M5	Crowded_&_Hypoxia
Event_103_School_26408_FISH_ID_14	Event_103_School_26408_FISH_ID_15	1.593240537	1.588217701	0.005022835	M5	Control
Event_116_School_31613_FISH_ID_19	Event_116_School_31613_FISH_ID_25	1.5659254	1.578810111	-0.012884711	P	Crowded
Event_085_School_24414_FISH_ID_32	Event_085_School_24414_FISH_ID_33	1.594853224	1.587600493	0.007252731	M1	Crowded_&_Hypoxia
Event_085_School_24414_FISH_ID_19	Event_085_School_24414_FISH_ID_33	1.566006087	1.587600493	-0.021594406	M1	Crowded_&_Hypoxia
Event_121_School_33815_FISH_ID_18	Event_121_School_33815_FISH_ID_2	1.554819548	1.532461788	0.02235776	M4	Crowded_&_Hypoxia
Event_084_School_34733_FISH_ID_13	Event_084_School_34733_FISH_ID_29	1.591854948	1.546551718	0.045303229	M8	Crowded
Event_092_School_44229_FISH_ID_10	Event_092_School_44229_FISH_ID_12	1.583158595	1.585107011	-0.001948417	M6	Hypoxia
Event_082_School_48611_FISH_ID_13	Event_082_School_48611_FISH_ID_2	1.556725276	1.563870179	-0.007144903	M4	Hypoxia
Event_093_School_37839_FISH_ID_17	Event_093_School_37839_FISH_ID_5	1.534030873	1.574147148	-0.040116276	M7	Crowded_&_Hypoxia
Event_082_School_44211_FISH_ID_13	Event_082_School_44211_FISH_ID_14	1.589545463	1.596312676	-0.006767213	M4	Hypoxia
Event_005_School_35200_FISH_ID_14	Event_005_School_35200_FISH_ID_21	1.575053245	1.575314461	-0.000261216	M6	Crowded
Event_105_School_35110_FISH_ID_13	Event_105_School_35110_FISH_ID_5	1.526184726	1.590187212	-0.064002486	M7	Control
Event_121_School_33815_FISH_ID_12	Event_121_School_33815_FISH_ID_9	1.518925649	1.577373342	-0.058447693	M4	Crowded_&_Hypoxia
Event_086_School_26314_FISH_ID_8	Event_086_School_26314_FISH_ID_9	1.582856283	1.578025236	0.004831047	P	Hypoxia
Event_121_School_33815_FISH_ID_3	Event_121_School_33815_FISH_ID_5	1.578481781	1.546011321	0.032470461	M4	Crowded_&_Hypoxia
Event_024_School_23726_FISH_ID_12	Event_024_School_23726_FISH_ID_13	1.511549173	1.522835739	-0.011286565	M7	Hypoxia
Event_130_School_19983_FISH_ID_15	Event_130_School_19983_FISH_ID_12	1.543774142	1.583587301	-0.039813159	T2	Control
Event_114_School_18923_FISH_ID_9	Event_114_School_18923_FISH_ID_7	1.601890266	1.554805657	0.047084609	T1	Hypoxia
Event_105_School_38322_FISH_ID_3	Event_105_School_38322_FISH_ID_6	1.55050297	1.594665994	-0.044163024	M7	Control
Event_084_Wall_23026_FISH_ID_6	Event_084_Wall_23026_FISH_ID_7	1.515680086	1.610107931	-0.094427845	M8	Crowded
Event_045_Wall_15493_FISH_ID_5	Event_045_Wall_15493_FISH_ID_6	1.55408538	1.545047758	0.009037622	M4	Crowded
Event_103_School_26408_FISH_ID_18	Event_103_School_26408_FISH_ID_2	1.597500618	1.567008585	0.030492032	M5	Control
Event_086_Wall_21288_FISH_ID_3	Event_086_Wall_21288_FISH_ID_5	1.556260421	1.587399504	-0.031139083	P	Hypoxia
Event_118_School_13736_FISH_ID_2	Event_118_School_13736_FISH_ID_7	1.5398053	1.555049426	-0.015244126	T1	Control
Event_112_School_45764_FISH_ID_5	Event_112_School_45764_FISH_ID_9	1.590685896	1.591010084	-0.000324187	M3	Crowded_&_Hypoxia
Event_061_Wall_44789_FISH_ID_20	Event_061_Wall_44789_FISH_ID_2	1.590574264	1.563413616	0.027160648	M5	Crowded_&_Hypoxia
Event_085_Wall_18835_FISH_ID_1	Event_085_Wall_18835_FISH_ID_10	1.574121238	1.532084978	0.04203626	M1	Crowded_&_Hypoxia
Event_068_School_23602_FISH_ID_36	Event_068_School_23602_FISH_ID_33	1.561618042	1.565426982	-0.00380894	M8	Crowded_&_Hypoxia
Event_068_Wall_17063_FISH_ID_21	Event_068_Wall_17063_FISH_ID_11	1.568405265	1.573614597	-0.005209332	M8	Crowded_&_Hypoxia
Event_001_School_24773_FISH_ID_11	Event_001_School_24773_FISH_ID_27	1.567172924	1.566426718	0.000746206	M5	Crowded
Event_033_Wall_25536_FISH_ID_11	Event_033_Wall_25536_FISH_ID_6	1.512393399	1.574410647	-0.062017249	T2	Hypoxia
Event_045_School_21212_FISH_ID_15	Event_045_School_21212_FISH_ID_7	1.516797419	1.59949284	-0.08269542	M4	Crowded
Event_084_Wall_25470_FISH_ID_6	Event_084_Wall_25470_FISH_ID_7	1.583550075	1.596652233	-0.013102157	M8	Crowded
Event_005_School_33460_FISH_ID_8	Event_005_School_33460_FISH_ID_6	1.560119005	1.562963189	-0.002844184	M6	Crowded
Event_113_School_21121_FISH_ID_11	Event_113_School_21121_FISH_ID_12	1.575875846	1.555741879	0.020133967	M8	Control
Event_025_Wall_18417_FISH_ID_26	Event_025_Wall_18417_FISH_ID_3	1.52597916	1.584672146	-0.058692986	M3	Crowded
Event_097_School_42225_FISH_ID_17	Event_097_School_42225_FISH_ID_9	1.520146471	1.575288059	-0.055141588	M6	Crowded_&_Hypoxia
Event_076_Wall_15147_FISH_ID_5	Event_076_Wall_15147_FISH_ID_6	1.580381117	1.555404239	0.024976878	M2	Crowded
Event_032_School_27625_FISH_ID_12	Event_032_School_27625_FISH_ID_13	1.578408611	1.57729714	0.001111471	M6	Control
Event_105_School_38322_FISH_ID_11	Event_105_School_38322_FISH_ID_7	1.584233881	1.524110372	0.06012351	M7	Control
Event_006_School_33072_FISH_ID_1	Event_006_School_33072_FISH_ID_6	1.55345122	1.589572664	-0.036121443	P	Control
Event_126_School_16951_FISH_ID_6	Event_126_School_16951_FISH_ID_5	1.511414558	1.533438631	-0.022024073	T3	Hypoxia
Event_069_School_17730_FISH_ID_12	Event_069_School_17730_FISH_ID_16	1.581097121	1.572408281	0.008688841	M2	Hypoxia
Event_113_Wall_15656_FISH_ID_2	Event_113_Wall_15656_FISH_ID_3	1.545073296	1.606067425	-0.060994129	M8	Control
Event_118_School_16546_FISH_ID_4	Event_118_School_16546_FISH_ID_8	1.606278113	1.56414165	0.042136463	T1	Control
Event_130_School_16442_FISH_ID_20	Event_130_School_16442_FISH_ID_21	1.600463833	1.543637963	0.05682587	T2	Control
Event_068_Wall_16089_FISH_ID_3	Event_068_Wall_16089_FISH_ID_6	1.600071479	1.576684506	0.023386973	M8	Crowded_&_Hypoxia
Event_105_School_32642_FISH_ID_16	Event_105_School_32642_FISH_ID_7	1.566985105	1.544389031	0.022596075	M7	Control
Event_061_School_53217_FISH_ID_12	Event_061_School_53217_FISH_ID_15	1.586350339	1.581773919	0.00457642	M5	Crowded_&_Hypoxia
Event_067_Wall_9645_FISH_ID_4	Event_067_Wall_9645_FISH_ID_5	1.574465367	1.576947298	-0.002481932	M1	Crowded
Event_116_School_25573_FISH_ID_34	Event_116_School_25573_FISH_ID_40	1.513535202	1.603447199	-0.089911997	P	Crowded
Event_061_Wall_44789_FISH_ID_24	Event_061_Wall_44789_FISH_ID_3	1.587315729	1.588825321	-0.001509592	M5	Crowded_&_Hypoxia
Event_051_Wall_98638_FISH_ID_10	Event_051_Wall_98638_FISH_ID_4	1.566337218	1.581836756	-0.015499538	M1	Control
Event_073_Wall_59147_FISH_ID_13	Event_073_Wall_59147_FISH_ID_1	1.629281429	1.538387517	0.090893911	M2	Crowded_&_Hypoxia
Event_048_Wall_14470_FISH_ID_27	Event_048_Wall_14470_FISH_ID_21	1.560519527	1.549917581	0.010601946	M5	Hypoxia
Event_113_School_21347_FISH_ID_29	Event_113_School_21347_FISH_ID_30	1.566101056	1.561551389	0.004549668	M8	Control
Event_108_Wall_12025_FISH_ID_1	Event_108_Wall_12025_FISH_ID_2	1.564896169	1.591974092	-0.027077923	T3	Crowded
Event_130_Wall_11852_FISH_ID_15	Event_130_Wall_11852_FISH_ID_8	1.508699936	1.54946831	-0.040768374	T2	Control
Event_068_School_23602_FISH_ID_17	Event_068_School_23602_FISH_ID_4	1.600041862	1.580868877	0.019172985	M8	Crowded_&_Hypoxia
Event_046_School_20661_FISH_ID_2	Event_046_School_20661_FISH_ID_18	1.581981555	1.561780283	0.020201272	M2	Control
Event_025_Wall_16644_FISH_ID_13	Event_025_Wall_16644_FISH_ID_14	1.615899563	1.577398907	0.038500656	M3	Crowded
Event_126_School_20453_FISH_ID_16	Event_126_School_20453_FISH_ID_17	1.57648897	1.58296816	-0.00647919	T3	Hypoxia
Event_035_School_31166_FISH_ID_11	Event_035_School_31166_FISH_ID_10	1.525345531	1.576363988	-0.051018457	M7	Crowded
Event_068_School_23602_FISH_ID_5	Event_068_School_23602_FISH_ID_23	1.554387544	1.589496749	-0.035109204	M8	Crowded_&_Hypoxia
Event_130_School_16442_FISH_ID_17	Event_130_School_16442_FISH_ID_19	1.587880889	1.593102359	-0.005221469	T2	Control
Event_045_School_18056_FISH_ID_6	Event_045_School_18056_FISH_ID_13	1.56176365	1.542755909	0.019007741	M4	Crowded
Event_131_Wall_36957_FISH_ID_16	Event_131_Wall_36957_FISH_ID_12	1.600032327	1.550081405	0.049950923	M8	Hypoxia
Event_051_Wall_95349_FISH_ID_13	Event_051_Wall_95349_FISH_ID_11	1.592603904	1.583278328	0.009325577	M1	Control
Event_025_School_28572_FISH_ID_4	Event_025_School_28572_FISH_ID_6	1.583768639	1.578922738	0.004845901	M3	Crowded
Event_103_Wall_21191_FISH_ID_11	Event_103_Wall_21191_FISH_ID_2	1.593325795	1.6072139	-0.013888105	M5	Control
Event_112_School_47800_FISH_ID_5	Event_112_School_47800_FISH_ID_20	1.556212261	1.594700476	-0.038488215	M3	Crowded_&_Hypoxia
Event_061_School_53217_FISH_ID_11	Event_061_School_53217_FISH_ID_12	1.585008546	1.586350339	-0.001341793	M5	Crowded_&_Hypoxia
Event_113_School_21269_FISH_ID_19	Event_113_School_21269_FISH_ID_20	1.542364603	1.563843442	-0.021478839	M8	Control
Event_068_School_24127_FISH_ID_13	Event_068_School_24127_FISH_ID_14	1.527821028	1.578924506	-0.051103478	M8	Crowded_&_Hypoxia
Event_061_School_53217_FISH_ID_10	Event_061_School_53217_FISH_ID_11	1.594896587	1.585008546	0.00988804	M5	Crowded_&_Hypoxia
Event_035_School_33782_FISH_ID_1	Event_035_School_33782_FISH_ID_8	1.57823576	1.581446559	-0.003210799	M7	Crowded
Event_078_School_21798_FISH_ID_19	Event_078_School_21798_FISH_ID_2	1.601087575	1.57385332	0.027234255	M1	Hypoxia
Event_112_Wall_36567_FISH_ID_12	Event_112_Wall_36567_FISH_ID_13	1.585340501	1.59349447	-0.008153969	M3	Crowded_&_Hypoxia
Event_105_Wall_22908_FISH_ID_11	Event_105_Wall_22908_FISH_ID_13	1.575565198	1.549931512	0.025633686	M7	Control
Event_025_School_24703_FISH_ID_15	Event_025_School_24703_FISH_ID_7	1.598003932	1.577073886	0.020930047	M3	Crowded
Event_103_Wall_18297_FISH_ID_2	Event_103_Wall_18297_FISH_ID_3	1.574847188	1.574978253	-0.000131064	M5	Control
Event_001_School_26949_FISH_ID_3	Event_001_School_26949_FISH_ID_30	1.57476148	1.523781544	0.050979937	M5	Crowded
Event_061_Wall_43936_FISH_ID_2	Event_061_Wall_43936_FISH_ID_15	1.594739941	1.522508875	0.072231067	M5	Crowded_&_Hypoxia
Event_105_Wall_22908_FISH_ID_10	Event_105_Wall_22908_FISH_ID_11	1.599704973	1.575565198	0.024139775	M7	Control
Event_025_Wall_18417_FISH_ID_21	Event_025_Wall_18417_FISH_ID_23	1.556802586	1.561424912	-0.004622326	M3	Crowded
Event_093_School_34627_FISH_ID_4	Event_093_School_34627_FISH_ID_17	1.584323928	1.615279649	-0.030955721	M7	Crowded_&_Hypoxia
Event_084_School_36004_FISH_ID_2	Event_084_School_36004_FISH_ID_18	1.566825445	1.564318583	0.002506862	M8	Crowded
Event_126_Wall_6552_FISH_ID_12	Event_126_Wall_6552_FISH_ID_13	1.592195381	1.599063949	-0.006868568	T3	Hypoxia
Event_035_School_33782_FISH_ID_5	Event_035_School_33782_FISH_ID_7	1.567096042	1.597601651	-0.030505609	M7	Crowded
Event_025_School_24703_FISH_ID_19	Event_025_School_24703_FISH_ID_2	1.567123333	1.600499321	-0.033375988	M3	Crowded
Event_097_Wall_30196_FISH_ID_1	Event_097_Wall_30196_FISH_ID_6	1.544494849	1.584642448	-0.040147599	M6	Crowded_&_Hypoxia
Event_006_School_28093_FISH_ID_8	Event_006_School_28093_FISH_ID_9	1.557523429	1.557443598	7.98E-05	P	Control
Event_112_Wall_36567_FISH_ID_6	Event_112_Wall_36567_FISH_ID_7	1.583230569	1.584509092	-0.001278523	M3	Crowded_&_Hypoxia
Event_086_School_26314_FISH_ID_7	Event_086_School_26314_FISH_ID_8	1.589123721	1.582856283	0.006267438	P	Hypoxia
Event_014_School_39102_FISH_ID_3	Event_014_School_39102_FISH_ID_4	1.549257712	1.576369342	-0.02711163	P	Crowded_&_Hypoxia
Event_067_School_13628_FISH_ID_13	Event_067_School_13628_FISH_ID_2	1.545252167	1.567088803	-0.021836636	M1	Crowded
Event_103_School_27573_FISH_ID_5	Event_103_School_27573_FISH_ID_21	1.576456116	1.560809436	0.01564668	M5	Control
Event_061_School_51592_FISH_ID_1	Event_061_School_51592_FISH_ID_11	1.574209314	1.551535807	0.022673507	M5	Crowded_&_Hypoxia
Event_103_Wall_15101_FISH_ID_8	Event_103_Wall_15101_FISH_ID_12	1.62252375	1.551243848	0.071279901	M5	Control
Event_078_Wall_16304_FISH_ID_1	Event_078_Wall_16304_FISH_ID_2	1.57593859	1.575248372	0.000690218	M1	Hypoxia
Event_051_Wall_98638_FISH_ID_23	Event_051_Wall_98638_FISH_ID_25	1.585330172	1.506198437	0.079131735	M1	Control
Event_046_School_18894_FISH_ID_1	Event_046_School_18894_FISH_ID_3	1.539683763	1.560400002	-0.020716239	M2	Control
Event_082_School_49012_FISH_ID_13	Event_082_School_49012_FISH_ID_7	1.589386258	1.547906776	0.041479483	M4	Hypoxia
Event_046_School_20537_FISH_ID_2	Event_046_School_20537_FISH_ID_9	1.56012315	1.598664423	-0.038541273	M2	Control
Event_130_Wall_7142_FISH_ID_10	Event_130_Wall_7142_FISH_ID_13	1.607260571	1.573425473	0.033835098	T2	Control
Event_097_School_42225_FISH_ID_3	Event_097_School_42225_FISH_ID_2	1.615930885	1.578538305	0.037392581	M6	Crowded_&_Hypoxia
Event_096_Wall_15559_FISH_ID_8	Event_096_Wall_15559_FISH_ID_9	1.614809215	1.567045667	0.047763548	M4	Control
Event_106_School_51110_FISH_ID_2	Event_106_School_51110_FISH_ID_4	1.601639165	1.535811617	0.065827548	T1	Crowded
Event_116_School_25573_FISH_ID_8	Event_116_School_25573_FISH_ID_34	1.556953337	1.513535202	0.043418134	P	Crowded
Event_130_Wall_7142_FISH_ID_11	Event_130_Wall_7142_FISH_ID_13	1.574355672	1.573425473	0.000930199	T2	Control
Event_093_School_36704_FISH_ID_7	Event_093_School_36704_FISH_ID_5	1.585327911	1.556089135	0.029238776	M7	Crowded_&_Hypoxia
Event_121_School_33815_FISH_ID_7	Event_121_School_33815_FISH_ID_18	1.581499144	1.554819548	0.026679597	M4	Crowded_&_Hypoxia
Event_035_School_31166_FISH_ID_1	Event_035_School_31166_FISH_ID_18	1.555781192	1.560200579	-0.004419387	M7	Crowded
Event_076_School_24111_FISH_ID_1	Event_076_School_24111_FISH_ID_11	1.594498492	1.574027043	0.020471449	M2	Crowded
Event_114_School_14333_FISH_ID_2	Event_114_School_14333_FISH_ID_3	1.59716962	1.546529821	0.050639799	T1	Hypoxia
Event_097_Wall_29096_FISH_ID_3	Event_097_Wall_29096_FISH_ID_13	1.609551819	1.525933389	0.08361843	M6	Crowded_&_Hypoxia
Event_035_School_33782_FISH_ID_25	Event_035_School_33782_FISH_ID_10	1.509288426	1.566567843	-0.057279417	M7	Crowded
Event_085_Wall_18835_FISH_ID_7	Event_085_Wall_18835_FISH_ID_10	1.585203168	1.532084978	0.05311819	M1	Crowded_&_Hypoxia
Event_076_School_25845_FISH_ID_29	Event_076_School_25845_FISH_ID_6	1.515434006	1.581617954	-0.066183948	M2	Crowded
Event_116_Wall_17680_FISH_ID_16	Event_116_Wall_17680_FISH_ID_15	1.584619044	1.579163164	0.00545588	P	Crowded
Event_118_School_13732_FISH_ID_5	Event_118_School_13732_FISH_ID_6	1.519517636	1.620381384	-0.100863748	T1	Control
Event_112_School_47800_FISH_ID_2	Event_112_School_47800_FISH_ID_9	1.580261061	1.575953559	0.004307502	M3	Crowded_&_Hypoxia
Event_112_School_45158_FISH_ID_12	Event_112_School_45158_FISH_ID_15	1.549466991	1.596015033	-0.046548042	M3	Crowded_&_Hypoxia
Event_048_School_21888_FISH_ID_23	Event_048_School_21888_FISH_ID_24	1.579985957	1.579939522	4.64E-05	M5	Hypoxia
Event_046_School_20661_FISH_ID_4	Event_046_School_20661_FISH_ID_7	1.599455002	1.593010548	0.006444454	M2	Control
Event_067_School_14825_FISH_ID_21	Event_067_School_14825_FISH_ID_4	1.562066873	1.545420184	0.016646689	M1	Crowded
Event_051_School_100153_FISH_ID_2	Event_051_School_100153_FISH_ID_41	1.564588128	1.555268779	0.009319349	M1	Control
Event_005_School_35200_FISH_ID_6	Event_005_School_35200_FISH_ID_14	1.55636022	1.575053245	-0.018693024	M6	Crowded
Event_085_School_24414_FISH_ID_29	Event_085_School_24414_FISH_ID_12	1.522834377	1.610483999	-0.087649621	M1	Crowded_&_Hypoxia
Event_084_School_34733_FISH_ID_16	Event_084_School_34733_FISH_ID_19	1.583413444	1.583549222	-0.000135778	M8	Crowded
Event_112_Wall_36567_FISH_ID_5	Event_112_Wall_36567_FISH_ID_9	1.59042293	1.568408837	0.022014093	M3	Crowded_&_Hypoxia
Event_032_School_27625_FISH_ID_7	Event_032_School_27625_FISH_ID_13	1.613979224	1.57729714	0.036682084	M6	Control
Event_096_Wall_15515_FISH_ID_2	Event_096_Wall_15515_FISH_ID_4	1.559788771	1.583610221	-0.02382145	M4	Control
Event_052_School_86303_FISH_ID_18	Event_052_School_86303_FISH_ID_16	1.55060273	1.533503238	0.017099492	X	Control
Event_052_Wall_96067_FISH_ID_3	Event_052_Wall_96067_FISH_ID_6	1.584775399	1.565645198	0.0191302	X	Control
Event_076_School_25845_FISH_ID_20	Event_076_School_25845_FISH_ID_3	1.582270064	1.547555743	0.034714321	M2	Crowded
Event_112_Wall_36567_FISH_ID_1	Event_112_Wall_36567_FISH_ID_12	1.58564955	1.585340501	0.000309049	M3	Crowded_&_Hypoxia
Event_086_School_23381_FISH_ID_1	Event_086_School_23381_FISH_ID_7	1.575603083	1.582336017	-0.006732933	P	Hypoxia
Event_105_Wall_22908_FISH_ID_7	Event_105_Wall_22908_FISH_ID_11	1.521210328	1.575565198	-0.054354869	M7	Control
Event_131_School_43291_FISH_ID_26	Event_131_School_43291_FISH_ID_32	1.564228017	1.551380625	0.012847392	M8	Hypoxia
Event_084_Wall_25470_FISH_ID_11	Event_084_Wall_25470_FISH_ID_5	1.560204208	1.54365144	0.016552768	M8	Crowded
Event_067_School_14825_FISH_ID_3	Event_067_School_14825_FISH_ID_9	1.58110887	1.583564429	-0.002455559	M1	Crowded
Event_105_School_38322_FISH_ID_15	Event_105_School_38322_FISH_ID_16	1.529909317	1.594522128	-0.064612811	M7	Control
Event_068_School_24127_FISH_ID_23	Event_068_School_24127_FISH_ID_24	1.550559804	1.598263565	-0.047703761	M8	Crowded_&_Hypoxia
Event_067_School_14825_FISH_ID_11	Event_067_School_14825_FISH_ID_12	1.61746607	1.603674132	0.013791938	M1	Crowded
Event_051_School_100153_FISH_ID_3	Event_051_School_100153_FISH_ID_30	1.561354318	1.556812471	0.004541847	M1	Control
Event_052_Wall_96067_FISH_ID_1	Event_052_Wall_96067_FISH_ID_17	1.573659443	1.576404109	-0.002744666	X	Control
Event_092_School_46618_FISH_ID_12	Event_092_School_46618_FISH_ID_13	1.574327198	1.583553487	-0.00922629	M6	Hypoxia
Event_126_School_16951_FISH_ID_2	Event_126_School_16951_FISH_ID_1	1.562485557	1.566118339	-0.003632781	T3	Hypoxia
Event_052_School_86303_FISH_ID_2	Event_052_School_86303_FISH_ID_3	1.57526305	1.563657362	0.011605688	X	Control
Event_052_Wall_94559_FISH_ID_6	Event_052_Wall_94559_FISH_ID_4	1.565832503	1.592362352	-0.026529849	X	Control
Event_048_School_25305_FISH_ID_19	Event_048_School_25305_FISH_ID_25	1.578779335	1.553158068	0.025621267	M5	Hypoxia
Event_113_School_21347_FISH_ID_1	Event_113_School_21347_FISH_ID_8	1.576238331	1.544147014	0.032091317	M8	Control
Event_030_Wall_7783_FISH_ID_3	Event_030_Wall_7783_FISH_ID_2	1.618190057	1.600872962	0.017317096	T1	Crowded_&_Hypoxia
Event_001_School_26949_FISH_ID_22	Event_001_School_26949_FISH_ID_23	1.552075474	1.549964292	0.002111182	M5	Crowded
Event_051_Wall_95349_FISH_ID_9	Event_051_Wall_95349_FISH_ID_2	1.59030333	1.574381581	0.015921748	M1	Control
Event_001_School_24773_FISH_ID_20	Event_001_School_24773_FISH_ID_21	1.522146335	1.60143156	-0.079285225	M5	Crowded
Event_061_Wall_41827_FISH_ID_4	Event_061_Wall_41827_FISH_ID_10	1.604401453	1.59409456	0.010306894	M5	Crowded_&_Hypoxia
Event_061_Wall_44789_FISH_ID_5	Event_061_Wall_44789_FISH_ID_9	1.635014027	1.574639121	0.060374906	M5	Crowded_&_Hypoxia
Event_014_School_39919_FISH_ID_6	Event_014_School_39919_FISH_ID_2	1.597930639	1.559018162	0.038912477	P	Crowded_&_Hypoxia
Event_051_School_102812_FISH_ID_30	Event_051_School_102812_FISH_ID_32	1.538749266	1.517878706	0.020870559	M1	Control
Event_069_School_14859_FISH_ID_16	Event_069_School_14859_FISH_ID_6	1.551400355	1.557286618	-0.005886264	M2	Hypoxia
Event_020_School_35112_FISH_ID_1	Event_020_School_35112_FISH_ID_3	1.574547999	1.593290919	-0.01874292	T2	Crowded_&_Hypoxia
Event_118_Wall_11492_FISH_ID_1	Event_118_Wall_11492_FISH_ID_15	1.592298466	1.544993974	0.047304492	T1	Control
Event_108_Wall_15425_FISH_ID_1	Event_108_Wall_15425_FISH_ID_2	1.522966087	1.538560749	-0.015594662	T3	Crowded
Event_097_School_36153_FISH_ID_2	Event_097_School_36153_FISH_ID_11	1.521263366	1.56598589	-0.044722525	M6	Crowded_&_Hypoxia
Event_085_Wall_15831_FISH_ID_13	Event_085_Wall_15831_FISH_ID_20	1.586263489	1.559863683	0.026399806	M1	Crowded_&_Hypoxia
Event_045_School_18056_FISH_ID_5	Event_045_School_18056_FISH_ID_11	1.530242257	1.60042912	-0.070186863	M4	Crowded
Event_103_School_27573_FISH_ID_1	Event_103_School_27573_FISH_ID_4	1.57744354	1.588490984	-0.011047443	M5	Control
Event_097_Wall_30196_FISH_ID_2	Event_097_Wall_30196_FISH_ID_4	1.575380394	1.587134798	-0.011754404	M6	Crowded_&_Hypoxia
Event_114_School_18523_FISH_ID_14	Event_114_School_18523_FISH_ID_2	1.59239496	1.585171829	0.00722313	T1	Hypoxia
Event_076_Wall_14043_FISH_ID_13	Event_076_Wall_14043_FISH_ID_3	1.585534241	1.589640459	-0.004106218	M2	Crowded
Event_096_School_25848_FISH_ID_14	Event_096_School_25848_FISH_ID_19	1.592258233	1.52591766	0.066340573	M4	Control
Event_033_School_31529_FISH_ID_4	Event_033_School_31529_FISH_ID_5	1.571815765	1.576429734	-0.004613969	T2	Hypoxia
Event_068_School_24127_FISH_ID_22	Event_068_School_24127_FISH_ID_24	1.594057651	1.598263565	-0.004205915	M8	Crowded_&_Hypoxia
Event_096_School_20236_FISH_ID_32	Event_096_School_20236_FISH_ID_18	1.602108335	1.543168439	0.058939896	M4	Control
Event_068_Wall_13798_FISH_ID_20	Event_068_Wall_13798_FISH_ID_24	1.583958001	1.559030528	0.024927473	M8	Crowded_&_Hypoxia
Event_126_School_18261_FISH_ID_1	Event_126_School_18261_FISH_ID_10	1.544457624	1.567598962	-0.023141338	T3	Hypoxia
Event_103_Wall_21191_FISH_ID_6	Event_103_Wall_21191_FISH_ID_24	1.598368181	1.588791227	0.009576953	M5	Control
Event_005_Wall_25199_FISH_ID_8	Event_005_Wall_25199_FISH_ID_1	1.580296293	1.590806063	-0.010509771	M6	Crowded
Event_084_Wall_22179_FISH_ID_3	Event_084_Wall_22179_FISH_ID_25	1.612792096	1.520409391	0.092382706	M8	Crowded
Event_045_School_18056_FISH_ID_4	Event_045_School_18056_FISH_ID_6	1.555392198	1.56176365	-0.006371452	M4	Crowded
Event_103_Wall_15101_FISH_ID_9	Event_103_Wall_15101_FISH_ID_13	1.581300439	1.58111883	0.000181609	M5	Control
Event_001_School_26949_FISH_ID_21	Event_001_School_26949_FISH_ID_4	1.533690134	1.564910088	-0.031219954	M5	Crowded
Event_061_School_50623_FISH_ID_2	Event_061_School_50623_FISH_ID_3	1.580952702	1.575488363	0.00546434	M5	Crowded_&_Hypoxia
Event_121_School_32958_FISH_ID_5	Event_121_School_32958_FISH_ID_6	1.555757059	1.561667432	-0.005910373	M4	Crowded_&_Hypoxia
Event_118_Wall_9984_FISH_ID_1	Event_118_Wall_9984_FISH_ID_18	1.591815917	1.590617393	0.001198525	T1	Control
Event_078_School_21798_FISH_ID_16	Event_078_School_21798_FISH_ID_8	1.535284088	1.57392323	-0.038639142	M1	Hypoxia
Event_024_Wall_17990_FISH_ID_7	Event_024_Wall_17990_FISH_ID_6	1.567584692	1.520768731	0.046815961	M7	Hypoxia
Event_114_School_14333_FISH_ID_13	Event_114_School_14333_FISH_ID_14	1.551061081	1.556116791	-0.00505571	T1	Hypoxia
Event_052_School_86303_FISH_ID_5	Event_052_School_86303_FISH_ID_7	1.563414666	1.531626628	0.031788038	X	Control
Event_097_Wall_24621_FISH_ID_10	Event_097_Wall_24621_FISH_ID_9	1.522278662	1.546743101	-0.024464439	M6	Crowded_&_Hypoxia
Event_131_Wall_36957_FISH_ID_25	Event_131_Wall_36957_FISH_ID_26	1.588025323	1.588811531	-0.000786208	M8	Hypoxia
Event_085_School_23394_FISH_ID_24	Event_085_School_23394_FISH_ID_8	1.540438908	1.575762472	-0.035323564	M1	Crowded_&_Hypoxia
Event_092_School_46618_FISH_ID_36	Event_092_School_46618_FISH_ID_3	1.612005756	1.597667657	0.014338099	M6	Hypoxia
Event_118_School_13732_FISH_ID_10	Event_118_School_13732_FISH_ID_13	1.561695686	1.550976563	0.010719123	T1	Control
Event_014_School_39102_FISH_ID_5	Event_014_School_39102_FISH_ID_11	1.559109786	1.544310569	0.014799216	P	Crowded_&_Hypoxia
Event_093_School_36704_FISH_ID_22	Event_093_School_36704_FISH_ID_2	1.590566686	1.590864885	-0.000298199	M7	Crowded_&_Hypoxia
Event_076_Wall_15147_FISH_ID_3	Event_076_Wall_15147_FISH_ID_2	1.57699324	1.591176126	-0.014182887	M2	Crowded
Event_084_Wall_22179_FISH_ID_11	Event_084_Wall_22179_FISH_ID_4	1.57417158	1.574120666	5.09E-05	M8	Crowded
Event_068_School_24127_FISH_ID_25	Event_068_School_24127_FISH_ID_26	1.584304944	1.561732191	0.022572754	M8	Crowded_&_Hypoxia
Event_112_Wall_36567_FISH_ID_14	Event_112_Wall_36567_FISH_ID_13	1.580089713	1.59349447	-0.013404758	M3	Crowded_&_Hypoxia
Event_113_School_21121_FISH_ID_15	Event_113_School_21121_FISH_ID_4	1.516713516	1.579387742	-0.062674225	M8	Control
Event_006_Wall_20956_FISH_ID_14	Event_006_Wall_20956_FISH_ID_16	1.591285503	1.598862553	-0.007577051	P	Control
Event_105_School_38322_FISH_ID_17	Event_105_School_38322_FISH_ID_3	1.5500673	1.55050297	-0.00043567	M7	Control
Event_126_Wall_6552_FISH_ID_6	Event_126_Wall_6552_FISH_ID_5	1.557993675	1.552483451	0.005510224	T3	Hypoxia
Event_097_Wall_29096_FISH_ID_11	Event_097_Wall_29096_FISH_ID_10	1.59684598	1.519282045	0.077563935	M6	Crowded_&_Hypoxia
Event_034_Wall_16987_FISH_ID_9	Event_034_Wall_16987_FISH_ID_4	1.55334134	1.575960297	-0.022618957	T3	Control
Event_069_School_17895_FISH_ID_12	Event_069_School_17895_FISH_ID_4	1.557585788	1.559478873	-0.001893085	M2	Hypoxia
Event_051_School_102812_FISH_ID_12	Event_051_School_102812_FISH_ID_3	1.575450337	1.567387623	0.008062714	M1	Control
Event_085_School_23394_FISH_ID_23	Event_085_School_23394_FISH_ID_6	1.544778438	1.619547896	-0.074769458	M1	Crowded_&_Hypoxia
Event_092_School_44229_FISH_ID_14	Event_092_School_44229_FISH_ID_13	1.575278756	1.581688461	-0.006409705	M6	Hypoxia
Event_084_School_36004_FISH_ID_20	Event_084_School_36004_FISH_ID_21	1.574921946	1.593145925	-0.018223978	M8	Crowded
Event_020_Wall_27123_FISH_ID_1	Event_020_Wall_27123_FISH_ID_5	1.519091727	1.605861157	-0.08676943	T2	Crowded_&_Hypoxia
Event_097_Wall_29096_FISH_ID_7	Event_097_Wall_29096_FISH_ID_9	1.566905841	1.610218577	-0.043312736	M6	Crowded_&_Hypoxia
Event_130_School_14941_FISH_ID_1	Event_130_School_14941_FISH_ID_10	1.579509288	1.536893287	0.042616001	T2	Control
Event_113_School_21269_FISH_ID_2	Event_113_School_21269_FISH_ID_20	1.576407752	1.563843442	0.01256431	M8	Control
Event_105_Wall_22908_FISH_ID_5	Event_105_Wall_22908_FISH_ID_31	1.528546073	1.597332809	-0.068786736	M7	Control
Event_073_School_68216_FISH_ID_9	Event_073_School_68216_FISH_ID_16	1.56382733	1.581791238	-0.017963908	M2	Crowded_&_Hypoxia
Event_096_Wall_15515_FISH_ID_1	Event_096_Wall_15515_FISH_ID_2	1.596797766	1.559788771	0.037008995	M4	Control
Event_113_Wall_17558_FISH_ID_11	Event_113_Wall_17558_FISH_ID_12	1.545569263	1.605973901	-0.060404638	M8	Control
Event_068_School_24127_FISH_ID_17	Event_068_School_24127_FISH_ID_2	1.592676735	1.5758105	0.016866234	M8	Crowded_&_Hypoxia
Event_001_School_24773_FISH_ID_23	Event_001_School_24773_FISH_ID_25	1.599116156	1.541397167	0.057718989	M5	Crowded
Event_067_School_14825_FISH_ID_2	Event_067_School_14825_FISH_ID_20	1.54831502	1.553315347	-0.005000327	M1	Crowded
Event_051_School_100414_FISH_ID_19	Event_051_School_100414_FISH_ID_7	1.567112632	1.546304963	0.020807668	M1	Control
Event_105_School_35110_FISH_ID_15	Event_105_School_35110_FISH_ID_16	1.585051622	1.524712357	0.060339265	M7	Control
Event_084_Wall_25470_FISH_ID_19	Event_084_Wall_25470_FISH_ID_16	1.555241337	1.581275092	-0.026033755	M8	Crowded
Event_035_School_31166_FISH_ID_12	Event_035_School_31166_FISH_ID_21	1.533604708	1.560821073	-0.027216365	M7	Crowded
Event_061_School_53217_FISH_ID_2	Event_061_School_53217_FISH_ID_21	1.586283975	1.584418318	0.001865657	M5	Crowded_&_Hypoxia
Event_121_Wall_28676_FISH_ID_6	Event_121_Wall_28676_FISH_ID_7	1.57694435	1.59280458	-0.015860231	M4	Crowded_&_Hypoxia
Event_103_Wall_18297_FISH_ID_7	Event_103_Wall_18297_FISH_ID_13	1.576526226	1.583398669	-0.006872444	M5	Control
Event_005_School_35200_FISH_ID_1	Event_005_School_35200_FISH_ID_3	1.59438578	1.517970153	0.076415626	M6	Crowded
Event_046_School_18894_FISH_ID_15	Event_046_School_18894_FISH_ID_2	1.544739423	1.591233884	-0.046494461	M2	Control
Event_085_Wall_18835_FISH_ID_13	Event_085_Wall_18835_FISH_ID_12	1.538110712	1.591329689	-0.053218977	M1	Crowded_&_Hypoxia
Event_045_Wall_15493_FISH_ID_9	Event_045_Wall_15493_FISH_ID_6	1.588036357	1.545047758	0.042988598	M4	Crowded
Event_096_School_24430_FISH_ID_19	Event_096_School_24430_FISH_ID_2	1.602490179	1.596218702	0.006271477	M4	Control
Event_130_School_19983_FISH_ID_2	Event_130_School_19983_FISH_ID_15	1.519800764	1.543774142	-0.023973378	T2	Control
Event_103_Wall_18297_FISH_ID_28	Event_103_Wall_18297_FISH_ID_4	1.509026059	1.564469252	-0.055443193	M5	Control
Event_105_Wall_22908_FISH_ID_28	Event_105_Wall_22908_FISH_ID_13	1.567073593	1.549931512	0.017142082	M7	Control
Event_068_School_24127_FISH_ID_6	Event_068_School_24127_FISH_ID_9	1.516502057	1.582352325	-0.065850268	M8	Crowded_&_Hypoxia
Event_094_Wall_10303_FISH_ID_6	Event_094_Wall_10303_FISH_ID_3	1.586927141	1.552581414	0.034345727	T2	Crowded
Event_076_School_25845_FISH_ID_7	Event_076_School_25845_FISH_ID_8	1.636902896	1.574410683	0.062492213	M2	Crowded
Event_051_Wall_97831_FISH_ID_21	Event_051_Wall_97831_FISH_ID_25	1.617430182	1.564315198	0.053114984	M1	Control
Event_024_School_23726_FISH_ID_6	Event_024_School_23726_FISH_ID_25	1.567129818	1.549708621	0.017421197	M7	Hypoxia
Event_105_Wall_26707_FISH_ID_18	Event_105_Wall_26707_FISH_ID_1	1.578659419	1.519220975	0.059438443	M7	Control
Event_030_Wall_3669_FISH_ID_2	Event_030_Wall_3669_FISH_ID_4	1.619983069	1.574199691	0.045783378	T1	Crowded_&_Hypoxia
Event_130_Wall_12222_FISH_ID_20	Event_130_Wall_12222_FISH_ID_5	1.598716608	1.59135369	0.007362919	T2	Control
Event_034_School_25828_FISH_ID_6	Event_034_School_25828_FISH_ID_8	1.586422961	1.597684073	-0.011261111	T3	Control
Event_126_Wall_11308_FISH_ID_5	Event_126_Wall_11308_FISH_ID_18	1.539837043	1.545528491	-0.005691449	T3	Hypoxia
Event_052_Wall_96067_FISH_ID_13	Event_052_Wall_96067_FISH_ID_14	1.524337332	1.599547515	-0.075210183	X	Control
Event_084_Wall_23026_FISH_ID_17	Event_084_Wall_23026_FISH_ID_15	1.575492035	1.577738192	-0.002246156	M8	Crowded
Event_001_Wall_14228_FISH_ID_9	Event_001_Wall_14228_FISH_ID_7	1.619216874	1.561321133	0.057895741	M5	Crowded
Event_130_School_16442_FISH_ID_9	Event_130_School_16442_FISH_ID_17	1.597573261	1.587880889	0.009692371	T2	Control
Event_096_School_24430_FISH_ID_15	Event_096_School_24430_FISH_ID_16	1.602942007	1.606040402	-0.003098395	M4	Control
Event_034_Wall_18982_FISH_ID_4	Event_034_Wall_18982_FISH_ID_10	1.574858311	1.58252902	-0.007670709	T3	Control
Event_001_School_26949_FISH_ID_9	Event_001_School_26949_FISH_ID_22	1.546628893	1.552075474	-0.005446581	M5	Crowded
Event_006_School_33072_FISH_ID_14	Event_006_School_33072_FISH_ID_1	1.588286716	1.55345122	0.034835495	P	Control
Event_126_School_16951_FISH_ID_7	Event_126_School_16951_FISH_ID_6	1.588168156	1.511414558	0.076753598	T3	Hypoxia
Event_085_Wall_19400_FISH_ID_15	Event_085_Wall_19400_FISH_ID_2	1.622551391	1.552151669	0.070399721	M1	Crowded_&_Hypoxia
Event_105_Wall_26707_FISH_ID_2	Event_105_Wall_26707_FISH_ID_4	1.575191981	1.545441812	0.029750169	M7	Control
Event_103_School_27573_FISH_ID_2	Event_103_School_27573_FISH_ID_6	1.59615628	1.58957196	0.00658432	M5	Control
Event_045_School_18056_FISH_ID_23	Event_045_School_18056_FISH_ID_13	1.6388551	1.542755909	0.096099191	M4	Crowded
Event_051_Wall_98638_FISH_ID_5	Event_051_Wall_98638_FISH_ID_4	1.575366184	1.581836756	-0.006470572	M1	Control
Event_061_School_53217_FISH_ID_22	Event_061_School_53217_FISH_ID_18	1.592147292	1.57852674	0.013620552	M5	Crowded_&_Hypoxia
Event_006_Wall_20756_FISH_ID_3	Event_006_Wall_20756_FISH_ID_4	1.565990412	1.61234624	-0.046355828	P	Control
Event_005_Wall_27520_FISH_ID_5	Event_005_Wall_27520_FISH_ID_6	1.59279843	1.547979575	0.044818855	M6	Crowded
Event_032_School_28871_FISH_ID_20	Event_032_School_28871_FISH_ID_8	1.555977302	1.57735515	-0.021377848	M6	Control
Event_032_School_27625_FISH_ID_14	Event_032_School_27625_FISH_ID_16	1.565689943	1.588316938	-0.022626995	M6	Control
Event_103_School_26408_FISH_ID_21	Event_103_School_26408_FISH_ID_24	1.5327363	1.578814839	-0.046078539	M5	Control
Event_068_Wall_13798_FISH_ID_2	Event_068_Wall_13798_FISH_ID_25	1.587972418	1.548270752	0.039701665	M8	Crowded_&_Hypoxia
Event_131_Wall_37628_FISH_ID_21	Event_131_Wall_37628_FISH_ID_28	1.587073376	1.552904225	0.034169151	M8	Hypoxia
Event_084_Wall_23026_FISH_ID_19	Event_084_Wall_23026_FISH_ID_18	1.558847926	1.560107788	-0.001259862	M8	Crowded
Event_092_Wall_35054_FISH_ID_6	Event_092_Wall_35054_FISH_ID_7	1.524019145	1.581203002	-0.057183857	M6	Hypoxia
Event_103_Wall_15101_FISH_ID_10	Event_103_Wall_15101_FISH_ID_4	1.586936856	1.564354444	0.022582412	M5	Control
Event_097_School_36153_FISH_ID_5	Event_097_School_36153_FISH_ID_6	1.56631765	1.536900815	0.029416835	M6	Crowded_&_Hypoxia
Event_051_Wall_98638_FISH_ID_15	Event_051_Wall_98638_FISH_ID_2	1.604520856	1.582237484	0.022283372	M1	Control
Event_076_Wall_15147_FISH_ID_8	Event_076_Wall_15147_FISH_ID_9	1.575265118	1.540559859	0.034705259	M2	Crowded
Event_069_School_14859_FISH_ID_14	Event_069_School_14859_FISH_ID_9	1.558579295	1.548928566	0.009650729	M2	Hypoxia
Event_076_School_16772_FISH_ID_14	Event_076_School_16772_FISH_ID_21	1.60272984	1.612438301	-0.009708461	M2	Crowded
Event_048_School_21888_FISH_ID_25	Event_048_School_21888_FISH_ID_13	1.592909086	1.61992955	-0.027020464	M5	Hypoxia
Event_076_School_24111_FISH_ID_15	Event_076_School_24111_FISH_ID_29	1.582703238	1.524738136	0.057965102	M2	Crowded
Event_045_School_21485_FISH_ID_2	Event_045_School_21485_FISH_ID_8	1.575703122	1.54609657	0.029606553	M4	Crowded
Event_113_Wall_17558_FISH_ID_23	Event_113_Wall_17558_FISH_ID_25	1.546884683	1.629594033	-0.08270935	M8	Control
Event_126_School_20453_FISH_ID_14	Event_126_School_20453_FISH_ID_7	1.57734947	1.555509878	0.021839592	T3	Hypoxia
Event_067_Wall_9645_FISH_ID_6	Event_067_Wall_9645_FISH_ID_9	1.582266445	1.562082434	0.02018401	M1	Crowded
Event_025_School_25778_FISH_ID_24	Event_025_School_25778_FISH_ID_8	1.583245259	1.582054565	0.001190694	M3	Crowded
Event_045_School_21212_FISH_ID_14	Event_045_School_21212_FISH_ID_13	1.54147192	1.561658999	-0.020187079	M4	Crowded
Event_006_Wall_18236_FISH_ID_4	Event_006_Wall_18236_FISH_ID_5	1.580602431	1.577908584	0.002693847	P	Control
Event_082_School_44211_FISH_ID_25	Event_082_School_44211_FISH_ID_27	1.56452161	1.563991253	0.000530357	M4	Hypoxia
Event_082_School_44211_FISH_ID_10	Event_082_School_44211_FISH_ID_8	1.574501565	1.565605567	0.008895999	M4	Hypoxia
Event_001_Wall_16249_FISH_ID_3	Event_001_Wall_16249_FISH_ID_1	1.612102363	1.577318018	0.034784345	M5	Crowded
Event_113_School_21347_FISH_ID_4	Event_113_School_21347_FISH_ID_29	1.592448559	1.566101056	0.026347502	M8	Control
Event_051_School_100414_FISH_ID_5	Event_051_School_100414_FISH_ID_7	1.550743072	1.546304963	0.004438108	M1	Control
Event_014_School_39919_FISH_ID_4	Event_014_School_39919_FISH_ID_3	1.619004673	1.596922377	0.022082297	P	Crowded_&_Hypoxia
Event_068_Wall_16089_FISH_ID_5	Event_068_Wall_16089_FISH_ID_1	1.542311885	1.551618891	-0.009307007	M8	Crowded_&_Hypoxia
Event_051_School_100153_FISH_ID_29	Event_051_School_100153_FISH_ID_25	1.566346458	1.567217041	-0.000870583	M1	Control
Event_085_School_24414_FISH_ID_10	Event_085_School_24414_FISH_ID_4	1.627176845	1.585057436	0.042119408	M1	Crowded_&_Hypoxia
Event_131_School_39872_FISH_ID_40	Event_131_School_39872_FISH_ID_24	1.558001288	1.553186477	0.004814811	M8	Hypoxia
Event_051_Wall_95349_FISH_ID_4	Event_051_Wall_95349_FISH_ID_7	1.61735789	1.596293072	0.021064818	M1	Control
Event_106_Wall_44384_FISH_ID_1	Event_106_Wall_44384_FISH_ID_10	1.624629778	1.587235829	0.037393949	T1	Crowded
Event_052_School_84567_FISH_ID_9	Event_052_School_84567_FISH_ID_7	1.591862869	1.579677444	0.012185425	X	Control
Event_033_School_27801_FISH_ID_19	Event_033_School_27801_FISH_ID_18	1.520654834	1.594376613	-0.073721779	T2	Hypoxia
Event_073_School_68216_FISH_ID_1	Event_073_School_68216_FISH_ID_3	1.56388519	1.567413561	-0.003528371	M2	Crowded_&_Hypoxia
Event_116_Wall_16917_FISH_ID_1	Event_116_Wall_16917_FISH_ID_3	1.52355246	1.544383332	-0.020830872	P	Crowded
Event_035_Wall_20697_FISH_ID_3	Event_035_Wall_20697_FISH_ID_5	1.54611771	1.555731032	-0.009613322	M7	Crowded
Event_048_School_21888_FISH_ID_7	Event_048_School_21888_FISH_ID_8	1.561724677	1.595401345	-0.033676668	M5	Hypoxia
Event_014_School_39102_FISH_ID_14	Event_014_School_39102_FISH_ID_7	1.551621558	1.59052355	-0.038901992	P	Crowded_&_Hypoxia
Event_084_School_37227_FISH_ID_5	Event_084_School_37227_FISH_ID_6	1.521379837	1.593807849	-0.072428012	M8	Crowded
Event_112_School_45764_FISH_ID_25	Event_112_School_45764_FISH_ID_26	1.582532539	1.578410509	0.00412203	M3	Crowded_&_Hypoxia
Event_113_School_21121_FISH_ID_14	Event_113_School_21121_FISH_ID_15	1.593477654	1.516713516	0.076764138	M8	Control
Event_118_School_13736_FISH_ID_8	Event_118_School_13736_FISH_ID_5	1.557441772	1.557868539	-0.000426767	T1	Control
Event_131_School_44691_FISH_ID_5	Event_131_School_44691_FISH_ID_6	1.548300534	1.548820178	-0.000519644	M8	Hypoxia
Event_130_School_14941_FISH_ID_16	Event_130_School_14941_FISH_ID_17	1.544227644	1.526896346	0.017331298	T2	Control
Event_105_School_32642_FISH_ID_25	Event_105_School_32642_FISH_ID_24	1.591164357	1.600137496	-0.008973139	M7	Control
Event_068_Wall_17063_FISH_ID_7	Event_068_Wall_17063_FISH_ID_8	1.579630083	1.539261365	0.040368718	M8	Crowded_&_Hypoxia
Event_121_School_38003_FISH_ID_10	Event_121_School_38003_FISH_ID_3	1.544971664	1.622044159	-0.077072495	M4	Crowded_&_Hypoxia
Event_068_School_21770_FISH_ID_25	Event_068_School_21770_FISH_ID_26	1.628687977	1.601843397	0.02684458	M8	Crowded_&_Hypoxia
Event_024_Wall_18383_FISH_ID_14	Event_024_Wall_18383_FISH_ID_1	1.548922232	1.54737871	0.001543522	M7	Hypoxia
Event_084_School_34733_FISH_ID_6	Event_084_School_34733_FISH_ID_8	1.566637055	1.566030906	0.000606149	M8	Crowded
Event_069_Wall_9548_FISH_ID_2	Event_069_Wall_9548_FISH_ID_17	1.578638913	1.592785275	-0.014146361	M2	Hypoxia
Event_052_Wall_96067_FISH_ID_7	Event_052_Wall_96067_FISH_ID_3	1.586463267	1.584775399	0.001687869	X	Control
Event_118_Wall_9984_FISH_ID_2	Event_118_Wall_9984_FISH_ID_4	1.520707388	1.53530715	-0.014599763	T1	Control
Event_118_Wall_6658_FISH_ID_6	Event_118_Wall_6658_FISH_ID_5	1.618649752	1.578291647	0.040358105	T1	Control
Event_085_Wall_15831_FISH_ID_8	Event_085_Wall_15831_FISH_ID_9	1.601513817	1.592515634	0.008998183	M1	Crowded_&_Hypoxia
Event_121_Wall_28676_FISH_ID_5	Event_121_Wall_28676_FISH_ID_6	1.534655408	1.57694435	-0.042288942	M4	Crowded_&_Hypoxia
Event_108_School_19822_FISH_ID_2	Event_108_School_19822_FISH_ID_1	1.583515835	1.596732204	-0.013216369	T3	Crowded
Event_067_Wall_9645_FISH_ID_19	Event_067_Wall_9645_FISH_ID_10	1.559880973	1.600803052	-0.040922079	M1	Crowded
Event_105_Wall_25622_FISH_ID_23	Event_105_Wall_25622_FISH_ID_10	1.550889671	1.559528696	-0.008639025	M7	Control
Event_068_Wall_16089_FISH_ID_4	Event_068_Wall_16089_FISH_ID_6	1.544587663	1.576684506	-0.032096842	M8	Crowded_&_Hypoxia
Event_068_School_24127_FISH_ID_15	Event_068_School_24127_FISH_ID_11	1.556760822	1.568398749	-0.011637927	M8	Crowded_&_Hypoxia
Event_005_Wall_24720_FISH_ID_2	Event_005_Wall_24720_FISH_ID_6	1.53662828	1.554406873	-0.017778593	M6	Crowded
Event_105_School_35110_FISH_ID_4	Event_105_School_35110_FISH_ID_13	1.595938544	1.526184726	0.069753818	M7	Control
Event_113_School_21347_FISH_ID_19	Event_113_School_21347_FISH_ID_9	1.617158686	1.527485577	0.089673109	M8	Control
Event_131_School_39872_FISH_ID_14	Event_131_School_39872_FISH_ID_1	1.583725264	1.588284598	-0.004559334	M8	Hypoxia
Event_025_Wall_18417_FISH_ID_25	Event_025_Wall_18417_FISH_ID_26	1.565395939	1.52597916	0.039416779	M3	Crowded
Event_097_Wall_30196_FISH_ID_14	Event_097_Wall_30196_FISH_ID_3	1.593485544	1.549741355	0.043744189	M6	Crowded_&_Hypoxia
Event_032_School_29130_FISH_ID_16	Event_032_School_29130_FISH_ID_5	1.594685402	1.532514289	0.062171113	M6	Control
Event_131_School_43291_FISH_ID_25	Event_131_School_43291_FISH_ID_47	1.594801393	1.514214659	0.080586734	M8	Hypoxia
Event_024_School_27672_FISH_ID_27	Event_024_School_27672_FISH_ID_3	1.589947298	1.574647249	0.015300049	M7	Hypoxia
Event_048_School_21888_FISH_ID_21	Event_048_School_21888_FISH_ID_1	1.550716856	1.576000372	-0.025283516	M5	Hypoxia
Event_051_Wall_98638_FISH_ID_13	Event_051_Wall_98638_FISH_ID_14	1.536429665	1.54328914	-0.006859476	M1	Control
Event_131_Wall_36957_FISH_ID_6	Event_131_Wall_36957_FISH_ID_7	1.600705267	1.552220363	0.048484904	M8	Hypoxia
Event_048_School_21888_FISH_ID_2	Event_048_School_21888_FISH_ID_21	1.591662115	1.550716856	0.040945259	M5	Hypoxia
Event_084_Wall_22179_FISH_ID_12	Event_084_Wall_22179_FISH_ID_11	1.5957418	1.57417158	0.02157022	M8	Crowded
Event_025_Wall_18417_FISH_ID_10	Event_025_Wall_18417_FISH_ID_7	1.596584423	1.565577066	0.031007357	M3	Crowded
Event_130_Wall_7142_FISH_ID_5	Event_130_Wall_7142_FISH_ID_10	1.610251614	1.607260571	0.002991043	T2	Control
Event_035_School_31166_FISH_ID_26	Event_035_School_31166_FISH_ID_3	1.587757876	1.573898438	0.013859438	M7	Crowded
Event_024_Wall_17576_FISH_ID_9	Event_024_Wall_17576_FISH_ID_8	1.54438331	1.514315677	0.030067634	M7	Hypoxia
Event_045_School_21485_FISH_ID_5	Event_045_School_21485_FISH_ID_2	1.59165737	1.575703122	0.015954248	M4	Crowded
Event_076_School_25845_FISH_ID_26	Event_076_School_25845_FISH_ID_22	1.581004845	1.574692336	0.006312509	M2	Crowded
Event_076_School_16772_FISH_ID_1	Event_076_School_16772_FISH_ID_2	1.579165585	1.550529312	0.028636273	M2	Crowded
Event_025_Wall_18417_FISH_ID_11	Event_025_Wall_18417_FISH_ID_7	1.581282327	1.565577066	0.015705261	M3	Crowded
Event_130_School_14941_FISH_ID_18	Event_130_School_14941_FISH_ID_23	1.578385001	1.557821402	0.020563599	T2	Control
Event_096_Wall_15515_FISH_ID_7	Event_096_Wall_15515_FISH_ID_9	1.581572093	1.537300016	0.044272078	M4	Control
Event_067_School_14825_FISH_ID_22	Event_067_School_14825_FISH_ID_8	1.599123297	1.583197103	0.015926195	M1	Crowded
Event_093_School_34627_FISH_ID_7	Event_093_School_34627_FISH_ID_9	1.60481871	1.60124921	0.0035695	M7	Crowded_&_Hypoxia
Event_121_Wall_28676_FISH_ID_10	Event_121_Wall_28676_FISH_ID_6	1.532471003	1.57694435	-0.044473346	M4	Crowded_&_Hypoxia
Event_025_School_24703_FISH_ID_22	Event_025_School_24703_FISH_ID_6	1.57728192	1.549534257	0.027747663	M3	Crowded
Event_068_School_24127_FISH_ID_20	Event_068_School_24127_FISH_ID_14	1.565567597	1.578924506	-0.013356909	M8	Crowded_&_Hypoxia
Event_045_School_21212_FISH_ID_20	Event_045_School_21212_FISH_ID_14	1.578816101	1.54147192	0.037344181	M4	Crowded
Event_131_School_44691_FISH_ID_33	Event_131_School_44691_FISH_ID_29	1.55986804	1.52273333	0.03713471	M8	Hypoxia
Event_046_School_20537_FISH_ID_1	Event_046_School_20537_FISH_ID_4	1.532823311	1.566642952	-0.03381964	M2	Control
Event_130_Wall_7142_FISH_ID_14	Event_130_Wall_7142_FISH_ID_11	1.618776968	1.574355672	0.044421296	T2	Control
Event_067_School_13628_FISH_ID_27	Event_067_School_13628_FISH_ID_28	1.576880836	1.583964049	-0.007083214	M1	Crowded
Event_131_School_43291_FISH_ID_23	Event_131_School_43291_FISH_ID_24	1.562176924	1.562703334	-0.000526411	M8	Hypoxia
Event_085_School_28229_FISH_ID_31	Event_085_School_28229_FISH_ID_16	1.581760927	1.583007156	-0.001246229	M1	Crowded_&_Hypoxia
Event_046_School_20661_FISH_ID_9	Event_046_School_20661_FISH_ID_4	1.607425107	1.599455002	0.007970104	M2	Control
Event_020_School_35752_FISH_ID_1	Event_020_School_35752_FISH_ID_10	1.53387552	1.525844124	0.008031396	T2	Crowded_&_Hypoxia
Event_006_Wall_18236_FISH_ID_18	Event_006_Wall_18236_FISH_ID_2	1.591377587	1.563599941	0.027777646	P	Control
Event_067_School_14872_FISH_ID_25	Event_067_School_14872_FISH_ID_1	1.558749046	1.56562847	-0.006879424	M1	Crowded
Event_084_School_34733_FISH_ID_27	Event_084_School_34733_FISH_ID_21	1.585108638	1.582858877	0.002249761	M8	Crowded
Event_093_Wall_22223_FISH_ID_1	Event_093_Wall_22223_FISH_ID_2	1.524235197	1.533386581	-0.009151384	M7	Crowded_&_Hypoxia
Event_126_Wall_6552_FISH_ID_3	Event_126_Wall_6552_FISH_ID_5	1.566052516	1.552483451	0.013569064	T3	Hypoxia
Event_035_School_33782_FISH_ID_4	Event_035_School_33782_FISH_ID_16	1.587628561	1.561034098	0.026594463	M7	Crowded
Event_035_Wall_25414_FISH_ID_2	Event_035_Wall_25414_FISH_ID_5	1.566002359	1.581167573	-0.015165215	M7	Crowded
Event_068_School_21770_FISH_ID_4	Event_068_School_21770_FISH_ID_10	1.559825662	1.596242583	-0.036416921	M8	Crowded_&_Hypoxia
Event_130_School_19983_FISH_ID_14	Event_130_School_19983_FISH_ID_12	1.585545366	1.583587301	0.001958066	T2	Control
Event_116_Wall_16917_FISH_ID_15	Event_116_Wall_16917_FISH_ID_34	1.57507545	1.550241004	0.024834446	P	Crowded
Event_082_School_49012_FISH_ID_23	Event_082_School_49012_FISH_ID_19	1.588870419	1.563524803	0.025345616	M4	Hypoxia
Event_014_School_39102_FISH_ID_16	Event_014_School_39102_FISH_ID_1	1.536676811	1.553264647	-0.016587837	P	Crowded_&_Hypoxia
Event_105_School_35110_FISH_ID_41	Event_105_School_35110_FISH_ID_4	1.594719132	1.595938544	-0.001219412	M7	Control
Event_131_School_43291_FISH_ID_44	Event_131_School_43291_FISH_ID_21	1.519428476	1.557376581	-0.037948105	M8	Hypoxia
Event_005_School_35200_FISH_ID_7	Event_005_School_35200_FISH_ID_5	1.582373428	1.547971572	0.034401856	M6	Crowded
Event_103_School_25558_FISH_ID_19	Event_103_School_25558_FISH_ID_20	1.543720833	1.619087242	-0.07536641	M5	Control
Event_112_School_45764_FISH_ID_11	Event_112_School_45764_FISH_ID_14	1.522149149	1.599113885	-0.076964736	M3	Crowded_&_Hypoxia
Event_014_School_39919_FISH_ID_10	Event_014_School_39919_FISH_ID_9	1.584277435	1.575315398	0.008962037	P	Crowded_&_Hypoxia
Event_118_School_13736_FISH_ID_6	Event_118_School_13736_FISH_ID_12	1.561956154	1.563235413	-0.001279259	T1	Control
Event_048_School_21888_FISH_ID_9	Event_048_School_21888_FISH_ID_8	1.555966125	1.595401345	-0.03943522	M5	Hypoxia
Event_024_Wall_17576_FISH_ID_1	Event_024_Wall_17576_FISH_ID_9	1.590519379	1.54438331	0.046136068	M7	Hypoxia
Event_126_School_16951_FISH_ID_13	Event_126_School_16951_FISH_ID_12	1.596181576	1.540578422	0.055603154	T3	Hypoxia
Event_131_School_44691_FISH_ID_15	Event_131_School_44691_FISH_ID_35	1.556019107	1.559011052	-0.002991945	M8	Hypoxia
Event_086_School_23381_FISH_ID_3	Event_086_School_23381_FISH_ID_4	1.574358522	1.630135469	-0.055776947	P	Hypoxia
Event_112_School_45158_FISH_ID_18	Event_112_School_45158_FISH_ID_2	1.622033969	1.583322007	0.038711962	M3	Crowded_&_Hypoxia
Event_096_School_24430_FISH_ID_5	Event_096_School_24430_FISH_ID_2	1.59617794	1.596218702	-4.08E-05	M4	Control
Event_020_School_35752_FISH_ID_3	Event_020_School_35752_FISH_ID_1	1.549372787	1.53387552	0.015497267	T2	Crowded_&_Hypoxia
Event_025_School_25778_FISH_ID_17	Event_025_School_25778_FISH_ID_28	1.546983925	1.57556416	-0.028580235	M3	Crowded
Event_035_Wall_25414_FISH_ID_11	Event_035_Wall_25414_FISH_ID_4	1.609744757	1.608443057	0.0013017	M7	Crowded
Event_033_School_31529_FISH_ID_12	Event_033_School_31529_FISH_ID_28	1.580763629	1.581152528	-0.000388899	T2	Hypoxia
Event_014_School_39919_FISH_ID_15	Event_014_School_39919_FISH_ID_1	1.524105149	1.576003163	-0.051898014	P	Crowded_&_Hypoxia
Event_061_School_50623_FISH_ID_6	Event_061_School_50623_FISH_ID_7	1.577462372	1.574598223	0.002864149	M5	Crowded_&_Hypoxia
Event_092_Wall_37404_FISH_ID_11	Event_092_Wall_37404_FISH_ID_13	1.583714563	1.585838425	-0.002123862	M6	Hypoxia
Event_106_Wall_39329_FISH_ID_1	Event_106_Wall_39329_FISH_ID_13	1.546323734	1.526356989	0.019966745	T1	Crowded
Event_113_School_21347_FISH_ID_21	Event_113_School_21347_FISH_ID_25	1.596303114	1.620163176	-0.023860062	M8	Control
Event_121_School_33815_FISH_ID_29	Event_121_School_33815_FISH_ID_4	1.567335475	1.577705642	-0.010370167	M4	Crowded_&_Hypoxia
Event_118_School_13736_FISH_ID_4	Event_118_School_13736_FISH_ID_3	1.532012053	1.560104212	-0.028092159	T1	Control
Event_046_School_20537_FISH_ID_10	Event_046_School_20537_FISH_ID_1	1.555071773	1.532823311	0.022248462	M2	Control
Event_092_School_46618_FISH_ID_10	Event_092_School_46618_FISH_ID_17	1.560478295	1.581591422	-0.021113126	M6	Hypoxia
Event_108_Wall_15425_FISH_ID_3	Event_108_Wall_15425_FISH_ID_2	1.612626957	1.538560749	0.074066208	T3	Crowded
Event_038_Wall_52012_FISH_ID_5	Event_038_Wall_52012_FISH_ID_8	1.556038715	1.553168095	0.00287062	T3	Crowded_&_Hypoxia
Event_093_School_37839_FISH_ID_7	Event_093_School_37839_FISH_ID_1	1.551127531	1.574668884	-0.023541353	M7	Crowded_&_Hypoxia
Event_068_Wall_13798_FISH_ID_10	Event_068_Wall_13798_FISH_ID_8	1.589874389	1.574832634	0.015041755	M8	Crowded_&_Hypoxia
Event_034_School_25828_FISH_ID_13	Event_034_School_25828_FISH_ID_4	1.589618339	1.557493804	0.032124536	T3	Control
Event_025_Wall_19690_FISH_ID_1	Event_025_Wall_19690_FISH_ID_2	1.564249948	1.556375864	0.007874085	M3	Crowded
Event_051_School_102812_FISH_ID_35	Event_051_School_102812_FISH_ID_32	1.547155918	1.517878706	0.029277211	M1	Control
Event_105_School_32642_FISH_ID_4	Event_105_School_32642_FISH_ID_6	1.536244752	1.578896086	-0.042651334	M7	Control
Event_033_School_30569_FISH_ID_10	Event_033_School_30569_FISH_ID_13	1.591266613	1.552951566	0.038315046	T2	Hypoxia
Event_024_Wall_17990_FISH_ID_3	Event_024_Wall_17990_FISH_ID_4	1.551312578	1.628811757	-0.077499179	M7	Hypoxia
Event_112_School_45158_FISH_ID_14	Event_112_School_45158_FISH_ID_27	1.534665037	1.614163446	-0.079498409	M3	Crowded_&_Hypoxia
Event_001_Wall_18249_FISH_ID_16	Event_001_Wall_18249_FISH_ID_1	1.631991989	1.566581441	0.065410548	M5	Crowded
Event_105_School_32642_FISH_ID_15	Event_105_School_32642_FISH_ID_7	1.574357661	1.544389031	0.029968631	M7	Control
Event_131_Wall_37628_FISH_ID_1	Event_131_Wall_37628_FISH_ID_25	1.55584182	1.543984453	0.011857367	M8	Hypoxia
Event_061_Wall_43936_FISH_ID_3	Event_061_Wall_43936_FISH_ID_14	1.616188299	1.582540827	0.033647472	M5	Crowded_&_Hypoxia
Event_051_School_100153_FISH_ID_32	Event_051_School_100153_FISH_ID_19	1.558736867	1.562706559	-0.003969693	M1	Control
Event_032_School_29130_FISH_ID_6	Event_032_School_29130_FISH_ID_5	1.546279823	1.532514289	0.013765534	M6	Control
Event_030_School_12336_FISH_ID_6	Event_030_School_12336_FISH_ID_9	1.606799808	1.580600076	0.026199732	T1	Crowded_&_Hypoxia
Event_001_School_24773_FISH_ID_26	Event_001_School_24773_FISH_ID_3	1.551489133	1.542215747	0.009273386	M5	Crowded
Event_032_School_29130_FISH_ID_7	Event_032_School_29130_FISH_ID_6	1.612396936	1.546279823	0.066117113	M6	Control
Event_130_Wall_12222_FISH_ID_1	Event_130_Wall_12222_FISH_ID_10	1.622445639	1.541923373	0.080522266	T2	Control
Event_061_Wall_44789_FISH_ID_7	Event_061_Wall_44789_FISH_ID_3	1.529832189	1.588825321	-0.058993133	M5	Crowded_&_Hypoxia
Event_073_School_73896_FISH_ID_10	Event_073_School_73896_FISH_ID_1	1.559463155	1.582651256	-0.0231881	M2	Crowded_&_Hypoxia
Event_112_School_47800_FISH_ID_8	Event_112_School_47800_FISH_ID_9	1.584674452	1.575953559	0.008720893	M3	Crowded_&_Hypoxia
Event_092_Wall_40104_FISH_ID_10	Event_092_Wall_40104_FISH_ID_7	1.560077468	1.616049276	-0.055971808	M6	Hypoxia
Event_068_Wall_16089_FISH_ID_21	Event_068_Wall_16089_FISH_ID_10	1.575024825	1.599612502	-0.024587677	M8	Crowded_&_Hypoxia
Event_025_School_25778_FISH_ID_12	Event_025_School_25778_FISH_ID_9	1.597810048	1.580448407	0.017361641	M3	Crowded
Event_048_School_25305_FISH_ID_13	Event_048_School_25305_FISH_ID_4	1.590500346	1.557863024	0.032637321	M5	Hypoxia
Event_103_Wall_18297_FISH_ID_15	Event_103_Wall_18297_FISH_ID_18	1.602877453	1.602117016	0.000760437	M5	Control
Event_005_Wall_27520_FISH_ID_4	Event_005_Wall_27520_FISH_ID_5	1.574562518	1.59279843	-0.018235913	M6	Crowded
Event_130_School_14941_FISH_ID_7	Event_130_School_14941_FISH_ID_8	1.623095038	1.594775895	0.028319143	T2	Control
Event_024_Wall_17576_FISH_ID_14	Event_024_Wall_17576_FISH_ID_13	1.557562744	1.545653086	0.011909658	M7	Hypoxia
Event_085_Wall_19400_FISH_ID_14	Event_085_Wall_19400_FISH_ID_3	1.545659998	1.552325118	-0.00666512	M1	Crowded_&_Hypoxia
Event_033_Wall_24776_FISH_ID_4	Event_033_Wall_24776_FISH_ID_6	1.587528983	1.601044409	-0.013515426	T2	Hypoxia
Event_113_School_21269_FISH_ID_16	Event_113_School_21269_FISH_ID_6	1.556696534	1.565790527	-0.009093993	M8	Control
Event_084_Wall_25470_FISH_ID_18	Event_084_Wall_25470_FISH_ID_4	1.575752754	1.57610561	-0.000352856	M8	Crowded
Event_084_Wall_25470_FISH_ID_2	Event_084_Wall_25470_FISH_ID_19	1.575785993	1.555241337	0.020544656	M8	Crowded
Event_068_School_23602_FISH_ID_1	Event_068_School_23602_FISH_ID_14	1.566668711	1.604809265	-0.038140553	M8	Crowded_&_Hypoxia
Event_096_Wall_15515_FISH_ID_14	Event_096_Wall_15515_FISH_ID_15	1.602605127	1.556900615	0.045704512	M4	Control
Event_085_School_24414_FISH_ID_34	Event_085_School_24414_FISH_ID_4	1.511533686	1.585057436	-0.073523751	M1	Crowded_&_Hypoxia
Event_076_Wall_14671_FISH_ID_5	Event_076_Wall_14671_FISH_ID_6	1.56531851	1.566668415	-0.001349905	M2	Crowded
Event_078_School_21798_FISH_ID_10	Event_078_School_21798_FISH_ID_14	1.596885855	1.587366168	0.009519687	M1	Hypoxia
Event_082_School_44211_FISH_ID_21	Event_082_School_44211_FISH_ID_3	1.563772279	1.565975931	-0.002203652	M4	Hypoxia
Event_093_School_34627_FISH_ID_13	Event_093_School_34627_FISH_ID_3	1.590331843	1.58645483	0.003877013	M7	Crowded_&_Hypoxia
Event_068_School_21770_FISH_ID_13	Event_068_School_21770_FISH_ID_20	1.577148729	1.578652143	-0.001503414	M8	Crowded_&_Hypoxia
Event_001_Wall_14228_FISH_ID_1	Event_001_Wall_14228_FISH_ID_14	1.528935475	1.60800909	-0.079073616	M5	Crowded
Event_048_Wall_14440_FISH_ID_3	Event_048_Wall_14440_FISH_ID_8	1.564006959	1.552090849	0.01191611	M5	Hypoxia
Event_085_School_24414_FISH_ID_16	Event_085_School_24414_FISH_ID_24	1.575622024	1.566388446	0.009233578	M1	Crowded_&_Hypoxia
Event_103_School_26408_FISH_ID_8	Event_103_School_26408_FISH_ID_22	1.618039505	1.620141593	-0.002102088	M5	Control
Event_085_School_24414_FISH_ID_14	Event_085_School_24414_FISH_ID_17	1.574092948	1.563701489	0.010391458	M1	Crowded_&_Hypoxia
Event_105_Wall_25622_FISH_ID_29	Event_105_Wall_25622_FISH_ID_5	1.525060411	1.553271024	-0.028210613	M7	Control
Event_035_School_33782_FISH_ID_17	Event_035_School_33782_FISH_ID_4	1.555174502	1.587628561	-0.032454059	M7	Crowded
Event_006_School_28093_FISH_ID_7	Event_006_School_28093_FISH_ID_9	1.545068851	1.557443598	-0.012374747	P	Control
Event_001_Wall_16249_FISH_ID_4	Event_001_Wall_16249_FISH_ID_5	1.584330253	1.588705451	-0.004375198	M5	Crowded
Event_035_School_32042_FISH_ID_22	Event_035_School_32042_FISH_ID_15	1.567295678	1.546289081	0.021006598	M7	Crowded
Event_092_School_44229_FISH_ID_1	Event_092_School_44229_FISH_ID_3	1.592888428	1.582932797	0.009955631	M6	Hypoxia
Event_025_Wall_16644_FISH_ID_3	Event_025_Wall_16644_FISH_ID_5	1.527082072	1.577365062	-0.050282991	M3	Crowded
Event_001_School_24773_FISH_ID_2	Event_001_School_24773_FISH_ID_20	1.564468324	1.522146335	0.042321989	M5	Crowded
Event_113_School_21121_FISH_ID_5	Event_113_School_21121_FISH_ID_4	1.567481253	1.579387742	-0.011906489	M8	Control
Event_001_Wall_18249_FISH_ID_21	Event_001_Wall_18249_FISH_ID_16	1.553064092	1.631991989	-0.078927897	M5	Crowded
Event_130_Wall_12222_FISH_ID_16	Event_130_Wall_12222_FISH_ID_2	1.600234785	1.618221682	-0.017986897	T2	Control
Event_112_School_45158_FISH_ID_11	Event_112_School_45158_FISH_ID_18	1.56011717	1.622033969	-0.061916798	M3	Crowded_&_Hypoxia
Event_033_Wall_25536_FISH_ID_4	Event_033_Wall_25536_FISH_ID_6	1.592950767	1.574410647	0.018540119	T2	Hypoxia
Event_051_Wall_95349_FISH_ID_12	Event_051_Wall_95349_FISH_ID_11	1.582453517	1.583278328	-0.000824811	M1	Control
Event_086_School_26314_FISH_ID_17	Event_086_School_26314_FISH_ID_5	1.576801683	1.558894904	0.017906778	P	Hypoxia
Event_051_Wall_98638_FISH_ID_17	Event_051_Wall_98638_FISH_ID_11	1.580632669	1.546685688	0.033946981	M1	Control
Event_084_Wall_23026_FISH_ID_11	Event_084_Wall_23026_FISH_ID_12	1.590979316	1.577162905	0.013816411	M8	Crowded
Event_051_Wall_98638_FISH_ID_12	Event_051_Wall_98638_FISH_ID_3	1.551591453	1.544487249	0.007104203	M1	Control
Event_092_School_46808_FISH_ID_29	Event_092_School_46808_FISH_ID_3	1.554989134	1.560213055	-0.005223921	M6	Hypoxia
Event_105_Wall_22908_FISH_ID_16	Event_105_Wall_22908_FISH_ID_2	1.556166034	1.580661566	-0.024495532	M7	Control
Event_116_Wall_16917_FISH_ID_23	Event_116_Wall_16917_FISH_ID_17	1.567840343	1.575446434	-0.007606091	P	Crowded
Event_068_Wall_13798_FISH_ID_4	Event_068_Wall_13798_FISH_ID_24	1.582507412	1.559030528	0.023476884	M8	Crowded_&_Hypoxia
Event_096_School_25848_FISH_ID_4	Event_096_School_25848_FISH_ID_9	1.536153033	1.608390657	-0.072237624	M4	Control
Event_051_Wall_97831_FISH_ID_23	Event_051_Wall_97831_FISH_ID_21	1.560332391	1.617430182	-0.057097791	M1	Control
Event_092_Wall_37404_FISH_ID_4	Event_092_Wall_37404_FISH_ID_5	1.564888001	1.576972668	-0.012084667	M6	Hypoxia
Event_084_School_37227_FISH_ID_12	Event_084_School_37227_FISH_ID_13	1.564163729	1.590840383	-0.026676654	M8	Crowded
Event_061_School_53217_FISH_ID_20	Event_061_School_53217_FISH_ID_21	1.573833407	1.584418318	-0.010584911	M5	Crowded_&_Hypoxia
Event_030_School_8715_FISH_ID_5	Event_030_School_8715_FISH_ID_2	1.591163674	1.555890142	0.035273532	T1	Crowded_&_Hypoxia
Event_069_School_14859_FISH_ID_2	Event_069_School_14859_FISH_ID_6	1.5732967	1.557286618	0.016010081	M2	Hypoxia
Event_005_Wall_25199_FISH_ID_3	Event_005_Wall_25199_FISH_ID_4	1.574617344	1.576340172	-0.001722828	M6	Crowded
Event_035_School_31166_FISH_ID_19	Event_035_School_31166_FISH_ID_24	1.558522271	1.555855523	0.002666747	M7	Crowded
Event_121_Wall_28676_FISH_ID_15	Event_121_Wall_28676_FISH_ID_16	1.598993286	1.580562726	0.01843056	M4	Crowded_&_Hypoxia
Event_046_School_20661_FISH_ID_1	Event_046_School_20661_FISH_ID_2	1.566044074	1.581981555	-0.015937481	M2	Control
Event_024_School_27672_FISH_ID_10	Event_024_School_27672_FISH_ID_9	1.575488537	1.575309979	0.000178558	M7	Hypoxia
Event_130_Wall_7142_FISH_ID_1	Event_130_Wall_7142_FISH_ID_6	1.578291144	1.575327745	0.002963399	T2	Control
Event_034_School_25828_FISH_ID_15	Event_034_School_25828_FISH_ID_16	1.566926914	1.61549636	-0.048569446	T3	Control
Event_085_School_24414_FISH_ID_26	Event_085_School_24414_FISH_ID_15	1.601894211	1.562299675	0.039594536	M1	Crowded_&_Hypoxia
Event_048_Wall_16470_FISH_ID_3	Event_048_Wall_16470_FISH_ID_4	1.575925627	1.56436357	0.011562057	M5	Hypoxia
Event_024_School_27672_FISH_ID_14	Event_024_School_27672_FISH_ID_12	1.583715648	1.517800223	0.065915425	M7	Hypoxia
Event_033_School_27801_FISH_ID_4	Event_033_School_27801_FISH_ID_12	1.557317554	1.604775349	-0.047457795	T2	Hypoxia
Event_092_Wall_35054_FISH_ID_3	Event_092_Wall_35054_FISH_ID_4	1.595298299	1.614814081	-0.019515782	M6	Hypoxia
Event_103_School_25558_FISH_ID_29	Event_103_School_25558_FISH_ID_3	1.619296179	1.554894293	0.064401885	M5	Control
Event_001_School_24773_FISH_ID_10	Event_001_School_24773_FISH_ID_11	1.560517481	1.567172924	-0.006655443	M5	Crowded
Event_113_School_21121_FISH_ID_3	Event_113_School_21121_FISH_ID_6	1.596536095	1.575667603	0.020868492	M8	Control
Event_030_Wall_6636_FISH_ID_1	Event_030_Wall_6636_FISH_ID_7	1.601525811	1.598493417	0.003032394	T1	Crowded_&_Hypoxia
Event_096_School_20236_FISH_ID_17	Event_096_School_20236_FISH_ID_15	1.55619343	1.547440404	0.008753026	M4	Control
Event_116_School_25573_FISH_ID_2	Event_116_School_25573_FISH_ID_4	1.576377761	1.550237033	0.026140727	P	Crowded
Event_006_Wall_18236_FISH_ID_1	Event_006_Wall_18236_FISH_ID_17	1.567031093	1.583633412	-0.016602318	P	Control
Event_051_School_100153_FISH_ID_21	Event_051_School_100153_FISH_ID_22	1.561381074	1.55331489	0.008066184	M1	Control
Event_048_Wall_14470_FISH_ID_16	Event_048_Wall_14470_FISH_ID_17	1.52436576	1.558467072	-0.034101312	M5	Hypoxia
Event_052_School_87489_FISH_ID_24	Event_052_School_87489_FISH_ID_4	1.555943426	1.592255113	-0.036311688	X	Control
Event_096_School_25848_FISH_ID_17	Event_096_School_25848_FISH_ID_19	1.604608899	1.52591766	0.078691239	M4	Control
Event_061_Wall_43936_FISH_ID_22	Event_061_Wall_43936_FISH_ID_4	1.611162006	1.591252026	0.01990998	M5	Crowded_&_Hypoxia
Event_024_School_24596_FISH_ID_1	Event_024_School_24596_FISH_ID_11	1.592733549	1.599171526	-0.006437977	M7	Hypoxia
Event_126_Wall_11308_FISH_ID_13	Event_126_Wall_11308_FISH_ID_15	1.58228346	1.576343209	0.005940251	T3	Hypoxia
Event_051_Wall_95349_FISH_ID_10	Event_051_Wall_95349_FISH_ID_1	1.55385189	1.577612928	-0.023761038	M1	Control
Event_131_School_44691_FISH_ID_30	Event_131_School_44691_FISH_ID_15	1.541199229	1.556019107	-0.014819877	M8	Hypoxia
Event_093_School_34627_FISH_ID_8	Event_093_School_34627_FISH_ID_7	1.556870048	1.60481871	-0.047948662	M7	Crowded_&_Hypoxia
Event_035_School_32042_FISH_ID_6	Event_035_School_32042_FISH_ID_9	1.554315733	1.558185635	-0.003869902	M7	Crowded
Event_034_Wall_17272_FISH_ID_10	Event_034_Wall_17272_FISH_ID_1	1.615183735	1.567332132	0.047851603	T3	Control
Event_034_Wall_18982_FISH_ID_5	Event_034_Wall_18982_FISH_ID_1	1.574327795	1.534232284	0.040095511	T3	Control
Event_034_Wall_17272_FISH_ID_17	Event_034_Wall_17272_FISH_ID_7	1.563022544	1.591561455	-0.02853891	T3	Control
Event_082_School_49012_FISH_ID_3	Event_082_School_49012_FISH_ID_23	1.587400573	1.588870419	-0.001469846	M4	Hypoxia
Event_068_School_21770_FISH_ID_14	Event_068_School_21770_FISH_ID_2	1.612489636	1.577923516	0.03456612	M8	Crowded_&_Hypoxia
Event_076_School_25845_FISH_ID_25	Event_076_School_25845_FISH_ID_7	1.545423096	1.636902896	-0.0914798	M2	Crowded
Event_092_School_46808_FISH_ID_12	Event_092_School_46808_FISH_ID_30	1.557279341	1.53418467	0.023094671	M6	Hypoxia
Event_105_School_38322_FISH_ID_4	Event_105_School_38322_FISH_ID_6	1.581837146	1.594665994	-0.012828848	M7	Control
Event_082_School_49012_FISH_ID_20	Event_082_School_49012_FISH_ID_19	1.631669973	1.563524803	0.06814517	M4	Hypoxia
Event_051_Wall_98638_FISH_ID_37	Event_051_Wall_98638_FISH_ID_12	1.623292764	1.551591453	0.071701312	M1	Control
Event_045_Wall_13189_FISH_ID_5	Event_045_Wall_13189_FISH_ID_7	1.60002026	1.582959063	0.017061197	M4	Crowded
Event_051_Wall_97831_FISH_ID_15	Event_051_Wall_97831_FISH_ID_5	1.589625712	1.565964376	0.023661336	M1	Control
Event_076_Wall_15147_FISH_ID_1	Event_076_Wall_15147_FISH_ID_3	1.547046051	1.57699324	-0.029947188	M2	Crowded
Event_069_Wall_7384_FISH_ID_2	Event_069_Wall_7384_FISH_ID_3	1.567586874	1.562394343	0.005192532	M2	Hypoxia
Event_069_Wall_8550_FISH_ID_14	Event_069_Wall_8550_FISH_ID_6	1.585212924	1.579135508	0.006077416	M2	Hypoxia
Event_061_Wall_43936_FISH_ID_1	Event_061_Wall_43936_FISH_ID_10	1.581149848	1.554439988	0.02670986	M5	Crowded_&_Hypoxia
Event_092_School_46618_FISH_ID_11	Event_092_School_46618_FISH_ID_47	1.547489183	1.581036093	-0.03354691	M6	Hypoxia
Event_118_Wall_11492_FISH_ID_16	Event_118_Wall_11492_FISH_ID_2	1.538047289	1.576516627	-0.038469338	T1	Control
Event_052_Wall_94559_FISH_ID_19	Event_052_Wall_94559_FISH_ID_17	1.537981556	1.551483151	-0.013501594	X	Control
Event_092_School_46808_FISH_ID_31	Event_092_School_46808_FISH_ID_35	1.598104971	1.563875644	0.034229327	M6	Hypoxia
Event_096_Wall_15515_FISH_ID_18	Event_096_Wall_15515_FISH_ID_15	1.542933728	1.556900615	-0.013966887	M4	Control
Event_005_School_35200_FISH_ID_8	Event_005_School_35200_FISH_ID_5	1.566339734	1.547971572	0.018368162	M6	Crowded
Event_121_Wall_28234_FISH_ID_10	Event_121_Wall_28234_FISH_ID_13	1.595452339	1.584281859	0.01117048	M4	Crowded_&_Hypoxia
Event_014_School_36954_FISH_ID_4	Event_014_School_36954_FISH_ID_1	1.565922588	1.577841211	-0.011918623	P	Crowded_&_Hypoxia
Event_084_School_34733_FISH_ID_5	Event_084_School_34733_FISH_ID_16	1.574564142	1.583413444	-0.008849303	M8	Crowded
Event_092_Wall_35054_FISH_ID_20	Event_092_Wall_35054_FISH_ID_3	1.53838778	1.595298299	-0.056910519	M6	Hypoxia
Event_094_Wall_10303_FISH_ID_1	Event_094_Wall_10303_FISH_ID_2	1.543761027	1.547616755	-0.003855728	T2	Crowded
Event_051_Wall_97831_FISH_ID_12	Event_051_Wall_97831_FISH_ID_20	1.575148028	1.527178281	0.047969747	M1	Control
Event_116_School_27073_FISH_ID_12	Event_116_School_27073_FISH_ID_21	1.522463614	1.579911511	-0.057447897	P	Crowded
Event_069_School_17895_FISH_ID_15	Event_069_School_17895_FISH_ID_2	1.524547524	1.583037627	-0.058490103	M2	Hypoxia
Event_126_Wall_7975_FISH_ID_16	Event_126_Wall_7975_FISH_ID_15	1.611948257	1.540058138	0.071890119	T3	Hypoxia
Event_092_School_46618_FISH_ID_8	Event_092_School_46618_FISH_ID_36	1.575743844	1.612005756	-0.036261912	M6	Hypoxia
Event_092_School_46808_FISH_ID_13	Event_092_School_46808_FISH_ID_38	1.594770437	1.584722477	0.01004796	M6	Hypoxia
Event_033_School_31529_FISH_ID_36	Event_033_School_31529_FISH_ID_5	1.579534069	1.576429734	0.003104336	T2	Hypoxia
Event_084_Wall_25470_FISH_ID_12	Event_084_Wall_25470_FISH_ID_11	1.574119269	1.560204208	0.013915061	M8	Crowded
Event_113_Wall_15656_FISH_ID_1	Event_113_Wall_15656_FISH_ID_2	1.601395424	1.545073296	0.056322128	M8	Control
Event_076_Wall_15147_FISH_ID_12	Event_076_Wall_15147_FISH_ID_17	1.584916543	1.584113613	0.00080293	M2	Crowded
Event_035_Wall_25414_FISH_ID_7	Event_035_Wall_25414_FISH_ID_2	1.564077773	1.566002359	-0.001924586	M7	Crowded
Event_067_Wall_7038_FISH_ID_16	Event_067_Wall_7038_FISH_ID_2	1.590556734	1.550639877	0.039916857	M1	Crowded
Event_001_Wall_16249_FISH_ID_22	Event_001_Wall_16249_FISH_ID_8	1.575421104	1.580148396	-0.004727292	M5	Crowded
Event_052_Wall_94559_FISH_ID_16	Event_052_Wall_94559_FISH_ID_6	1.556231167	1.565832503	-0.009601336	X	Control
Event_068_School_23602_FISH_ID_8	Event_068_School_23602_FISH_ID_5	1.590788501	1.554387544	0.036400957	M8	Crowded_&_Hypoxia
Event_048_Wall_14470_FISH_ID_14	Event_048_Wall_14470_FISH_ID_5	1.575480325	1.622608859	-0.047128534	M5	Hypoxia
Event_051_Wall_98638_FISH_ID_1	Event_051_Wall_98638_FISH_ID_4	1.557047236	1.581836756	-0.02478952	M1	Control
Event_061_School_53217_FISH_ID_19	Event_061_School_53217_FISH_ID_8	1.582942547	1.581378208	0.001564339	M5	Crowded_&_Hypoxia
Event_086_School_25399_FISH_ID_13	Event_086_School_25399_FISH_ID_14	1.579818277	1.528634554	0.051183723	P	Hypoxia
Event_105_School_32642_FISH_ID_10	Event_105_School_32642_FISH_ID_15	1.512638783	1.574357661	-0.061718878	M7	Control
Event_113_School_21347_FISH_ID_17	Event_113_School_21347_FISH_ID_11	1.601481731	1.520127317	0.081354414	M8	Control
Event_112_School_45158_FISH_ID_21	Event_112_School_45158_FISH_ID_22	1.519592563	1.582726631	-0.063134069	M3	Crowded_&_Hypoxia
Event_068_Wall_13798_FISH_ID_16	Event_068_Wall_13798_FISH_ID_18	1.555484905	1.573282341	-0.017797435	M8	Crowded_&_Hypoxia
Event_061_School_53217_FISH_ID_23	Event_061_School_53217_FISH_ID_26	1.603563327	1.588735737	0.01482759	M5	Crowded_&_Hypoxia
Event_001_Wall_18249_FISH_ID_5	Event_001_Wall_18249_FISH_ID_6	1.579701052	1.57807507	0.001625982	M5	Crowded
Event_113_Wall_18728_FISH_ID_18	Event_113_Wall_18728_FISH_ID_14	1.628669161	1.519395941	0.10927322	M8	Control
Event_024_School_27672_FISH_ID_24	Event_024_School_27672_FISH_ID_30	1.591914851	1.576807297	0.015107555	M7	Hypoxia
Event_073_School_68216_FISH_ID_17	Event_073_School_68216_FISH_ID_19	1.548155596	1.552315259	-0.004159663	M2	Crowded_&_Hypoxia
Event_067_Wall_12938_FISH_ID_10	Event_067_Wall_12938_FISH_ID_2	1.577337984	1.576840882	0.000497102	M1	Crowded
Event_025_Wall_19690_FISH_ID_4	Event_025_Wall_19690_FISH_ID_1	1.55631237	1.564249948	-0.007937578	M3	Crowded
Event_121_Wall_28676_FISH_ID_14	Event_121_Wall_28676_FISH_ID_15	1.547255002	1.598993286	-0.051738283	M4	Crowded_&_Hypoxia
Event_067_Wall_7038_FISH_ID_10	Event_067_Wall_7038_FISH_ID_2	1.521115696	1.550639877	-0.029524181	M1	Crowded
Event_032_School_27625_FISH_ID_22	Event_032_School_27625_FISH_ID_2	1.579709132	1.590256031	-0.010546899	M6	Control
Event_076_School_25845_FISH_ID_19	Event_076_School_25845_FISH_ID_21	1.516600618	1.584321693	-0.067721075	M2	Crowded
Event_092_School_46808_FISH_ID_18	Event_092_School_46808_FISH_ID_2	1.542604247	1.578674891	-0.036070643	M6	Hypoxia
Event_092_School_44229_FISH_ID_25	Event_092_School_44229_FISH_ID_14	1.534678175	1.575278756	-0.040600581	M6	Hypoxia
Event_086_Wall_21288_FISH_ID_6	Event_086_Wall_21288_FISH_ID_3	1.588270826	1.556260421	0.032010405	P	Hypoxia
Event_068_School_21770_FISH_ID_19	Event_068_School_21770_FISH_ID_2	1.574265134	1.577923516	-0.003658382	M8	Crowded_&_Hypoxia
Event_045_Wall_13189_FISH_ID_8	Event_045_Wall_13189_FISH_ID_7	1.541260034	1.582959063	-0.041699029	M4	Crowded
Event_086_School_25399_FISH_ID_18	Event_086_School_25399_FISH_ID_19	1.566480845	1.540070211	0.026410634	P	Hypoxia
Event_073_Wall_65496_FISH_ID_2	Event_073_Wall_65496_FISH_ID_7	1.567775825	1.556249248	0.011526577	M2	Crowded_&_Hypoxia
Event_116_School_27073_FISH_ID_26	Event_116_School_27073_FISH_ID_21	1.566025907	1.579911511	-0.013885604	P	Crowded
Event_068_Wall_13798_FISH_ID_17	Event_068_Wall_13798_FISH_ID_20	1.576452797	1.583958001	-0.007505203	M8	Crowded_&_Hypoxia
Event_067_School_13628_FISH_ID_1	Event_067_School_13628_FISH_ID_9	1.561098317	1.574194025	-0.013095707	M1	Crowded
Event_069_Wall_9548_FISH_ID_5	Event_069_Wall_9548_FISH_ID_4	1.580498838	1.581375539	-0.0008767	M2	Hypoxia
Event_061_School_53217_FISH_ID_6	Event_061_School_53217_FISH_ID_4	1.574216994	1.574159808	5.72E-05	M5	Crowded_&_Hypoxia
Event_126_School_18261_FISH_ID_9	Event_126_School_18261_FISH_ID_13	1.574855614	1.625264663	-0.050409049	T3	Hypoxia
Event_085_Wall_19400_FISH_ID_7	Event_085_Wall_19400_FISH_ID_8	1.573932503	1.519553397	0.054379107	M1	Crowded_&_Hypoxia
Event_033_School_31529_FISH_ID_2	Event_033_School_31529_FISH_ID_1	1.590152546	1.577879386	0.012273159	T2	Hypoxia
Event_069_Wall_9548_FISH_ID_12	Event_069_Wall_9548_FISH_ID_11	1.583499699	1.590016279	-0.006516581	M2	Hypoxia
Event_105_School_32642_FISH_ID_2	Event_105_School_32642_FISH_ID_1	1.591915359	1.56490151	0.027013849	M7	Control
Event_092_Wall_40104_FISH_ID_14	Event_092_Wall_40104_FISH_ID_16	1.562036521	1.556248827	0.005787694	M6	Hypoxia
Event_061_School_50623_FISH_ID_1	Event_061_School_50623_FISH_ID_11	1.551986131	1.546017381	0.00596875	M5	Crowded_&_Hypoxia
Event_114_School_18523_FISH_ID_11	Event_114_School_18523_FISH_ID_14	1.580811344	1.59239496	-0.011583616	T1	Hypoxia
Event_032_School_28871_FISH_ID_14	Event_032_School_28871_FISH_ID_20	1.575488798	1.555977302	0.019511496	M6	Control
Event_105_School_38322_FISH_ID_2	Event_105_School_38322_FISH_ID_17	1.547891131	1.5500673	-0.00217617	M7	Control
Event_076_Wall_15147_FISH_ID_11	Event_076_Wall_15147_FISH_ID_8	1.596323479	1.575265118	0.021058361	M2	Crowded
Event_051_School_100153_FISH_ID_24	Event_051_School_100153_FISH_ID_22	1.575713324	1.55331489	0.022398434	M1	Control
Event_051_Wall_98638_FISH_ID_16	Event_051_Wall_98638_FISH_ID_15	1.543927106	1.604520856	-0.06059375	M1	Control
Event_085_School_24414_FISH_ID_5	Event_085_School_24414_FISH_ID_4	1.583173548	1.585057436	-0.001883888	M1	Crowded_&_Hypoxia
Event_014_Wall_35666_FISH_ID_1	Event_014_Wall_35666_FISH_ID_2	1.577432317	1.575196553	0.002235765	P	Crowded_&_Hypoxia
Event_121_School_33815_FISH_ID_17	Event_121_School_33815_FISH_ID_7	1.550146679	1.581499144	-0.031352466	M4	Crowded_&_Hypoxia
Event_126_School_20453_FISH_ID_20	Event_126_School_20453_FISH_ID_14	1.617989587	1.57734947	0.040640117	T3	Hypoxia
Event_076_School_25845_FISH_ID_24	Event_076_School_25845_FISH_ID_19	1.57454228	1.516600618	0.057941662	M2	Crowded
Event_069_School_17895_FISH_ID_6	Event_069_School_17895_FISH_ID_15	1.511462219	1.524547524	-0.013085305	M2	Hypoxia
Event_061_Wall_43936_FISH_ID_17	Event_061_Wall_43936_FISH_ID_7	1.593542141	1.573804355	0.019737786	M5	Crowded_&_Hypoxia
Event_092_School_44229_FISH_ID_8	Event_092_School_44229_FISH_ID_9	1.578264933	1.566584634	0.011680299	M6	Hypoxia
Event_106_Wall_44384_FISH_ID_2	Event_106_Wall_44384_FISH_ID_3	1.59011056	1.57633806	0.0137725	T1	Crowded
Event_114_School_14333_FISH_ID_10	Event_114_School_14333_FISH_ID_9	1.558226661	1.580006549	-0.021779888	T1	Hypoxia
Event_092_School_46808_FISH_ID_33	Event_092_School_46808_FISH_ID_29	1.574638508	1.554989134	0.019649375	M6	Hypoxia
Event_093_School_34627_FISH_ID_18	Event_093_School_34627_FISH_ID_5	1.550049375	1.616686656	-0.066637281	M7	Crowded_&_Hypoxia
Event_045_School_21212_FISH_ID_3	Event_045_School_21212_FISH_ID_13	1.547415628	1.561658999	-0.014243371	M4	Crowded
Event_121_School_33815_FISH_ID_16	Event_121_School_33815_FISH_ID_6	1.548818349	1.574411549	-0.025593199	M4	Crowded_&_Hypoxia
Event_061_School_51592_FISH_ID_5	Event_061_School_51592_FISH_ID_11	1.597204835	1.551535807	0.045669028	M5	Crowded_&_Hypoxia
Event_130_School_19983_FISH_ID_5	Event_130_School_19983_FISH_ID_6	1.574323315	1.562164839	0.012158476	T2	Control
Event_032_School_29130_FISH_ID_27	Event_032_School_29130_FISH_ID_3	1.552817454	1.577789053	-0.0249716	M6	Control
Event_112_School_45158_FISH_ID_6	Event_112_School_45158_FISH_ID_15	1.54324376	1.596015033	-0.052771274	M3	Crowded_&_Hypoxia
Event_051_School_100414_FISH_ID_6	Event_051_School_100414_FISH_ID_5	1.528299173	1.550743072	-0.022443898	M1	Control
Event_092_School_44229_FISH_ID_4	Event_092_School_44229_FISH_ID_25	1.56681003	1.534678175	0.032131855	M6	Hypoxia
Event_113_School_21347_FISH_ID_3	Event_113_School_21347_FISH_ID_5	1.540642232	1.567346051	-0.026703819	M8	Control
Event_005_School_34766_FISH_ID_16	Event_005_School_34766_FISH_ID_18	1.613868963	1.538103769	0.075765194	M6	Crowded
Event_046_School_20537_FISH_ID_20	Event_046_School_20537_FISH_ID_2	1.590568839	1.56012315	0.030445689	M2	Control
Event_116_School_27073_FISH_ID_2	Event_116_School_27073_FISH_ID_29	1.585026622	1.595997076	-0.010970454	P	Crowded
Event_092_School_44229_FISH_ID_17	Event_092_School_44229_FISH_ID_22	1.551185996	1.601329117	-0.050143121	M6	Hypoxia
Event_106_Wall_44384_FISH_ID_5	Event_106_Wall_44384_FISH_ID_7	1.523837159	1.536921329	-0.013084169	T1	Crowded
Event_106_School_46800_FISH_ID_3	Event_106_School_46800_FISH_ID_4	1.5842151	1.536972713	0.047242387	T1	Crowded
Event_076_Wall_14671_FISH_ID_2	Event_076_Wall_14671_FISH_ID_3	1.580890475	1.574796257	0.006094218	M2	Crowded
Event_035_School_33782_FISH_ID_11	Event_035_School_33782_FISH_ID_14	1.554847832	1.56683045	-0.011982618	M7	Crowded
Event_034_Wall_18982_FISH_ID_11	Event_034_Wall_18982_FISH_ID_9	1.575035655	1.576251575	-0.00121592	T3	Control
Event_103_Wall_15101_FISH_ID_14	Event_103_Wall_15101_FISH_ID_10	1.517570991	1.586936856	-0.069365866	M5	Control
Event_105_Wall_22908_FISH_ID_21	Event_105_Wall_22908_FISH_ID_24	1.5264634	1.587437211	-0.060973811	M7	Control
Event_001_School_26949_FISH_ID_2	Event_001_School_26949_FISH_ID_1	1.573788636	1.577506372	-0.003717735	M5	Crowded
Event_045_School_21212_FISH_ID_10	Event_045_School_21212_FISH_ID_12	1.614962725	1.540863173	0.074099551	M4	Crowded
Event_131_School_43291_FISH_ID_10	Event_131_School_43291_FISH_ID_40	1.54790307	1.556682244	-0.008779174	M8	Hypoxia
Event_130_Wall_7142_FISH_ID_15	Event_130_Wall_7142_FISH_ID_4	1.575325122	1.615433426	-0.040108304	T2	Control
Event_051_School_100414_FISH_ID_10	Event_051_School_100414_FISH_ID_4	1.5889442	1.540085682	0.048858517	M1	Control
Event_076_School_16772_FISH_ID_23	Event_076_School_16772_FISH_ID_31	1.539093268	1.542135173	-0.003041905	M2	Crowded
Event_073_School_68216_FISH_ID_10	Event_073_School_68216_FISH_ID_5	1.584308371	1.564132692	0.020175678	M2	Crowded_&_Hypoxia
Event_001_School_23849_FISH_ID_8	Event_001_School_23849_FISH_ID_11	1.54851026	1.588743516	-0.040233256	M5	Crowded
Event_024_School_27672_FISH_ID_35	Event_024_School_27672_FISH_ID_39	1.553321475	1.550384884	0.002936591	M7	Hypoxia
Event_048_School_24137_FISH_ID_8	Event_048_School_24137_FISH_ID_6	1.587185693	1.601208125	-0.014022433	M5	Hypoxia
Event_069_School_17895_FISH_ID_19	Event_069_School_17895_FISH_ID_2	1.543233729	1.583037627	-0.039803897	M2	Hypoxia
Event_035_Wall_25414_FISH_ID_1	Event_035_Wall_25414_FISH_ID_11	1.578978507	1.609744757	-0.030766249	M7	Crowded
Event_061_Wall_43936_FISH_ID_6	Event_061_Wall_43936_FISH_ID_24	1.590720587	1.51344045	0.077280136	M5	Crowded_&_Hypoxia
Event_116_School_27073_FISH_ID_15	Event_116_School_27073_FISH_ID_18	1.546756945	1.589649483	-0.042892537	P	Crowded
Event_103_School_25558_FISH_ID_18	Event_103_School_25558_FISH_ID_30	1.525960748	1.565024057	-0.039063309	M5	Control
Event_097_Wall_29096_FISH_ID_5	Event_097_Wall_29096_FISH_ID_7	1.55129429	1.566905841	-0.015611552	M6	Crowded_&_Hypoxia
Event_121_School_33815_FISH_ID_10	Event_121_School_33815_FISH_ID_11	1.595609026	1.564225949	0.031383077	M4	Crowded_&_Hypoxia
Event_092_School_44229_FISH_ID_11	Event_092_School_44229_FISH_ID_1	1.585012126	1.592888428	-0.007876302	M6	Hypoxia
Event_069_School_17730_FISH_ID_3	Event_069_School_17730_FISH_ID_4	1.562594309	1.574239306	-0.011644997	M2	Hypoxia
Event_096_Wall_15559_FISH_ID_10	Event_096_Wall_15559_FISH_ID_12	1.562063622	1.554188743	0.007874878	M4	Control
Event_034_School_25828_FISH_ID_5	Event_034_School_25828_FISH_ID_16	1.567481984	1.61549636	-0.048014376	T3	Control
Event_131_Wall_31937_FISH_ID_11	Event_131_Wall_31937_FISH_ID_2	1.609768784	1.520569917	0.089198867	M8	Hypoxia
Event_067_Wall_7038_FISH_ID_1	Event_067_Wall_7038_FISH_ID_10	1.576289626	1.521115696	0.05517393	M1	Crowded
Event_094_Wall_10775_FISH_ID_5	Event_094_Wall_10775_FISH_ID_4	1.549739409	1.559189688	-0.009450279	T2	Crowded
Event_051_School_100153_FISH_ID_23	Event_051_School_100153_FISH_ID_21	1.564005756	1.561381074	0.002624682	M1	Control
Event_068_School_23602_FISH_ID_16	Event_068_School_23602_FISH_ID_15	1.592612745	1.61747478	-0.024862035	M8	Crowded_&_Hypoxia
Event_035_Wall_20697_FISH_ID_18	Event_035_Wall_20697_FISH_ID_2	1.511591304	1.549346947	-0.037755643	M7	Crowded
Event_093_Wall_22223_FISH_ID_3	Event_093_Wall_22223_FISH_ID_7	1.565117347	1.530018793	0.035098554	M7	Crowded_&_Hypoxia
Event_106_Wall_41634_FISH_ID_1	Event_106_Wall_41634_FISH_ID_2	1.617820379	1.564892329	0.052928051	T1	Crowded
Event_034_School_30726_FISH_ID_19	Event_034_School_30726_FISH_ID_16	1.614091902	1.610313571	0.003778331	T3	Control
Event_096_School_20236_FISH_ID_25	Event_096_School_20236_FISH_ID_34	1.552615559	1.551420742	0.001194818	M4	Control
Event_114_School_14333_FISH_ID_8	Event_114_School_14333_FISH_ID_10	1.577358003	1.558226661	0.019131342	T1	Hypoxia
Event_113_School_21347_FISH_ID_31	Event_113_School_21347_FISH_ID_30	1.565361363	1.561551389	0.003809974	M8	Control
Event_084_School_34733_FISH_ID_30	Event_084_School_34733_FISH_ID_32	1.594082282	1.593493896	0.000588386	M8	Crowded
Event_045_School_21485_FISH_ID_10	Event_045_School_21485_FISH_ID_9	1.576129146	1.54542776	0.030701386	M4	Crowded
Event_084_Wall_23026_FISH_ID_13	Event_084_Wall_23026_FISH_ID_29	1.582088687	1.580025883	0.002062804	M8	Crowded
Event_046_School_18894_FISH_ID_4	Event_046_School_18894_FISH_ID_7	1.566256308	1.525761533	0.040494775	M2	Control
Event_113_School_21347_FISH_ID_6	Event_113_School_21347_FISH_ID_29	1.525784203	1.566101056	-0.040316854	M8	Control
Event_084_School_34733_FISH_ID_15	Event_084_School_34733_FISH_ID_16	1.558776506	1.583413444	-0.024636938	M8	Crowded
Event_067_School_13628_FISH_ID_18	Event_067_School_13628_FISH_ID_17	1.574125047	1.582355937	-0.00823089	M1	Crowded
Event_005_School_33460_FISH_ID_7	Event_005_School_33460_FISH_ID_19	1.566917477	1.540496653	0.026420823	M6	Crowded
Event_113_Wall_18728_FISH_ID_2	Event_113_Wall_18728_FISH_ID_9	1.579538569	1.57672146	0.00281711	M8	Control
Event_082_School_48611_FISH_ID_33	Event_082_School_48611_FISH_ID_17	1.614915631	1.56633204	0.048583592	M4	Hypoxia
Event_116_School_31613_FISH_ID_24	Event_116_School_31613_FISH_ID_21	1.59326269	1.61755257	-0.02428988	P	Crowded
Event_105_Wall_25622_FISH_ID_7	Event_105_Wall_25622_FISH_ID_31	1.599105247	1.55566663	0.043438617	M7	Control
Event_096_Wall_15559_FISH_ID_13	Event_096_Wall_15559_FISH_ID_10	1.557436926	1.562063622	-0.004626696	M4	Control
Event_032_School_29130_FISH_ID_25	Event_032_School_29130_FISH_ID_3	1.628589	1.577789053	0.050799947	M6	Control
Event_082_Wall_38279_FISH_ID_2	Event_082_Wall_38279_FISH_ID_3	1.597274837	1.535184169	0.062090667	M4	Hypoxia
Event_067_Wall_12938_FISH_ID_7	Event_067_Wall_12938_FISH_ID_8	1.557374893	1.591070893	-0.033696	M1	Crowded
Event_121_Wall_28234_FISH_ID_8	Event_121_Wall_28234_FISH_ID_9	1.608367746	1.580198313	0.028169433	M4	Crowded_&_Hypoxia
Event_131_School_44691_FISH_ID_8	Event_131_School_44691_FISH_ID_9	1.54782183	1.595027241	-0.047205411	M8	Hypoxia
Event_052_School_86303_FISH_ID_17	Event_052_School_86303_FISH_ID_18	1.517947862	1.55060273	-0.032654867	X	Control
Event_034_Wall_18982_FISH_ID_19	Event_034_Wall_18982_FISH_ID_7	1.547089826	1.526765132	0.020324694	T3	Control
Event_092_Wall_40104_FISH_ID_12	Event_092_Wall_40104_FISH_ID_10	1.549959565	1.560077468	-0.010117903	M6	Hypoxia
Event_033_School_27801_FISH_ID_17	Event_033_School_27801_FISH_ID_12	1.520990225	1.604775349	-0.083785123	T2	Hypoxia
Event_085_School_28229_FISH_ID_26	Event_085_School_28229_FISH_ID_27	1.599745545	1.574681577	0.025063967	M1	Crowded_&_Hypoxia
Event_024_Wall_17576_FISH_ID_3	Event_024_Wall_17576_FISH_ID_4	1.624211306	1.554535555	0.069675751	M7	Hypoxia
Event_014_School_39919_FISH_ID_5	Event_014_School_39919_FISH_ID_7	1.606455963	1.575520083	0.03093588	P	Crowded_&_Hypoxia
Event_121_School_38003_FISH_ID_17	Event_121_School_38003_FISH_ID_6	1.550152966	1.576634487	-0.026481522	M4	Crowded_&_Hypoxia
Event_131_School_39872_FISH_ID_25	Event_131_School_39872_FISH_ID_15	1.581139975	1.615090642	-0.033950666	M8	Hypoxia
Event_068_School_23602_FISH_ID_21	Event_068_School_23602_FISH_ID_9	1.605763232	1.567155793	0.038607439	M8	Crowded_&_Hypoxia
Event_061_Wall_44789_FISH_ID_17	Event_061_Wall_44789_FISH_ID_6	1.575573488	1.585118963	-0.009545475	M5	Crowded_&_Hypoxia
Event_076_Wall_14043_FISH_ID_11	Event_076_Wall_14043_FISH_ID_2	1.574570021	1.585909265	-0.011339244	M2	Crowded
Event_105_School_38322_FISH_ID_14	Event_105_School_38322_FISH_ID_15	1.522742895	1.529909317	-0.007166423	M7	Control
Event_024_Wall_18383_FISH_ID_13	Event_024_Wall_18383_FISH_ID_12	1.605071772	1.522614065	0.082457707	M7	Hypoxia
Event_105_School_35110_FISH_ID_31	Event_105_School_35110_FISH_ID_14	1.554193684	1.550416919	0.003776765	M7	Control
Event_114_Wall_10040_FISH_ID_5	Event_114_Wall_10040_FISH_ID_6	1.574465199	1.547413381	0.027051818	T1	Hypoxia
Event_001_School_23849_FISH_ID_19	Event_001_School_23849_FISH_ID_18	1.548049595	1.515192023	0.032857572	M5	Crowded
Event_005_School_34766_FISH_ID_2	Event_005_School_34766_FISH_ID_12	1.615532889	1.574404604	0.041128285	M6	Crowded
Event_076_School_24111_FISH_ID_27	Event_076_School_24111_FISH_ID_26	1.581205809	1.541685387	0.039520422	M2	Crowded
Event_067_Wall_7038_FISH_ID_6	Event_067_Wall_7038_FISH_ID_16	1.557449428	1.590556734	-0.033107306	M1	Crowded
Event_045_School_21212_FISH_ID_1	Event_045_School_21212_FISH_ID_7	1.560509448	1.59949284	-0.038983391	M4	Crowded
Event_105_Wall_22908_FISH_ID_18	Event_105_Wall_22908_FISH_ID_2	1.548418704	1.580661566	-0.032242863	M7	Control
Event_097_School_41261_FISH_ID_5	Event_097_School_41261_FISH_ID_6	1.525759581	1.558225931	-0.03246635	M6	Crowded_&_Hypoxia
Event_045_School_21485_FISH_ID_6	Event_045_School_21485_FISH_ID_5	1.575149284	1.59165737	-0.016508086	M4	Crowded
Event_046_School_20661_FISH_ID_5	Event_046_School_20661_FISH_ID_11	1.575588155	1.593349515	-0.01776136	M2	Control
Event_051_School_100153_FISH_ID_17	Event_051_School_100153_FISH_ID_40	1.586311661	1.55761882	0.028692841	M1	Control
Event_045_School_21485_FISH_ID_4	Event_045_School_21485_FISH_ID_2	1.583761418	1.575703122	0.008058296	M4	Crowded
Event_092_Wall_40104_FISH_ID_1	Event_092_Wall_40104_FISH_ID_12	1.581248491	1.549959565	0.031288927	M6	Hypoxia
Event_112_School_45764_FISH_ID_1	Event_112_School_45764_FISH_ID_14	1.578974583	1.599113885	-0.020139302	M3	Crowded_&_Hypoxia
Event_103_Wall_15101_FISH_ID_1	Event_103_Wall_15101_FISH_ID_3	1.562676938	1.546371194	0.016305744	M5	Control
Event_131_School_39872_FISH_ID_42	Event_131_School_39872_FISH_ID_26	1.553778643	1.561302303	-0.00752366	M8	Hypoxia
Event_112_School_45158_FISH_ID_1	Event_112_School_45158_FISH_ID_14	1.560297069	1.534665037	0.025632032	M3	Crowded_&_Hypoxia
Event_068_School_23602_FISH_ID_3	Event_068_School_23602_FISH_ID_7	1.54743883	1.584159249	-0.036720418	M8	Crowded_&_Hypoxia
Event_114_School_14333_FISH_ID_5	Event_114_School_14333_FISH_ID_6	1.546251466	1.587009107	-0.040757642	T1	Hypoxia
Event_118_Wall_6658_FISH_ID_7	Event_118_Wall_6658_FISH_ID_5	1.590252164	1.578291647	0.011960517	T1	Control
Event_130_School_16442_FISH_ID_8	Event_130_School_16442_FISH_ID_9	1.592154096	1.597573261	-0.005419165	T2	Control
Event_082_School_48611_FISH_ID_4	Event_082_School_48611_FISH_ID_6	1.566801241	1.548188917	0.018612323	M4	Hypoxia
Event_068_School_23602_FISH_ID_18	Event_068_School_23602_FISH_ID_16	1.590534281	1.592612745	-0.002078464	M8	Crowded_&_Hypoxia
Event_085_Wall_15831_FISH_ID_17	Event_085_Wall_15831_FISH_ID_11	1.593354887	1.562797852	0.030557035	M1	Crowded_&_Hypoxia
Event_105_Wall_25622_FISH_ID_9	Event_105_Wall_25622_FISH_ID_31	1.576369947	1.55566663	0.020703317	M7	Control
Event_051_Wall_97831_FISH_ID_13	Event_051_Wall_97831_FISH_ID_14	1.563673528	1.588991847	-0.025318319	M1	Control
Event_035_School_32042_FISH_ID_30	Event_035_School_32042_FISH_ID_3	1.516963909	1.567776369	-0.05081246	M7	Crowded
Event_092_Wall_37404_FISH_ID_9	Event_092_Wall_37404_FISH_ID_1	1.608672562	1.576056404	0.032616158	M6	Hypoxia
Event_048_Wall_16470_FISH_ID_9	Event_048_Wall_16470_FISH_ID_25	1.508093277	1.547148072	-0.039054795	M5	Hypoxia
Event_025_School_28572_FISH_ID_2	Event_025_School_28572_FISH_ID_8	1.59583742	1.566059774	0.029777646	M3	Crowded
Event_051_Wall_97831_FISH_ID_7	Event_051_Wall_97831_FISH_ID_6	1.539920638	1.609434695	-0.069514057	M1	Control
Event_069_School_14859_FISH_ID_17	Event_069_School_14859_FISH_ID_13	1.576759271	1.629737749	-0.052978479	M2	Hypoxia
Event_076_Wall_15147_FISH_ID_15	Event_076_Wall_15147_FISH_ID_12	1.582391915	1.584916543	-0.002524629	M2	Crowded
Event_084_Wall_22179_FISH_ID_15	Event_084_Wall_22179_FISH_ID_2	1.576104504	1.620380046	-0.044275542	M8	Crowded
Event_051_Wall_98638_FISH_ID_24	Event_051_Wall_98638_FISH_ID_21	1.590485343	1.601356755	-0.010871412	M1	Control
Event_032_School_27625_FISH_ID_6	Event_032_School_27625_FISH_ID_7	1.618178529	1.613979224	0.004199306	M6	Control
Event_114_Wall_10450_FISH_ID_1	Event_114_Wall_10450_FISH_ID_2	1.574807664	1.579661326	-0.004853662	T1	Hypoxia
Event_038_Wall_52115_FISH_ID_1	Event_038_Wall_52115_FISH_ID_2	1.556522836	1.558669909	-0.002147073	T3	Crowded_&_Hypoxia
Event_006_School_28093_FISH_ID_11	Event_006_School_28093_FISH_ID_6	1.504107102	1.541698313	-0.037591211	P	Control
Event_061_School_53217_FISH_ID_25	Event_061_School_53217_FISH_ID_18	1.588791417	1.57852674	0.010264678	M5	Crowded_&_Hypoxia
Event_014_School_39102_FISH_ID_2	Event_014_School_39102_FISH_ID_11	1.576381982	1.544310569	0.032071412	P	Crowded_&_Hypoxia
Event_076_Wall_14671_FISH_ID_7	Event_076_Wall_14671_FISH_ID_5	1.562240653	1.56531851	-0.003077857	M2	Crowded
Event_085_School_23394_FISH_ID_1	Event_085_School_23394_FISH_ID_10	1.576430962	1.522043073	0.05438789	M1	Crowded_&_Hypoxia
Event_118_School_13732_FISH_ID_1	Event_118_School_13732_FISH_ID_18	1.554329542	1.56692645	-0.012596908	T1	Control
Event_130_School_19983_FISH_ID_9	Event_130_School_19983_FISH_ID_14	1.56634272	1.585545366	-0.019202646	T2	Control
Event_052_Wall_90326_FISH_ID_10	Event_052_Wall_90326_FISH_ID_5	1.542007759	1.566508652	-0.024500894	X	Control
Event_116_School_31613_FISH_ID_8	Event_116_School_31613_FISH_ID_16	1.540296345	1.586044406	-0.045748061	P	Crowded
Event_033_School_30569_FISH_ID_4	Event_033_School_30569_FISH_ID_32	1.604263185	1.572136909	0.032126276	T2	Hypoxia
Event_069_Wall_8550_FISH_ID_1	Event_069_Wall_8550_FISH_ID_12	1.519971555	1.524673601	-0.004702046	M2	Hypoxia
Event_024_School_24596_FISH_ID_37	Event_024_School_24596_FISH_ID_34	1.517898837	1.633943039	-0.116044202	M7	Hypoxia
Event_084_School_36004_FISH_ID_31	Event_084_School_36004_FISH_ID_5	1.565418089	1.55500497	0.010413118	M8	Crowded
Event_131_School_39872_FISH_ID_20	Event_131_School_39872_FISH_ID_43	1.582619871	1.576123994	0.006495877	M8	Hypoxia
Event_069_School_17730_FISH_ID_6	Event_069_School_17730_FISH_ID_4	1.524310814	1.574239306	-0.049928492	M2	Hypoxia
Event_076_Wall_14671_FISH_ID_8	Event_076_Wall_14671_FISH_ID_10	1.567860761	1.584113131	-0.01625237	M2	Crowded
Event_025_Wall_16644_FISH_ID_9	Event_025_Wall_16644_FISH_ID_8	1.613318658	1.575953181	0.037365478	M3	Crowded
Event_092_Wall_40104_FISH_ID_21	Event_092_Wall_40104_FISH_ID_15	1.545810761	1.562779107	-0.016968346	M6	Hypoxia
Event_005_School_34766_FISH_ID_10	Event_005_School_34766_FISH_ID_11	1.566563015	1.578849255	-0.01228624	M6	Crowded
Event_048_Wall_14470_FISH_ID_28	Event_048_Wall_14470_FISH_ID_14	1.549963507	1.575480325	-0.025516819	M5	Hypoxia
Event_130_School_19983_FISH_ID_1	Event_130_School_19983_FISH_ID_13	1.582872849	1.574960319	0.007912531	T2	Control
Event_092_School_44229_FISH_ID_21	Event_092_School_44229_FISH_ID_17	1.544860332	1.551185996	-0.006325664	M6	Hypoxia
Event_014_Wall_35666_FISH_ID_4	Event_014_Wall_35666_FISH_ID_2	1.576071733	1.575196553	0.000875181	P	Crowded_&_Hypoxia
Event_033_School_30569_FISH_ID_5	Event_033_School_30569_FISH_ID_17	1.596520739	1.583462697	0.013058042	T2	Hypoxia
Event_045_School_21212_FISH_ID_9	Event_045_School_21212_FISH_ID_18	1.566751471	1.542763063	0.023988407	M4	Crowded
Event_069_School_17895_FISH_ID_23	Event_069_School_17895_FISH_ID_7	1.558057994	1.575104801	-0.017046807	M2	Hypoxia
Event_024_School_24596_FISH_ID_35	Event_024_School_24596_FISH_ID_37	1.527328575	1.517898837	0.009429739	M7	Hypoxia
Event_076_School_24111_FISH_ID_5	Event_076_School_24111_FISH_ID_4	1.574441828	1.519949735	0.054492093	M2	Crowded
Event_034_School_30139_FISH_ID_1	Event_034_School_30139_FISH_ID_18	1.577082323	1.557466979	0.019615344	T3	Control
Event_121_Wall_24408_FISH_ID_8	Event_121_Wall_24408_FISH_ID_6	1.517876159	1.617053062	-0.099176903	M4	Crowded_&_Hypoxia
Event_035_School_33782_FISH_ID_6	Event_035_School_33782_FISH_ID_5	1.62556815	1.567096042	0.058472108	M7	Crowded
Event_076_School_16772_FISH_ID_19	Event_076_School_16772_FISH_ID_11	1.555252741	1.574973788	-0.019721046	M2	Crowded
Event_097_School_41261_FISH_ID_1	Event_097_School_41261_FISH_ID_12	1.593611184	1.553319276	0.040291908	M6	Crowded_&_Hypoxia
Event_112_School_47800_FISH_ID_19	Event_112_School_47800_FISH_ID_12	1.588438746	1.59635124	-0.007912493	M3	Crowded_&_Hypoxia
Event_126_Wall_7975_FISH_ID_5	Event_126_Wall_7975_FISH_ID_6	1.555545488	1.554700616	0.000844873	T3	Hypoxia
Event_105_School_38322_FISH_ID_1	Event_105_School_38322_FISH_ID_15	1.550664163	1.529909317	0.020754846	M7	Control
Event_078_School_21798_FISH_ID_9	Event_078_School_21798_FISH_ID_8	1.583145789	1.57392323	0.009222559	M1	Hypoxia
Event_082_Wall_38237_FISH_ID_2	Event_082_Wall_38237_FISH_ID_7	1.547717824	1.589589228	-0.041871404	M4	Hypoxia
Event_108_Wall_12025_FISH_ID_7	Event_108_Wall_12025_FISH_ID_9	1.557461359	1.573558016	-0.016096657	T3	Crowded
Event_033_School_27801_FISH_ID_8	Event_033_School_27801_FISH_ID_9	1.544659775	1.563408845	-0.01874907	T2	Hypoxia
Event_116_School_27073_FISH_ID_1	Event_116_School_27073_FISH_ID_10	1.575906937	1.633929062	-0.058022125	P	Crowded
Event_118_Wall_6658_FISH_ID_3	Event_118_Wall_6658_FISH_ID_2	1.597705134	1.555876438	0.041828696	T1	Control
Event_092_School_44229_FISH_ID_19	Event_092_School_44229_FISH_ID_11	1.539381544	1.585012126	-0.045630582	M6	Hypoxia
Event_097_Wall_24621_FISH_ID_12	Event_097_Wall_24621_FISH_ID_13	1.60073987	1.529183554	0.071556316	M6	Crowded_&_Hypoxia
Event_052_Wall_96067_FISH_ID_24	Event_052_Wall_96067_FISH_ID_5	1.558330187	1.574373364	-0.016043176	X	Control
Event_131_School_43291_FISH_ID_11	Event_131_School_43291_FISH_ID_12	1.551508137	1.533451655	0.018056482	M8	Hypoxia
Event_068_Wall_16089_FISH_ID_2	Event_068_Wall_16089_FISH_ID_7	1.602864305	1.546367356	0.056496949	M8	Crowded_&_Hypoxia
Event_014_School_39102_FISH_ID_12	Event_014_School_39102_FISH_ID_5	1.579987502	1.559109786	0.020877717	P	Crowded_&_Hypoxia
Event_005_Wall_24839_FISH_ID_23	Event_005_Wall_24839_FISH_ID_8	1.57507977	1.576566577	-0.001486807	M6	Crowded
Event_084_School_34733_FISH_ID_24	Event_084_School_34733_FISH_ID_25	1.59235672	1.586890987	0.005465732	M8	Crowded
Event_103_School_27573_FISH_ID_10	Event_103_School_27573_FISH_ID_15	1.548143276	1.524168479	0.023974797	M5	Control
Event_001_School_23849_FISH_ID_6	Event_001_School_23849_FISH_ID_5	1.612492716	1.577520089	0.034972627	M5	Crowded
Event_112_Wall_38297_FISH_ID_18	Event_112_Wall_38297_FISH_ID_17	1.510796861	1.583974092	-0.073177231	M3	Crowded_&_Hypoxia
Event_001_Wall_14228_FISH_ID_16	Event_001_Wall_14228_FISH_ID_2	1.566147635	1.596481277	-0.030333642	M5	Crowded
Event_068_School_21770_FISH_ID_17	Event_068_School_21770_FISH_ID_9	1.560033905	1.584961285	-0.024927381	M8	Crowded_&_Hypoxia
Event_069_Wall_8550_FISH_ID_10	Event_069_Wall_8550_FISH_ID_6	1.526724302	1.579135508	-0.052411206	M2	Hypoxia
Event_034_School_25828_FISH_ID_1	Event_034_School_25828_FISH_ID_11	1.566205319	1.560526647	0.005678671	T3	Control
Event_085_Wall_18835_FISH_ID_26	Event_085_Wall_18835_FISH_ID_5	1.529133661	1.555919891	-0.02678623	M1	Crowded_&_Hypoxia
Event_131_Wall_31937_FISH_ID_1	Event_131_Wall_31937_FISH_ID_10	1.531650006	1.556168027	-0.024518022	M8	Hypoxia
Event_061_Wall_41827_FISH_ID_5	Event_061_Wall_41827_FISH_ID_8	1.593337646	1.581469233	0.011868413	M5	Crowded_&_Hypoxia
Event_024_School_24596_FISH_ID_2	Event_024_School_24596_FISH_ID_20	1.554929061	1.543993248	0.010935814	M7	Hypoxia
Event_051_School_102812_FISH_ID_29	Event_051_School_102812_FISH_ID_30	1.567773293	1.538749266	0.029024028	M1	Control
Event_001_School_24773_FISH_ID_19	Event_001_School_24773_FISH_ID_20	1.614471509	1.522146335	0.092325174	M5	Crowded
Event_025_School_25778_FISH_ID_10	Event_025_School_25778_FISH_ID_1	1.560117568	1.562921009	-0.002803441	M3	Crowded
Event_106_School_46369_FISH_ID_10	Event_106_School_46369_FISH_ID_11	1.600369247	1.533500903	0.066868344	T1	Crowded
Event_076_Wall_15147_FISH_ID_10	Event_076_Wall_15147_FISH_ID_11	1.595177359	1.596323479	-0.00114612	M2	Crowded
Event_001_School_24773_FISH_ID_1	Event_001_School_24773_FISH_ID_16	1.576107121	1.596515291	-0.02040817	M5	Crowded
Event_033_School_27801_FISH_ID_1	Event_033_School_27801_FISH_ID_6	1.576253266	1.584336716	-0.00808345	T2	Hypoxia
Event_085_Wall_19400_FISH_ID_11	Event_085_Wall_19400_FISH_ID_15	1.546490986	1.622551391	-0.076060405	M1	Crowded_&_Hypoxia
Event_033_Wall_25536_FISH_ID_5	Event_033_Wall_25536_FISH_ID_4	1.603507004	1.592950767	0.010556237	T2	Hypoxia
Event_084_Wall_23026_FISH_ID_16	Event_084_Wall_23026_FISH_ID_29	1.584195413	1.580025883	0.00416953	M8	Crowded
Event_114_Wall_10040_FISH_ID_9	Event_114_Wall_10040_FISH_ID_6	1.532871307	1.547413381	-0.014542074	T1	Hypoxia
Event_052_School_84567_FISH_ID_25	Event_052_School_84567_FISH_ID_26	1.621229479	1.549413618	0.071815861	X	Control
Event_131_School_43291_FISH_ID_28	Event_131_School_43291_FISH_ID_30	1.594619097	1.582771031	0.011848065	M8	Hypoxia
Event_048_Wall_16470_FISH_ID_5	Event_048_Wall_16470_FISH_ID_25	1.552944679	1.547148072	0.005796607	M5	Hypoxia
Event_106_Wall_39329_FISH_ID_3	Event_106_Wall_39329_FISH_ID_1	1.546462285	1.546323734	0.00013855	T1	Crowded
Event_130_School_14941_FISH_ID_6	Event_130_School_14941_FISH_ID_7	1.609749845	1.623095038	-0.013345193	T2	Control
Event_103_School_26408_FISH_ID_10	Event_103_School_26408_FISH_ID_18	1.599143839	1.597500618	0.001643221	M5	Control
Event_105_Wall_22908_FISH_ID_15	Event_105_Wall_22908_FISH_ID_21	1.523869869	1.5264634	-0.002593531	M7	Control
Event_131_School_43291_FISH_ID_29	Event_131_School_43291_FISH_ID_28	1.593778206	1.594619097	-0.00084089	M8	Hypoxia
Event_130_School_14941_FISH_ID_15	Event_130_School_14941_FISH_ID_16	1.541870451	1.544227644	-0.002357193	T2	Control
Event_093_Wall_22223_FISH_ID_9	Event_093_Wall_22223_FISH_ID_3	1.5464092	1.565117347	-0.018708147	M7	Crowded_&_Hypoxia
Event_061_School_50623_FISH_ID_10	Event_061_School_50623_FISH_ID_4	1.565538256	1.557136502	0.008401754	M5	Crowded_&_Hypoxia
Event_092_Wall_37404_FISH_ID_8	Event_092_Wall_37404_FISH_ID_9	1.595123672	1.608672562	-0.013548891	M6	Hypoxia
Event_051_Wall_95349_FISH_ID_8	Event_051_Wall_95349_FISH_ID_9	1.574227926	1.59030333	-0.016075404	M1	Control
Event_130_Wall_7142_FISH_ID_3	Event_130_Wall_7142_FISH_ID_1	1.611465033	1.578291144	0.033173888	T2	Control
Event_112_Wall_35357_FISH_ID_10	Event_112_Wall_35357_FISH_ID_9	1.581932321	1.581723699	0.000208622	M3	Crowded_&_Hypoxia
Event_006_Wall_20956_FISH_ID_12	Event_006_Wall_20956_FISH_ID_13	1.582009012	1.576331403	0.005677608	P	Control
Event_069_Wall_7384_FISH_ID_1	Event_069_Wall_7384_FISH_ID_2	1.566887041	1.567586874	-0.000699834	M2	Hypoxia
Event_086_School_25399_FISH_ID_4	Event_086_School_25399_FISH_ID_5	1.565661108	1.5645355	0.001125608	P	Hypoxia
Event_113_School_21269_FISH_ID_7	Event_113_School_21269_FISH_ID_8	1.57443717	1.613725496	-0.039288326	M8	Control
Event_006_School_33072_FISH_ID_4	Event_006_School_33072_FISH_ID_14	1.615445659	1.588286716	0.027158943	P	Control
Event_067_Wall_12938_FISH_ID_4	Event_067_Wall_12938_FISH_ID_7	1.563615159	1.557374893	0.006240266	M1	Crowded
Event_114_School_14333_FISH_ID_1	Event_114_School_14333_FISH_ID_13	1.585364108	1.551061081	0.034303028	T1	Hypoxia
Event_103_School_25558_FISH_ID_32	Event_103_School_25558_FISH_ID_5	1.577186278	1.53426189	0.042924388	M5	Control
Event_032_School_29130_FISH_ID_12	Event_032_School_29130_FISH_ID_16	1.601014332	1.594685402	0.00632893	M6	Control
Event_097_Wall_30196_FISH_ID_15	Event_097_Wall_30196_FISH_ID_14	1.608378607	1.593485544	0.014893063	M6	Crowded_&_Hypoxia
Event_073_School_68216_FISH_ID_20	Event_073_School_68216_FISH_ID_16	1.57736578	1.581791238	-0.004425458	M2	Crowded_&_Hypoxia
Event_061_Wall_44789_FISH_ID_10	Event_061_Wall_44789_FISH_ID_14	1.575005524	1.54510873	0.029896794	M5	Crowded_&_Hypoxia
Event_006_Wall_20956_FISH_ID_2	Event_006_Wall_20956_FISH_ID_6	1.5874581	1.589371641	-0.001913541	P	Control
Event_025_School_24703_FISH_ID_8	Event_025_School_24703_FISH_ID_16	1.578150589	1.621241961	-0.043091373	M3	Crowded
Event_126_Wall_11308_FISH_ID_1	Event_126_Wall_11308_FISH_ID_7	1.577543702	1.615449192	-0.03790549	T3	Hypoxia
Event_131_School_43291_FISH_ID_16	Event_131_School_43291_FISH_ID_19	1.542019189	1.561425998	-0.019406809	M8	Hypoxia
Event_006_Wall_20756_FISH_ID_2	Event_006_Wall_20756_FISH_ID_12	1.563216625	1.563046502	0.000170123	P	Control
Event_116_School_25573_FISH_ID_30	Event_116_School_25573_FISH_ID_33	1.553125209	1.557333269	-0.004208061	P	Crowded
Event_001_Wall_18249_FISH_ID_13	Event_001_Wall_18249_FISH_ID_3	1.594346463	1.590683987	0.003662476	M5	Crowded
Event_033_Wall_24776_FISH_ID_1	Event_033_Wall_24776_FISH_ID_12	1.575498929	1.583448274	-0.007949345	T2	Hypoxia
Event_006_Wall_20956_FISH_ID_3	Event_006_Wall_20956_FISH_ID_16	1.595656385	1.598862553	-0.003206169	P	Control
Event_032_School_28871_FISH_ID_9	Event_032_School_28871_FISH_ID_20	1.531236529	1.555977302	-0.024740773	M6	Control
Event_118_Wall_9984_FISH_ID_600	Event_118_Wall_9984_FISH_ID_6	1.53815587	1.513237317	0.024918553	T1	Control
Event_061_Wall_44789_FISH_ID_12	Event_061_Wall_44789_FISH_ID_15	1.597696939	1.584417591	0.013279348	M5	Crowded_&_Hypoxia
Event_121_School_33815_FISH_ID_14	Event_121_School_33815_FISH_ID_11	1.538362444	1.564225949	-0.025863505	M4	Crowded_&_Hypoxia
Event_092_Wall_35054_FISH_ID_11	Event_092_Wall_35054_FISH_ID_6	1.580992083	1.524019145	0.056972938	M6	Hypoxia
Event_067_Wall_9645_FISH_ID_16	Event_067_Wall_9645_FISH_ID_2	1.54612387	1.560293548	-0.014169679	M1	Crowded
Event_068_Wall_17063_FISH_ID_17	Event_068_Wall_17063_FISH_ID_2	1.59000019	1.593616173	-0.003615983	M8	Crowded_&_Hypoxia
Event_024_School_27672_FISH_ID_29	Event_024_School_27672_FISH_ID_9	1.620171885	1.575309979	0.044861906	M7	Hypoxia
Event_032_School_28871_FISH_ID_16	Event_032_School_28871_FISH_ID_1	1.574680898	1.548318892	0.026362006	M6	Control
Event_103_Wall_21191_FISH_ID_9	Event_103_Wall_21191_FISH_ID_12	1.605940796	1.590883264	0.015057532	M5	Control
Event_084_School_37227_FISH_ID_25	Event_084_School_37227_FISH_ID_26	1.557399377	1.546933236	0.01046614	M8	Crowded
Event_112_Wall_36567_FISH_ID_15	Event_112_Wall_36567_FISH_ID_1	1.545181612	1.58564955	-0.040467938	M3	Crowded_&_Hypoxia
Event_113_School_21347_FISH_ID_2	Event_113_School_21347_FISH_ID_3	1.565233905	1.540642232	0.024591673	M8	Control
Event_005_Wall_24720_FISH_ID_14	Event_005_Wall_24720_FISH_ID_12	1.575377809	1.577862698	-0.002484889	M6	Crowded
Event_092_Wall_40104_FISH_ID_4	Event_092_Wall_40104_FISH_ID_14	1.559256257	1.562036521	-0.002780264	M6	Hypoxia
Event_085_School_23394_FISH_ID_26	Event_085_School_23394_FISH_ID_7	1.583442711	1.581818352	0.001624359	M1	Crowded_&_Hypoxia
Event_114_School_18923_FISH_ID_1	Event_114_School_18923_FISH_ID_11	1.562289457	1.528071374	0.034218083	T1	Hypoxia
Event_116_Wall_17680_FISH_ID_14	Event_116_Wall_17680_FISH_ID_15	1.58628926	1.579163164	0.007126095	P	Crowded
Event_121_School_33815_FISH_ID_22	Event_121_School_33815_FISH_ID_11	1.544000868	1.564225949	-0.020225081	M4	Crowded_&_Hypoxia
Event_005_Wall_24720_FISH_ID_19	Event_005_Wall_24720_FISH_ID_20	1.565529566	1.583975829	-0.018446263	M6	Crowded
Event_068_Wall_13798_FISH_ID_9	Event_068_Wall_13798_FISH_ID_8	1.576000953	1.574832634	0.001168319	M8	Crowded_&_Hypoxia
Event_025_Wall_18417_FISH_ID_22	Event_025_Wall_18417_FISH_ID_8	1.575376336	1.580189911	-0.004813576	M3	Crowded
Event_131_School_39872_FISH_ID_6	Event_131_School_39872_FISH_ID_42	1.589094523	1.553778643	0.035315879	M8	Hypoxia
Event_025_School_24703_FISH_ID_13	Event_025_School_24703_FISH_ID_14	1.588507273	1.546498637	0.042008636	M3	Crowded
Event_084_Wall_22179_FISH_ID_1	Event_084_Wall_22179_FISH_ID_15	1.588727699	1.576104504	0.012623195	M8	Crowded
Event_116_School_27073_FISH_ID_36	Event_116_School_27073_FISH_ID_28	1.57883992	1.573777912	0.005062008	P	Crowded
Event_025_Wall_19690_FISH_ID_11	Event_025_Wall_19690_FISH_ID_4	1.578346384	1.55631237	0.022034014	M3	Crowded
Event_096_Wall_10755_FISH_ID_10	Event_096_Wall_10755_FISH_ID_11	1.609557819	1.536563103	0.072994716	M4	Control
Event_092_School_46618_FISH_ID_6	Event_092_School_46618_FISH_ID_16	1.594893169	1.522116129	0.07277704	M6	Hypoxia
Event_052_School_84567_FISH_ID_4	Event_052_School_84567_FISH_ID_11	1.595135656	1.578882628	0.016253028	X	Control
Event_035_School_31166_FISH_ID_15	Event_035_School_31166_FISH_ID_6	1.576944183	1.558032515	0.018911667	M7	Crowded
Event_001_Wall_18249_FISH_ID_2	Event_001_Wall_18249_FISH_ID_3	1.593717268	1.590683987	0.003033281	M5	Crowded
Event_096_School_20236_FISH_ID_36	Event_096_School_20236_FISH_ID_34	1.596033951	1.551420742	0.044613209	M4	Control
Event_005_School_33460_FISH_ID_10	Event_005_School_33460_FISH_ID_11	1.576996614	1.574869809	0.002126805	M6	Crowded
Event_033_Wall_25941_FISH_ID_6	Event_033_Wall_25941_FISH_ID_5	1.56224001	1.566230897	-0.003990888	T2	Hypoxia
Event_121_Wall_28676_FISH_ID_2	Event_121_Wall_28676_FISH_ID_16	1.59024281	1.580562726	0.009680085	M4	Crowded_&_Hypoxia
Event_069_School_14859_FISH_ID_15	Event_069_School_14859_FISH_ID_14	1.548444787	1.558579295	-0.010134509	M2	Hypoxia
Event_118_Wall_6658_FISH_ID_11	Event_118_Wall_6658_FISH_ID_7	1.566241263	1.590252164	-0.024010901	T1	Control
Event_112_School_45158_FISH_ID_7	Event_112_School_45158_FISH_ID_8	1.587644059	1.581607159	0.0060369	M3	Crowded_&_Hypoxia
Event_032_Wall_16221_FISH_ID_3	Event_032_Wall_16221_FISH_ID_4	1.595315362	1.589291346	0.006024016	M6	Control
Event_092_Wall_37404_FISH_ID_2	Event_092_Wall_37404_FISH_ID_13	1.531065384	1.585838425	-0.054773041	M6	Hypoxia
Event_051_School_102812_FISH_ID_41	Event_051_School_102812_FISH_ID_30	1.519919207	1.538749266	-0.018830059	M1	Control
Event_103_School_25558_FISH_ID_2	Event_103_School_25558_FISH_ID_29	1.597387511	1.619296179	-0.021908668	M5	Control
Event_048_School_21888_FISH_ID_27	Event_048_School_21888_FISH_ID_28	1.588089149	1.581768572	0.006320577	M5	Hypoxia
Event_082_School_48611_FISH_ID_29	Event_082_School_48611_FISH_ID_2	1.592178949	1.563870179	0.02830877	M4	Hypoxia
Event_033_School_30569_FISH_ID_6	Event_033_School_30569_FISH_ID_17	1.555871639	1.583462697	-0.027591058	T2	Hypoxia
Event_038_Wall_52012_FISH_ID_6	Event_038_Wall_52012_FISH_ID_8	1.548667297	1.553168095	-0.004500798	T3	Crowded_&_Hypoxia
Event_113_School_21269_FISH_ID_10	Event_113_School_21269_FISH_ID_2	1.557385667	1.576407752	-0.019022086	M8	Control
Event_069_Wall_8550_FISH_ID_2	Event_069_Wall_8550_FISH_ID_6	1.544986527	1.579135508	-0.03414898	M2	Hypoxia
Event_084_Wall_23026_FISH_ID_24	Event_084_Wall_23026_FISH_ID_9	1.533511958	1.594842695	-0.061330738	M8	Crowded
Event_113_Wall_18728_FISH_ID_6	Event_113_Wall_18728_FISH_ID_8	1.54310276	1.552429022	-0.009326262	M8	Control
Event_033_Wall_24776_FISH_ID_3	Event_033_Wall_24776_FISH_ID_7	1.5851303	1.62038091	-0.03525061	T2	Hypoxia
Event_046_School_20537_FISH_ID_17	Event_046_School_20537_FISH_ID_12	1.582188208	1.566304412	0.015883796	M2	Control
Event_105_School_35110_FISH_ID_25	Event_105_School_35110_FISH_ID_36	1.603764208	1.592893804	0.010870404	M7	Control
Event_084_School_34733_FISH_ID_12	Event_084_School_34733_FISH_ID_32	1.574565318	1.593493896	-0.018928578	M8	Crowded
Event_067_School_13628_FISH_ID_21	Event_067_School_13628_FISH_ID_1	1.588791891	1.561098317	0.027693574	M1	Crowded
Event_112_School_45764_FISH_ID_4	Event_112_School_45764_FISH_ID_2	1.56575092	1.524586344	0.041164577	M3	Crowded_&_Hypoxia
Event_069_School_17895_FISH_ID_18	Event_069_School_17895_FISH_ID_23	1.559392914	1.558057994	0.00133492	M2	Hypoxia
Event_131_Wall_36957_FISH_ID_18	Event_131_Wall_36957_FISH_ID_17	1.540464169	1.616304205	-0.075840036	M8	Hypoxia
Event_045_School_21212_FISH_ID_4	Event_045_School_21212_FISH_ID_18	1.583768661	1.542763063	0.041005598	M4	Crowded
Event_082_School_49012_FISH_ID_1	Event_082_School_49012_FISH_ID_11	1.564304567	1.563828342	0.000476225	M4	Hypoxia
Event_067_Wall_9645_FISH_ID_15	Event_067_Wall_9645_FISH_ID_11	1.581494171	1.533549365	0.047944806	M1	Crowded
Event_069_School_17730_FISH_ID_13	Event_069_School_17730_FISH_ID_12	1.525485153	1.581097121	-0.055611968	M2	Hypoxia
Event_103_School_25558_FISH_ID_10	Event_103_School_25558_FISH_ID_23	1.596823369	1.575343131	0.021480238	M5	Control
Event_024_School_27672_FISH_ID_38	Event_024_School_27672_FISH_ID_39	1.550537848	1.550384884	0.000152965	M7	Hypoxia
Event_038_Wall_50701_FISH_ID_4	Event_038_Wall_50701_FISH_ID_2	1.559856916	1.562096192	-0.002239276	T3	Crowded_&_Hypoxia
Event_014_Wall_36224_FISH_ID_3	Event_014_Wall_36224_FISH_ID_4	1.578611273	1.551858431	0.026752841	P	Crowded_&_Hypoxia
Event_048_School_21888_FISH_ID_34	Event_048_School_21888_FISH_ID_9	1.62306451	1.555966125	0.067098385	M5	Hypoxia
Event_130_Wall_7142_FISH_ID_9	Event_130_Wall_7142_FISH_ID_4	1.530705628	1.615433426	-0.084727798	T2	Control
Event_112_School_45158_FISH_ID_20	Event_112_School_45158_FISH_ID_21	1.575492874	1.519592563	0.055900312	M3	Crowded_&_Hypoxia
Event_005_Wall_25199_FISH_ID_11	Event_005_Wall_25199_FISH_ID_3	1.57782871	1.574617344	0.003211366	M6	Crowded
Event_067_School_14872_FISH_ID_26	Event_067_School_14872_FISH_ID_1	1.529521629	1.56562847	-0.036106841	M1	Crowded
Event_001_School_23849_FISH_ID_4	Event_001_School_23849_FISH_ID_5	1.618402551	1.577520089	0.040882463	M5	Crowded
Event_033_School_30569_FISH_ID_1	Event_033_School_30569_FISH_ID_6	1.583116759	1.555871639	0.027245121	T2	Hypoxia
Event_105_Wall_25622_FISH_ID_28	Event_105_Wall_25622_FISH_ID_26	1.577118485	1.609584132	-0.032465647	M7	Control
Event_051_Wall_97831_FISH_ID_19	Event_051_Wall_97831_FISH_ID_3	1.529497925	1.562122954	-0.032625029	M1	Control
Event_082_School_49012_FISH_ID_14	Event_082_School_49012_FISH_ID_17	1.547745536	1.562272366	-0.014526829	M4	Hypoxia
Event_025_School_28572_FISH_ID_10	Event_025_School_28572_FISH_ID_9	1.578182324	1.576854512	0.001327811	M3	Crowded
Event_114_School_14333_FISH_ID_7	Event_114_School_14333_FISH_ID_8	1.575408768	1.577358003	-0.001949235	T1	Hypoxia
Event_001_Wall_18249_FISH_ID_12	Event_001_Wall_18249_FISH_ID_11	1.614307297	1.550039587	0.06426771	M5	Crowded
Event_096_School_20236_FISH_ID_24	Event_096_School_20236_FISH_ID_18	1.60397136	1.543168439	0.060802921	M4	Control
Event_105_School_35110_FISH_ID_19	Event_105_School_35110_FISH_ID_35	1.588902039	1.608341925	-0.019439886	M7	Control
Event_121_School_32958_FISH_ID_8	Event_121_School_32958_FISH_ID_9	1.554160182	1.545117527	0.009042655	M4	Crowded_&_Hypoxia
Event_097_School_36153_FISH_ID_3	Event_097_School_36153_FISH_ID_11	1.576403505	1.56598589	0.010417615	M6	Crowded_&_Hypoxia
Event_108_Wall_14842_FISH_ID_3	Event_108_Wall_14842_FISH_ID_5	1.577118578	1.535574001	0.041544577	T3	Crowded
Event_076_School_25845_FISH_ID_15	Event_076_School_25845_FISH_ID_6	1.576673375	1.581617954	-0.004944579	M2	Crowded
Event_068_Wall_16089_FISH_ID_13	Event_068_Wall_16089_FISH_ID_18	1.584929176	1.566295104	0.018634072	M8	Crowded_&_Hypoxia
Event_076_School_25845_FISH_ID_2	Event_076_School_25845_FISH_ID_20	1.585442759	1.582270064	0.003172696	M2	Crowded
Event_121_School_38003_FISH_ID_13	Event_121_School_38003_FISH_ID_12	1.584425342	1.575494486	0.008930856	M4	Crowded_&_Hypoxia
Event_126_School_18261_FISH_ID_7	Event_126_School_18261_FISH_ID_13	1.549991701	1.625264663	-0.075272962	T3	Hypoxia
Event_114_School_18523_FISH_ID_7	Event_114_School_18523_FISH_ID_3	1.533420873	1.573966361	-0.040545488	T1	Hypoxia
Event_131_School_39872_FISH_ID_13	Event_131_School_39872_FISH_ID_1	1.60616295	1.588284598	0.017878352	M8	Hypoxia
Event_121_School_32958_FISH_ID_1	Event_121_School_32958_FISH_ID_11	1.563873135	1.56171481	0.002158326	M4	Crowded_&_Hypoxia
Event_086_School_25399_FISH_ID_1	Event_086_School_25399_FISH_ID_14	1.582000843	1.528634554	0.053366289	P	Hypoxia
Event_105_School_35110_FISH_ID_2	Event_105_School_35110_FISH_ID_23	1.58536758	1.548540197	0.036827383	M7	Control
Event_035_Wall_23078_FISH_ID_8	Event_035_Wall_23078_FISH_ID_3	1.574650272	1.567738905	0.006911368	M7	Crowded
Event_084_Wall_22179_FISH_ID_7	Event_084_Wall_22179_FISH_ID_11	1.636043125	1.57417158	0.061871545	M8	Crowded
Event_046_Wall_8988_FISH_ID_1	Event_046_Wall_8988_FISH_ID_3	1.559955042	1.585329434	-0.025374391	M2	Control
Event_096_Wall_10755_FISH_ID_5	Event_096_Wall_10755_FISH_ID_6	1.603758019	1.54930628	0.054451739	M4	Control
Event_105_Wall_26707_FISH_ID_11	Event_105_Wall_26707_FISH_ID_22	1.564670917	1.554287643	0.010383275	M7	Control
Event_006_Wall_20956_FISH_ID_10	Event_006_Wall_20956_FISH_ID_11	1.565385749	1.54843847	0.016947279	P	Control
Event_082_School_44211_FISH_ID_20	Event_082_School_44211_FISH_ID_24	1.552832766	1.575211825	-0.022379059	M4	Hypoxia
Event_126_Wall_6552_FISH_ID_8	Event_126_Wall_6552_FISH_ID_6	1.531741108	1.557993675	-0.026252567	T3	Hypoxia
Event_092_School_46808_FISH_ID_21	Event_092_School_46808_FISH_ID_24	1.561870465	1.563458806	-0.001588341	M6	Hypoxia
Event_052_School_84567_FISH_ID_19	Event_052_School_84567_FISH_ID_25	1.555987154	1.621229479	-0.065242324	X	Control
Event_069_School_17730_FISH_ID_9	Event_069_School_17730_FISH_ID_12	1.579030944	1.581097121	-0.002066177	M2	Hypoxia
Event_061_School_50623_FISH_ID_14	Event_061_School_50623_FISH_ID_11	1.589846498	1.546017381	0.043829117	M5	Crowded_&_Hypoxia
Event_068_Wall_16089_FISH_ID_24	Event_068_Wall_16089_FISH_ID_6	1.6075937	1.576684506	0.030909194	M8	Crowded_&_Hypoxia
Event_093_Wall_22223_FISH_ID_6	Event_093_Wall_22223_FISH_ID_8	1.555523621	1.536929706	0.018593915	M7	Crowded_&_Hypoxia
Event_033_School_30569_FISH_ID_7	Event_033_School_30569_FISH_ID_1	1.620717391	1.583116759	0.037600631	T2	Hypoxia
Event_097_School_41261_FISH_ID_3	Event_097_School_41261_FISH_ID_8	1.524741289	1.558668743	-0.033927454	M6	Crowded_&_Hypoxia
Event_045_School_21485_FISH_ID_11	Event_045_School_21485_FISH_ID_10	1.57668746	1.576129146	0.000558314	M4	Crowded
Event_006_Wall_20956_FISH_ID_9	Event_006_Wall_20956_FISH_ID_11	1.590304412	1.54843847	0.041865942	P	Control
Event_113_School_21269_FISH_ID_21	Event_113_School_21269_FISH_ID_22	1.631624211	1.604003366	0.027620845	M8	Control
Event_034_School_30726_FISH_ID_24	Event_034_School_30726_FISH_ID_19	1.545993109	1.614091902	-0.068098793	T3	Control
Event_069_Wall_8550_FISH_ID_13	Event_069_Wall_8550_FISH_ID_14	1.59994838	1.585212924	0.014735455	M2	Hypoxia
Event_114_Wall_10329_FISH_ID_2	Event_114_Wall_10329_FISH_ID_3	1.585303618	1.590241262	-0.004937644	T1	Hypoxia
Event_076_School_16772_FISH_ID_13	Event_076_School_16772_FISH_ID_12	1.564195282	1.576530037	-0.012334756	M2	Crowded
Event_096_School_24430_FISH_ID_14	Event_096_School_24430_FISH_ID_16	1.592009661	1.606040402	-0.014030741	M4	Control
Event_067_Wall_9645_FISH_ID_3	Event_067_Wall_9645_FISH_ID_8	1.596337248	1.579058413	0.017278835	M1	Crowded
Event_035_Wall_23078_FISH_ID_1	Event_035_Wall_23078_FISH_ID_10	1.562709409	1.574228847	-0.011519437	M7	Crowded
Event_045_School_18056_FISH_ID_1	Event_045_School_18056_FISH_ID_11	1.6179998	1.60042912	0.01757068	M4	Crowded
Event_105_Wall_26707_FISH_ID_5	Event_105_Wall_26707_FISH_ID_25	1.554258454	1.548563019	0.005695435	M7	Control
Event_116_School_31613_FISH_ID_27	Event_116_School_31613_FISH_ID_15	1.575829407	1.621984043	-0.046154636	P	Crowded
Event_033_School_31529_FISH_ID_11	Event_033_School_31529_FISH_ID_1	1.590678134	1.577879386	0.012798747	T2	Hypoxia
Event_114_School_14333_FISH_ID_4	Event_114_School_14333_FISH_ID_1	1.565314426	1.585364108	-0.020049682	T1	Hypoxia
Event_061_School_51592_FISH_ID_7	Event_061_School_51592_FISH_ID_8	1.522484667	1.553906404	-0.031421737	M5	Crowded_&_Hypoxia
Event_024_School_23726_FISH_ID_18	Event_024_School_23726_FISH_ID_7	1.574873996	1.541937397	0.032936599	M7	Hypoxia
Event_025_School_28572_FISH_ID_11	Event_025_School_28572_FISH_ID_10	1.583522436	1.578182324	0.005340112	M3	Crowded
Event_113_Wall_15656_FISH_ID_9	Event_113_Wall_15656_FISH_ID_3	1.601073706	1.606067425	-0.004993719	M8	Control
Event_097_Wall_30196_FISH_ID_8	Event_097_Wall_30196_FISH_ID_4	1.575709046	1.587134798	-0.011425752	M6	Crowded_&_Hypoxia
Event_033_School_31529_FISH_ID_21	Event_033_School_31529_FISH_ID_23	1.518595072	1.581134597	-0.062539525	T2	Hypoxia
Event_084_Wall_22179_FISH_ID_13	Event_084_Wall_22179_FISH_ID_14	1.594546726	1.574362535	0.020184191	M8	Crowded
Event_020_School_35112_FISH_ID_2	Event_020_School_35112_FISH_ID_3	1.5533647	1.593290919	-0.039926219	T2	Crowded_&_Hypoxia
Event_051_School_102812_FISH_ID_24	Event_051_School_102812_FISH_ID_11	1.544339309	1.566788535	-0.022449226	M1	Control
Event_025_School_25778_FISH_ID_4	Event_025_School_25778_FISH_ID_14	1.575353524	1.585869801	-0.010516276	M3	Crowded
Event_103_Wall_21191_FISH_ID_1	Event_103_Wall_21191_FISH_ID_5	1.580127991	1.554564279	0.025563713	M5	Control
Event_084_Wall_22179_FISH_ID_9	Event_084_Wall_22179_FISH_ID_6	1.574706756	1.558636558	0.016070197	M8	Crowded
Event_051_School_102812_FISH_ID_5	Event_051_School_102812_FISH_ID_24	1.552708965	1.544339309	0.008369656	M1	Control
Event_126_Wall_11308_FISH_ID_3	Event_126_Wall_11308_FISH_ID_17	1.547855704	1.549131089	-0.001275385	T3	Hypoxia
Event_086_School_25399_FISH_ID_17	Event_086_School_25399_FISH_ID_18	1.56428105	1.566480845	-0.002199794	P	Hypoxia
Event_105_Wall_25622_FISH_ID_24	Event_105_Wall_25622_FISH_ID_26	1.585252525	1.609584132	-0.024331608	M7	Control
Event_108_Wall_15425_FISH_ID_4	Event_108_Wall_15425_FISH_ID_3	1.579222006	1.612626957	-0.033404951	T3	Crowded
Event_061_School_53217_FISH_ID_30	Event_061_School_53217_FISH_ID_32	1.547685125	1.555097843	-0.007412717	M5	Crowded_&_Hypoxia
Event_045_School_21212_FISH_ID_19	Event_045_School_21212_FISH_ID_20	1.576517303	1.578816101	-0.002298798	M4	Crowded
Event_076_School_25845_FISH_ID_30	Event_076_School_25845_FISH_ID_25	1.576331336	1.545423096	0.03090824	M2	Crowded
Event_126_School_18261_FISH_ID_3	Event_126_School_18261_FISH_ID_1	1.521690439	1.544457624	-0.022767185	T3	Hypoxia
Event_093_School_36704_FISH_ID_10	Event_093_School_36704_FISH_ID_19	1.590582871	1.567322369	0.023260503	M7	Crowded_&_Hypoxia
Event_076_School_24111_FISH_ID_10	Event_076_School_24111_FISH_ID_29	1.588943958	1.524738136	0.064205822	M2	Crowded
Event_032_Wall_16221_FISH_ID_2	Event_032_Wall_16221_FISH_ID_4	1.540536691	1.589291346	-0.048754655	M6	Control
Event_096_Wall_15515_FISH_ID_23	Event_096_Wall_15515_FISH_ID_8	1.561323964	1.5663577	-0.005033736	M4	Control
Event_076_Wall_14671_FISH_ID_19	Event_076_Wall_14671_FISH_ID_11	1.57655209	1.576904762	-0.000352672	M2	Crowded
Event_130_Wall_7142_FISH_ID_2	Event_130_Wall_7142_FISH_ID_6	1.607778027	1.575327745	0.032450282	T2	Control
Event_086_Wall_19660_FISH_ID_5	Event_086_Wall_19660_FISH_ID_6	1.561896495	1.580830298	-0.018933803	P	Hypoxia
Event_121_School_33815_FISH_ID_26	Event_121_School_33815_FISH_ID_29	1.579466399	1.567335475	0.012130923	M4	Crowded_&_Hypoxia
Event_067_Wall_12938_FISH_ID_9	Event_067_Wall_12938_FISH_ID_8	1.584648676	1.591070893	-0.006422217	M1	Crowded
Event_051_Wall_97831_FISH_ID_17	Event_051_Wall_97831_FISH_ID_15	1.527550035	1.589625712	-0.062075676	M1	Control
Event_069_School_17895_FISH_ID_5	Event_069_School_17895_FISH_ID_15	1.574596486	1.524547524	0.050048962	M2	Hypoxia
Event_048_School_21888_FISH_ID_3	Event_048_School_21888_FISH_ID_9	1.559142638	1.555966125	0.003176513	M5	Hypoxia
Event_005_School_35200_FISH_ID_2	Event_005_School_35200_FISH_ID_10	1.564462594	1.613663845	-0.049201251	M6	Crowded
Event_025_Wall_16644_FISH_ID_18	Event_025_Wall_16644_FISH_ID_3	1.617276781	1.527082072	0.090194709	M3	Crowded
Event_092_School_44229_FISH_ID_30	Event_092_School_44229_FISH_ID_25	1.634457798	1.534678175	0.099779623	M6	Hypoxia
Event_076_Wall_15147_FISH_ID_18	Event_076_Wall_15147_FISH_ID_10	1.581317022	1.595177359	-0.013860336	M2	Crowded
Event_030_School_12336_FISH_ID_7	Event_030_School_12336_FISH_ID_6	1.564910556	1.606799808	-0.041889252	T1	Crowded_&_Hypoxia
Event_126_School_20453_FISH_ID_21	Event_126_School_20453_FISH_ID_24	1.577565252	1.575803432	0.00176182	T3	Hypoxia
Event_085_Wall_18835_FISH_ID_20	Event_085_Wall_18835_FISH_ID_2	1.583091003	1.532456293	0.05063471	M1	Crowded_&_Hypoxia
Event_048_Wall_14470_FISH_ID_12	Event_048_Wall_14470_FISH_ID_14	1.512144577	1.575480325	-0.063335748	M5	Hypoxia
Event_116_School_31613_FISH_ID_13	Event_116_School_31613_FISH_ID_14	1.576701958	1.590326528	-0.01362457	P	Crowded
Event_131_School_39872_FISH_ID_16	Event_131_School_39872_FISH_ID_15	1.606273343	1.615090642	-0.008817299	M8	Hypoxia
Event_116_School_27073_FISH_ID_3	Event_116_School_27073_FISH_ID_2	1.554366217	1.585026622	-0.030660405	P	Crowded
Event_085_Wall_18835_FISH_ID_23	Event_085_Wall_18835_FISH_ID_18	1.573375666	1.546507896	0.026867769	M1	Crowded_&_Hypoxia
Event_108_Wall_12025_FISH_ID_3	Event_108_Wall_12025_FISH_ID_1	1.595030486	1.564896169	0.030134317	T3	Crowded
Event_085_Wall_18835_FISH_ID_3	Event_085_Wall_18835_FISH_ID_26	1.585018717	1.529133661	0.055885056	M1	Crowded_&_Hypoxia
Event_034_School_30726_FISH_ID_6	Event_034_School_30726_FISH_ID_5	1.612207253	1.549491703	0.06271555	T3	Control
Event_051_School_100414_FISH_ID_11	Event_051_School_100414_FISH_ID_22	1.55834725	1.557656574	0.000690677	M1	Control
Event_096_School_24430_FISH_ID_13	Event_096_School_24430_FISH_ID_14	1.588562262	1.592009661	-0.003447399	M4	Control
Event_046_School_18894_FISH_ID_9	Event_046_School_18894_FISH_ID_14	1.574264677	1.589279878	-0.0150152	M2	Control
Event_092_School_46808_FISH_ID_11	Event_092_School_46808_FISH_ID_26	1.612572281	1.530446389	0.082125892	M6	Hypoxia
Event_005_Wall_25199_FISH_ID_7	Event_005_Wall_25199_FISH_ID_4	1.576483499	1.576340172	0.000143327	M6	Crowded
Event_113_School_21121_FISH_ID_10	Event_113_School_21121_FISH_ID_15	1.600563746	1.516713516	0.08385023	M8	Control
Event_048_Wall_14470_FISH_ID_4	Event_048_Wall_14470_FISH_ID_16	1.556847619	1.52436576	0.032481859	M5	Hypoxia
Event_076_Wall_14043_FISH_ID_14	Event_076_Wall_14043_FISH_ID_12	1.586276501	1.625351462	-0.039074961	M2	Crowded
Event_126_Wall_7975_FISH_ID_2	Event_126_Wall_7975_FISH_ID_3	1.577813468	1.595784905	-0.017971437	T3	Hypoxia
Event_126_School_16951_FISH_ID_15	Event_126_School_16951_FISH_ID_4	1.576078202	1.5913807	-0.015302498	T3	Hypoxia
Event_024_Wall_17990_FISH_ID_1	Event_024_Wall_17990_FISH_ID_8	1.592468129	1.581732697	0.010735432	M7	Hypoxia
Event_118_School_16546_FISH_ID_13	Event_118_School_16546_FISH_ID_23	1.584865645	1.576455866	0.008409779	T1	Control
Event_085_Wall_15831_FISH_ID_2	Event_085_Wall_15831_FISH_ID_5	1.573673454	1.5742138	-0.000540347	M1	Crowded_&_Hypoxia
Event_131_Wall_31937_FISH_ID_4	Event_131_Wall_31937_FISH_ID_7	1.548728676	1.595149214	-0.046420538	M8	Hypoxia
Event_103_School_25558_FISH_ID_14	Event_103_School_25558_FISH_ID_10	1.585782476	1.596823369	-0.011040893	M5	Control
Event_092_Wall_35054_FISH_ID_2	Event_092_Wall_35054_FISH_ID_20	1.578020925	1.53838778	0.039633145	M6	Hypoxia
Event_025_School_28572_FISH_ID_1	Event_025_School_28572_FISH_ID_6	1.563271541	1.578922738	-0.015651197	M3	Crowded
Event_034_School_25828_FISH_ID_10	Event_034_School_25828_FISH_ID_13	1.576058403	1.589618339	-0.013559936	T3	Control
Event_113_Wall_17558_FISH_ID_21	Event_113_Wall_17558_FISH_ID_25	1.563118571	1.629594033	-0.066475462	M8	Control
Event_005_School_34766_FISH_ID_1	Event_005_School_34766_FISH_ID_11	1.566627688	1.578849255	-0.012221568	M6	Crowded
Event_085_Wall_15831_FISH_ID_14	Event_085_Wall_15831_FISH_ID_2	1.538702334	1.573673454	-0.034971119	M1	Crowded_&_Hypoxia
Event_025_School_28572_FISH_ID_20	Event_025_School_28572_FISH_ID_11	1.577413917	1.583522436	-0.006108519	M3	Crowded
Event_113_Wall_18728_FISH_ID_4	Event_113_Wall_18728_FISH_ID_2	1.604770881	1.579538569	0.025232311	M8	Control
Event_096_School_24430_FISH_ID_11	Event_096_School_24430_FISH_ID_12	1.587108703	1.586716864	0.000391839	M4	Control
Event_073_Wall_65496_FISH_ID_1	Event_073_Wall_65496_FISH_ID_15	1.589552318	1.61801061	-0.028458291	M2	Crowded_&_Hypoxia
Event_076_Wall_15147_FISH_ID_20	Event_076_Wall_15147_FISH_ID_14	1.576887982	1.557508926	0.019379056	M2	Crowded
Event_082_School_49012_FISH_ID_12	Event_082_School_49012_FISH_ID_11	1.548479613	1.563828342	-0.015348729	M4	Hypoxia
Event_086_School_23381_FISH_ID_2	Event_086_School_23381_FISH_ID_1	1.576548414	1.575603083	0.000945331	P	Hypoxia
Event_030_School_11341_FISH_ID_2	Event_030_School_11341_FISH_ID_1	1.554191997	1.545454927	0.00873707	T1	Crowded_&_Hypoxia
Event_052_Wall_96067_FISH_ID_8	Event_052_Wall_96067_FISH_ID_6	1.615787769	1.565645198	0.050142571	X	Control
Event_092_Wall_35054_FISH_ID_13	Event_092_Wall_35054_FISH_ID_9	1.537525816	1.575535417	-0.038009602	M6	Hypoxia
Event_001_School_26949_FISH_ID_14	Event_001_School_26949_FISH_ID_13	1.581719379	1.59155129	-0.009831911	M5	Crowded
Event_034_School_30139_FISH_ID_5	Event_034_School_30139_FISH_ID_3	1.614889073	1.609400421	0.005488653	T3	Control
Event_076_Wall_14671_FISH_ID_4	Event_076_Wall_14671_FISH_ID_2	1.578780193	1.580890475	-0.002110282	M2	Crowded
Event_006_School_30288_FISH_ID_18	Event_006_School_30288_FISH_ID_10	1.560786028	1.558410867	0.002375161	P	Control
Event_126_School_16951_FISH_ID_14	Event_126_School_16951_FISH_ID_15	1.575790329	1.576078202	-0.000287873	T3	Hypoxia
Event_052_Wall_96067_FISH_ID_2	Event_052_Wall_96067_FISH_ID_24	1.620934241	1.558330187	0.062604053	X	Control
Event_085_Wall_19400_FISH_ID_12	Event_085_Wall_19400_FISH_ID_11	1.561239627	1.546490986	0.014748641	M1	Crowded_&_Hypoxia
Event_034_Wall_17272_FISH_ID_14	Event_034_Wall_17272_FISH_ID_6	1.577169825	1.615667202	-0.038497377	T3	Control
Event_051_Wall_97831_FISH_ID_8	Event_051_Wall_97831_FISH_ID_14	1.552262318	1.588991847	-0.036729529	M1	Control
Event_130_School_19983_FISH_ID_21	Event_130_School_19983_FISH_ID_14	1.585739141	1.585545366	0.000193775	T2	Control
Event_082_Wall_34706_FISH_ID_1	Event_082_Wall_34706_FISH_ID_5	1.554279457	1.560908334	-0.006628877	M4	Hypoxia
Event_097_School_42225_FISH_ID_11	Event_097_School_42225_FISH_ID_13	1.544523898	1.537432081	0.007091818	M6	Crowded_&_Hypoxia
Event_118_School_13732_FISH_ID_2	Event_118_School_13732_FISH_ID_18	1.591498913	1.56692645	0.024572463	T1	Control
Event_024_School_24596_FISH_ID_39	Event_024_School_24596_FISH_ID_37	1.606919505	1.517898837	0.089020668	M7	Hypoxia
Event_113_Wall_15656_FISH_ID_6	Event_113_Wall_15656_FISH_ID_3	1.584023194	1.606067425	-0.022044232	M8	Control
Event_126_School_18261_FISH_ID_6	Event_126_School_18261_FISH_ID_1	1.589283381	1.544457624	0.044825757	T3	Hypoxia
Event_097_School_42225_FISH_ID_14	Event_097_School_42225_FISH_ID_15	1.587816835	1.576212166	0.011604668	M6	Crowded_&_Hypoxia
Event_126_School_18261_FISH_ID_2	Event_126_School_18261_FISH_ID_13	1.575613603	1.625264663	-0.04965106	T3	Hypoxia
Event_084_School_36004_FISH_ID_19	Event_084_School_36004_FISH_ID_14	1.575580657	1.566276097	0.00930456	M8	Crowded
Event_126_School_20453_FISH_ID_1	Event_126_School_20453_FISH_ID_10	1.522497371	1.518709494	0.003787877	T3	Hypoxia
Event_092_Wall_35054_FISH_ID_18	Event_092_Wall_35054_FISH_ID_2	1.561954496	1.578020925	-0.016066429	M6	Hypoxia
Event_092_School_46808_FISH_ID_16	Event_092_School_46808_FISH_ID_18	1.608900301	1.542604247	0.066296053	M6	Hypoxia
Event_052_School_86303_FISH_ID_1	Event_052_School_86303_FISH_ID_12	1.532614569	1.591649125	-0.059034556	X	Control
Event_114_School_18923_FISH_ID_10	Event_114_School_18923_FISH_ID_11	1.575581648	1.528071374	0.047510274	T1	Hypoxia
Event_130_School_16442_FISH_ID_1	Event_130_School_16442_FISH_ID_15	1.562038905	1.612872668	-0.050833763	T2	Control
Event_085_Wall_15831_FISH_ID_4	Event_085_Wall_15831_FISH_ID_2	1.583655651	1.573673454	0.009982198	M1	Crowded_&_Hypoxia
Event_024_School_23726_FISH_ID_22	Event_024_School_23726_FISH_ID_18	1.574960846	1.574873996	8.69E-05	M7	Hypoxia
Event_131_Wall_37628_FISH_ID_16	Event_131_Wall_37628_FISH_ID_2	1.645582124	1.534660083	0.110922041	M8	Hypoxia
Event_068_Wall_13798_FISH_ID_14	Event_068_Wall_13798_FISH_ID_13	1.610806542	1.607302737	0.003503805	M8	Crowded_&_Hypoxia
Event_114_Wall_10329_FISH_ID_1	Event_114_Wall_10329_FISH_ID_5	1.577153109	1.608679107	-0.031525998	T1	Hypoxia
Event_126_School_20453_FISH_ID_6	Event_126_School_20453_FISH_ID_18	1.592869233	1.577116976	0.015752257	T3	Hypoxia
Event_038_Wall_50701_FISH_ID_8	Event_038_Wall_50701_FISH_ID_9	1.553552292	1.555937737	-0.002385445	T3	Crowded_&_Hypoxia
Event_096_Wall_15515_FISH_ID_20	Event_096_Wall_15515_FISH_ID_15	1.592818337	1.556900615	0.035917722	M4	Control
Event_105_School_32642_FISH_ID_29	Event_105_School_32642_FISH_ID_3	1.54969785	1.538444523	0.011253327	M7	Control
Event_105_Wall_25622_FISH_ID_2	Event_105_Wall_25622_FISH_ID_20	1.594750687	1.526196116	0.068554571	M7	Control
Event_092_Wall_40104_FISH_ID_18	Event_092_Wall_40104_FISH_ID_4	1.56689503	1.559256257	0.007638774	M6	Hypoxia
Event_113_School_21121_FISH_ID_2	Event_113_School_21121_FISH_ID_15	1.582763172	1.516713516	0.066049656	M8	Control
Event_097_Wall_24621_FISH_ID_21	Event_097_Wall_24621_FISH_ID_2	1.516394039	1.560372904	-0.043978865	M6	Crowded_&_Hypoxia
Event_076_School_16772_FISH_ID_18	Event_076_School_16772_FISH_ID_20	1.587925689	1.55049144	0.037434249	M2	Crowded
Event_121_Wall_28234_FISH_ID_15	Event_121_Wall_28234_FISH_ID_10	1.588641047	1.595452339	-0.006811292	M4	Crowded_&_Hypoxia
Event_067_School_14825_FISH_ID_15	Event_067_School_14825_FISH_ID_12	1.592983988	1.603674132	-0.010690144	M1	Crowded
Event_024_School_27672_FISH_ID_33	Event_024_School_27672_FISH_ID_3	1.553383578	1.574647249	-0.021263671	M7	Hypoxia
Event_067_School_13628_FISH_ID_12	Event_067_School_13628_FISH_ID_6	1.575105173	1.608905605	-0.033800432	M1	Crowded
Event_024_School_24596_FISH_ID_4	Event_024_School_24596_FISH_ID_9	1.577757611	1.609656625	-0.031899014	M7	Hypoxia
Event_126_School_20453_FISH_ID_2	Event_126_School_20453_FISH_ID_6	1.576135662	1.592869233	-0.016733571	T3	Hypoxia
Event_121_School_32958_FISH_ID_3	Event_121_School_32958_FISH_ID_11	1.567229719	1.56171481	0.005514909	M4	Crowded_&_Hypoxia
Event_096_School_20236_FISH_ID_1	Event_096_School_20236_FISH_ID_32	1.591715564	1.602108335	-0.010392771	M4	Control
Event_025_School_28572_FISH_ID_14	Event_025_School_28572_FISH_ID_1	1.588356746	1.563271541	0.025085205	M3	Crowded
Event_068_School_23602_FISH_ID_20	Event_068_School_23602_FISH_ID_27	1.617299615	1.581497344	0.03580227	M8	Crowded_&_Hypoxia
Event_131_School_39872_FISH_ID_29	Event_131_School_39872_FISH_ID_40	1.593332932	1.558001288	0.035331644	M8	Hypoxia
Event_061_Wall_41827_FISH_ID_1	Event_061_Wall_41827_FISH_ID_10	1.598704362	1.59409456	0.004609802	M5	Crowded_&_Hypoxia
Event_067_School_13628_FISH_ID_7	Event_067_School_13628_FISH_ID_3	1.60516528	1.560266657	0.044898623	M1	Crowded
Event_097_School_41261_FISH_ID_4	Event_097_School_41261_FISH_ID_5	1.597997885	1.525759581	0.072238303	M6	Crowded_&_Hypoxia
Event_106_Wall_44384_FISH_ID_8	Event_106_Wall_44384_FISH_ID_5	1.619607734	1.523837159	0.095770575	T1	Crowded
Event_130_School_14941_FISH_ID_28	Event_130_School_14941_FISH_ID_7	1.588433322	1.623095038	-0.034661716	T2	Control
Event_085_School_23394_FISH_ID_11	Event_085_School_23394_FISH_ID_12	1.576750577	1.610976824	-0.034226248	M1	Crowded_&_Hypoxia
Event_112_Wall_38297_FISH_ID_5	Event_112_Wall_38297_FISH_ID_18	1.617285664	1.510796861	0.106488803	M3	Crowded_&_Hypoxia
Event_067_Wall_7038_FISH_ID_3333	Event_067_Wall_7038_FISH_ID_6	1.521470219	1.557449428	-0.035979208	M1	Crowded
Event_068_Wall_13798_FISH_ID_19	Event_068_Wall_13798_FISH_ID_2	1.59367377	1.587972418	0.005701352	M8	Crowded_&_Hypoxia
Event_085_School_24414_FISH_ID_31	Event_085_School_24414_FISH_ID_32	1.566743248	1.594853224	-0.028109976	M1	Crowded_&_Hypoxia
Event_069_School_14859_FISH_ID_7	Event_069_School_14859_FISH_ID_10	1.550481456	1.575640473	-0.025159017	M2	Hypoxia
Event_068_Wall_17063_FISH_ID_20	Event_068_Wall_17063_FISH_ID_7	1.582055163	1.579630083	0.00242508	M8	Crowded_&_Hypoxia
Event_006_School_33072_FISH_ID_5	Event_006_School_33072_FISH_ID_14	1.624415035	1.588286716	0.036128319	P	Control
Event_051_Wall_97831_FISH_ID_18	Event_051_Wall_97831_FISH_ID_17	1.596043622	1.527550035	0.068493586	M1	Control
Event_097_Wall_29096_FISH_ID_6	Event_097_Wall_29096_FISH_ID_4	1.520953707	1.576926276	-0.055972569	M6	Crowded_&_Hypoxia
Event_086_School_25399_FISH_ID_21	Event_086_School_25399_FISH_ID_14	1.582258798	1.528634554	0.053624245	P	Hypoxia
Event_096_Wall_15515_FISH_ID_12	Event_096_Wall_15515_FISH_ID_23	1.539805376	1.561323964	-0.021518589	M4	Control
Event_121_Wall_28676_FISH_ID_11	Event_121_Wall_28676_FISH_ID_3	1.574645864	1.593335104	-0.018689239	M4	Crowded_&_Hypoxia
Event_118_School_13732_FISH_ID_20	Event_118_School_13732_FISH_ID_10	1.55941171	1.561695686	-0.002283976	T1	Control
Event_086_Wall_19660_FISH_ID_7	Event_086_Wall_19660_FISH_ID_6	1.593565388	1.580830298	0.01273509	P	Hypoxia
Event_038_Wall_50701_FISH_ID_6	Event_038_Wall_50701_FISH_ID_9	1.557028922	1.555937737	0.001091185	T3	Crowded_&_Hypoxia
Event_048_School_24137_FISH_ID_7	Event_048_School_24137_FISH_ID_6	1.561042484	1.601208125	-0.040165641	M5	Hypoxia
Event_068_Wall_16089_FISH_ID_15	Event_068_Wall_16089_FISH_ID_5	1.555860531	1.542311885	0.013548646	M8	Crowded_&_Hypoxia
Event_086_School_25399_FISH_ID_9	Event_086_School_25399_FISH_ID_3	1.589021681	1.574217929	0.014803752	P	Hypoxia
Event_092_Wall_35054_FISH_ID_16	Event_092_Wall_35054_FISH_ID_2	1.574667136	1.578020925	-0.003353789	M6	Hypoxia
Event_051_School_100153_FISH_ID_5	Event_051_School_100153_FISH_ID_29	1.555302101	1.566346458	-0.011044357	M1	Control
Event_076_School_24111_FISH_ID_24	Event_076_School_24111_FISH_ID_29	1.587435342	1.524738136	0.062697206	M2	Crowded
Event_068_School_21770_FISH_ID_12	Event_068_School_21770_FISH_ID_9	1.578834192	1.584961285	-0.006127094	M8	Crowded_&_Hypoxia
Event_118_Wall_11492_FISH_ID_3	Event_118_Wall_11492_FISH_ID_6	1.591313716	1.619004383	-0.027690667	T1	Control
Event_082_School_48611_FISH_ID_31	Event_082_School_48611_FISH_ID_33	1.566800683	1.614915631	-0.048114948	M4	Hypoxia
Event_113_Wall_17558_FISH_ID_22	Event_113_Wall_17558_FISH_ID_23	1.625506189	1.546884683	0.078621507	M8	Control
Event_118_School_13736_FISH_ID_10	Event_118_School_13736_FISH_ID_21	1.58296918	1.553668897	0.029300283	T1	Control
Event_033_Wall_25536_FISH_ID_10	Event_033_Wall_25536_FISH_ID_5	1.52883487	1.603507004	-0.074672135	T2	Hypoxia
Event_105_School_35110_FISH_ID_1	Event_105_School_35110_FISH_ID_10	1.555367625	1.560015286	-0.004647661	M7	Control
Event_093_School_34627_FISH_ID_14	Event_093_School_34627_FISH_ID_5	1.574258849	1.616686656	-0.042427808	M7	Crowded_&_Hypoxia
Event_103_Wall_18297_FISH_ID_1	Event_103_Wall_18297_FISH_ID_10	1.563140082	1.54675483	0.016385252	M5	Control
Event_093_School_37839_FISH_ID_16	Event_093_School_37839_FISH_ID_20	1.575015431	1.547087979	0.027927451	M7	Crowded_&_Hypoxia
Event_116_School_31613_FISH_ID_1	Event_116_School_31613_FISH_ID_27	1.60141469	1.575829407	0.025585283	P	Crowded
Event_024_School_27672_FISH_ID_19	Event_024_School_27672_FISH_ID_3	1.584160839	1.574647249	0.00951359	M7	Hypoxia
Event_082_School_44211_FISH_ID_23	Event_082_School_44211_FISH_ID_25	1.57517469	1.56452161	0.01065308	M4	Hypoxia
Event_084_Wall_23026_FISH_ID_27	Event_084_Wall_23026_FISH_ID_16	1.599713499	1.584195413	0.015518086	M8	Crowded
Event_092_Wall_37404_FISH_ID_14	Event_092_Wall_37404_FISH_ID_4	1.561075261	1.564888001	-0.00381274	M6	Hypoxia
Event_085_School_23394_FISH_ID_16	Event_085_School_23394_FISH_ID_5	1.581061174	1.604690652	-0.023629478	M1	Crowded_&_Hypoxia
Event_085_School_28229_FISH_ID_12	Event_085_School_28229_FISH_ID_27	1.591446183	1.574681577	0.016764606	M1	Crowded_&_Hypoxia
Event_085_School_23394_FISH_ID_9	Event_085_School_23394_FISH_ID_26	1.557186791	1.583442711	-0.026255919	M1	Crowded_&_Hypoxia
Event_113_School_21347_FISH_ID_26	Event_113_School_21347_FISH_ID_8	1.588421464	1.544147014	0.04427445	M8	Control
Event_068_School_21770_FISH_ID_6	Event_068_School_21770_FISH_ID_25	1.584321275	1.628687977	-0.044366702	M8	Crowded_&_Hypoxia
Event_096_Wall_10755_FISH_ID_17	Event_096_Wall_10755_FISH_ID_8	1.616055119	1.525877086	0.090178033	M4	Control
Event_032_School_27625_FISH_ID_8	Event_032_School_27625_FISH_ID_5	1.590160239	1.59894503	-0.00878479	M6	Control
Event_076_School_25845_FISH_ID_5	Event_076_School_25845_FISH_ID_29	1.554846993	1.515434006	0.039412987	M2	Crowded
Event_061_School_51592_FISH_ID_9	Event_061_School_51592_FISH_ID_7	1.628071931	1.522484667	0.105587264	M5	Crowded_&_Hypoxia
Event_121_School_38003_FISH_ID_1	Event_121_School_38003_FISH_ID_11	1.6064927	1.576906225	0.029586475	M4	Crowded_&_Hypoxia
Event_001_School_24773_FISH_ID_14	Event_001_School_24773_FISH_ID_1	1.574494739	1.576107121	-0.001612382	M5	Crowded
Event_014_School_36954_FISH_ID_11	Event_014_School_36954_FISH_ID_5	1.575543359	1.592206898	-0.016663539	P	Crowded_&_Hypoxia
Event_014_School_39102_FISH_ID_6	Event_014_School_39102_FISH_ID_3	1.57947182	1.549257712	0.030214108	P	Crowded_&_Hypoxia
Event_116_Wall_17680_FISH_ID_8	Event_116_Wall_17680_FISH_ID_14	1.576476001	1.58628926	-0.009813259	P	Crowded
Event_092_Wall_35054_FISH_ID_8	Event_092_Wall_35054_FISH_ID_2	1.575665503	1.578020925	-0.002355422	M6	Hypoxia
Event_126_School_20453_FISH_ID_15	Event_126_School_20453_FISH_ID_20	1.55478391	1.617989587	-0.063205677	T3	Hypoxia
Event_131_Wall_36957_FISH_ID_3	Event_131_Wall_36957_FISH_ID_2	1.553852776	1.554441974	-0.000589198	M8	Hypoxia
Event_061_Wall_41827_FISH_ID_15	Event_061_Wall_41827_FISH_ID_2	1.577172559	1.557472785	0.019699774	M5	Crowded_&_Hypoxia
Event_092_School_44229_FISH_ID_23	Event_092_School_44229_FISH_ID_21	1.553794971	1.544860332	0.008934639	M6	Hypoxia
Event_067_Wall_7038_FISH_ID_7	Event_067_Wall_7038_FISH_ID_5	1.562509235	1.578227157	-0.015717922	M1	Crowded
Event_068_Wall_16089_FISH_ID_12	Event_068_Wall_16089_FISH_ID_5	1.529045891	1.542311885	-0.013265994	M8	Crowded_&_Hypoxia
Event_121_Wall_28234_FISH_ID_4	Event_121_Wall_28234_FISH_ID_5	1.58243047	1.577180034	0.005250436	M4	Crowded_&_Hypoxia
Event_116_School_27073_FISH_ID_11	Event_116_School_27073_FISH_ID_10	1.601394068	1.633929062	-0.032534994	P	Crowded
Event_092_School_46808_FISH_ID_36	Event_092_School_46808_FISH_ID_31	1.574338372	1.598104971	-0.023766598	M6	Hypoxia
Event_084_School_37227_FISH_ID_10	Event_084_School_37227_FISH_ID_11	1.558101161	1.614967565	-0.056866404	M8	Crowded
Event_092_School_46618_FISH_ID_23	Event_092_School_46618_FISH_ID_48	1.546596228	1.56327744	-0.016681212	M6	Hypoxia
Event_105_Wall_26707_FISH_ID_6	Event_105_Wall_26707_FISH_ID_2	1.577763146	1.575191981	0.002571165	M7	Control
Event_048_School_24137_FISH_ID_1	Event_048_School_24137_FISH_ID_5	1.55804144	1.563313577	-0.005272137	M5	Hypoxia
Event_082_Wall_38237_FISH_ID_10	Event_082_Wall_38237_FISH_ID_8	1.598642261	1.578009987	0.020632274	M4	Hypoxia
Event_092_Wall_37404_FISH_ID_12	Event_092_Wall_37404_FISH_ID_4	1.582116626	1.564888001	0.017228625	M6	Hypoxia
Event_035_School_33782_FISH_ID_18	Event_035_School_33782_FISH_ID_5	1.592289943	1.567096042	0.025193901	M7	Crowded
Event_082_School_44211_FISH_ID_5	Event_082_School_44211_FISH_ID_3	1.584670797	1.565975931	0.018694866	M4	Hypoxia
Event_082_School_48611_FISH_ID_5	Event_082_School_48611_FISH_ID_4	1.566352999	1.566801241	-0.000448242	M4	Hypoxia
Event_048_School_25305_FISH_ID_23	Event_048_School_25305_FISH_ID_6	1.57556611	1.597620999	-0.022054889	M5	Hypoxia
Event_034_School_30726_FISH_ID_29	Event_034_School_30726_FISH_ID_24	1.516892309	1.545993109	-0.0291008	T3	Control
Event_121_School_32958_FISH_ID_7	Event_121_School_32958_FISH_ID_5	1.556504174	1.555757059	0.000747115	M4	Crowded_&_Hypoxia
Event_025_School_28572_FISH_ID_24	Event_025_School_28572_FISH_ID_10	1.57656305	1.578182324	-0.001619273	M3	Crowded
Event_061_Wall_44789_FISH_ID_1	Event_061_Wall_44789_FISH_ID_11	1.57416218	1.584047775	-0.009885595	M5	Crowded_&_Hypoxia
Event_006_School_28093_FISH_ID_22	Event_006_School_28093_FISH_ID_13	1.532725446	1.545451241	-0.012725794	P	Control
Event_076_Wall_14671_FISH_ID_9	Event_076_Wall_14671_FISH_ID_5	1.581099508	1.56531851	0.015780998	M2	Crowded
Event_106_Wall_44384_FISH_ID_4	Event_106_Wall_44384_FISH_ID_8	1.578014353	1.619607734	-0.041593382	T1	Crowded
Event_116_School_31613_FISH_ID_2	Event_116_School_31613_FISH_ID_4	1.523699032	1.557943259	-0.034244227	P	Crowded
Event_073_School_68216_FISH_ID_12	Event_073_School_68216_FISH_ID_20	1.59518782	1.57736578	0.01782204	M2	Crowded_&_Hypoxia
Event_035_Wall_25414_FISH_ID_8	Event_035_Wall_25414_FISH_ID_9	1.552654848	1.524685148	0.0279697	M7	Crowded
Event_103_School_27573_FISH_ID_22	Event_103_School_27573_FISH_ID_20	1.592834667	1.556969559	0.035865107	M5	Control
Event_084_School_36004_FISH_ID_27	Event_084_School_36004_FISH_ID_28	1.574817447	1.593625518	-0.018808071	M8	Crowded
Event_024_Wall_17990_FISH_ID_2	Event_024_Wall_17990_FISH_ID_1	1.58996662	1.592468129	-0.00250151	M7	Hypoxia
Event_020_Wall_29081_FISH_ID_5	Event_020_Wall_29081_FISH_ID_7	1.575888583	1.548839063	0.02704952	T2	Crowded_&_Hypoxia
Event_005_Wall_24720_FISH_ID_15	Event_005_Wall_24720_FISH_ID_14	1.574853008	1.575377809	-0.000524801	M6	Crowded
Event_035_Wall_25414_FISH_ID_14	Event_035_Wall_25414_FISH_ID_2	1.577130778	1.566002359	0.01112842	M7	Crowded
Event_131_School_39872_FISH_ID_4	Event_131_School_39872_FISH_ID_7	1.588982987	1.577636438	0.011346549	M8	Hypoxia
Event_114_School_18523_FISH_ID_1	Event_114_School_18523_FISH_ID_2	1.576961793	1.585171829	-0.008210036	T1	Hypoxia
Event_005_Wall_27520_FISH_ID_1	Event_005_Wall_27520_FISH_ID_6	1.576182403	1.547979575	0.028202827	M6	Crowded
Event_092_Wall_37404_FISH_ID_10	Event_092_Wall_37404_FISH_ID_11	1.590753956	1.583714563	0.007039392	M6	Hypoxia
Event_034_School_30726_FISH_ID_13	Event_034_School_30726_FISH_ID_14	1.618792838	1.577687515	0.041105323	T3	Control
Event_076_School_24111_FISH_ID_3	Event_076_School_24111_FISH_ID_5	1.585556979	1.574441828	0.011115151	M2	Crowded
Event_085_Wall_19400_FISH_ID_1	Event_085_Wall_19400_FISH_ID_13	1.573444937	1.555176534	0.018268403	M1	Crowded_&_Hypoxia
Event_105_Wall_22908_FISH_ID_6	Event_105_Wall_22908_FISH_ID_9	1.521377361	1.522508219	-0.001130858	M7	Control
Event_024_School_23726_FISH_ID_11	Event_024_School_23726_FISH_ID_18	1.577446239	1.574873996	0.002572243	M7	Hypoxia
Event_067_School_14872_FISH_ID_7	Event_067_School_14872_FISH_ID_20	1.551946308	1.588178738	-0.03623243	M1	Crowded
Event_033_Wall_25941_FISH_ID_15	Event_033_Wall_25941_FISH_ID_8	1.587690401	1.538884571	0.04880583	T2	Hypoxia
Event_084_School_37227_FISH_ID_23	Event_084_School_37227_FISH_ID_2	1.595253639	1.591453518	0.003800121	M8	Crowded
Event_084_Wall_25470_FISH_ID_1	Event_084_Wall_25470_FISH_ID_11	1.573851033	1.560204208	0.013646825	M8	Crowded
Event_112_Wall_38297_FISH_ID_1	Event_112_Wall_38297_FISH_ID_18	1.560198575	1.510796861	0.049401714	M3	Crowded_&_Hypoxia
Event_097_Wall_30196_FISH_ID_10	Event_097_Wall_30196_FISH_ID_15	1.619923118	1.608378607	0.01154451	M6	Crowded_&_Hypoxia
Event_046_School_18894_FISH_ID_6	Event_046_School_18894_FISH_ID_14	1.587297099	1.589279878	-0.001982779	M2	Control
Event_006_Wall_20756_FISH_ID_8	Event_006_Wall_20756_FISH_ID_7	1.514934382	1.567157258	-0.052222877	P	Control
Event_048_School_21888_FISH_ID_30	Event_048_School_21888_FISH_ID_27	1.586826288	1.588089149	-0.001262861	M5	Hypoxia
Event_092_Wall_35054_FISH_ID_23	Event_092_Wall_35054_FISH_ID_7	1.575998697	1.581203002	-0.005204305	M6	Hypoxia
Event_103_Wall_15101_FISH_ID_2	Event_103_Wall_15101_FISH_ID_1	1.482141848	1.562676938	-0.08053509	M5	Control
Event_076_School_24111_FISH_ID_21	Event_076_School_24111_FISH_ID_5	1.565360728	1.574441828	-0.0090811	M2	Crowded
Event_131_Wall_36957_FISH_ID_23	Event_131_Wall_36957_FISH_ID_26	1.556387645	1.588811531	-0.032423886	M8	Hypoxia
Event_116_School_31613_FISH_ID_5	Event_116_School_31613_FISH_ID_21	1.560558456	1.61755257	-0.056994113	P	Crowded
Event_035_Wall_20697_FISH_ID_4	Event_035_Wall_20697_FISH_ID_5	1.595755815	1.555731032	0.040024783	M7	Crowded
Event_103_School_25558_FISH_ID_11	Event_103_School_25558_FISH_ID_12	1.578079593	1.567757514	0.010322079	M5	Control
Event_014_School_36954_FISH_ID_9	Event_014_School_36954_FISH_ID_1	1.576377463	1.577841211	-0.001463749	P	Crowded_&_Hypoxia
Event_116_School_27073_FISH_ID_31	Event_116_School_27073_FISH_ID_11	1.566118445	1.601394068	-0.035275623	P	Crowded
Event_014_Wall_33066_FISH_ID_16	Event_014_Wall_33066_FISH_ID_14	1.577922828	1.556219677	0.021703151	P	Crowded_&_Hypoxia
Event_085_School_23394_FISH_ID_2	Event_085_School_23394_FISH_ID_22	1.575045957	1.594164348	-0.019118392	M1	Crowded_&_Hypoxia
Event_114_School_18523_FISH_ID_10	Event_114_School_18523_FISH_ID_1	1.599776291	1.576961793	0.022814497	T1	Hypoxia
Event_005_Wall_24720_FISH_ID_17	Event_005_Wall_24720_FISH_ID_2	1.541813644	1.53662828	0.005185364	M6	Crowded
Event_093_Wall_27195_FISH_ID_1	Event_093_Wall_27195_FISH_ID_4	1.564920316	1.559282288	0.005638028	M7	Crowded_&_Hypoxia
Event_131_School_43291_FISH_ID_38	Event_131_School_43291_FISH_ID_25	1.553305632	1.594801393	-0.041495761	M8	Hypoxia
Event_116_Wall_17680_FISH_ID_7	Event_116_Wall_17680_FISH_ID_3	1.551506454	1.535037787	0.016468667	P	Crowded
Event_034_School_30726_FISH_ID_12	Event_034_School_30726_FISH_ID_2	1.56356696	1.553659543	0.009907417	T3	Control
Event_052_School_86303_FISH_ID_14	Event_052_School_86303_FISH_ID_18	1.567456938	1.55060273	0.016854209	X	Control
Event_113_School_21269_FISH_ID_9	Event_113_School_21269_FISH_ID_8	1.538695658	1.613725496	-0.075029838	M8	Control
Event_051_Wall_97831_FISH_ID_11	Event_051_Wall_97831_FISH_ID_10	1.558288294	1.609274237	-0.050985942	M1	Control
Event_096_Wall_10755_FISH_ID_2	Event_096_Wall_10755_FISH_ID_8	1.564005236	1.525877086	0.038128149	M4	Control
Event_061_School_53217_FISH_ID_16	Event_061_School_53217_FISH_ID_32	1.580994901	1.555097843	0.025897058	M5	Crowded_&_Hypoxia
Event_105_School_35110_FISH_ID_18	Event_105_School_35110_FISH_ID_16	1.522281977	1.524712357	-0.00243038	M7	Control
Event_086_Wall_21288_FISH_ID_1	Event_086_Wall_21288_FISH_ID_8	1.58816176	1.578248468	0.009913292	P	Hypoxia
Event_130_School_14941_FISH_ID_24	Event_130_School_14941_FISH_ID_13	1.602263721	1.575428853	0.026834868	T2	Control
Event_035_Wall_25414_FISH_ID_3	Event_035_Wall_25414_FISH_ID_11	1.540428626	1.609744757	-0.069316131	M7	Crowded
Event_045_School_21485_FISH_ID_1	Event_045_School_21485_FISH_ID_9	1.576102927	1.54542776	0.030675167	M4	Crowded
Event_116_School_25573_FISH_ID_18	Event_116_School_25573_FISH_ID_1	1.604269255	1.593680432	0.010588823	P	Crowded
Event_082_Wall_38279_FISH_ID_4	Event_082_Wall_38279_FISH_ID_7	1.579975243	1.566684918	0.013290325	M4	Hypoxia
Event_131_School_44691_FISH_ID_10	Event_131_School_44691_FISH_ID_8	1.554229205	1.54782183	0.006407375	M8	Hypoxia
Event_112_School_45764_FISH_ID_6	Event_112_School_45764_FISH_ID_4	1.575545829	1.56575092	0.009794909	M3	Crowded_&_Hypoxia
Event_097_School_36153_FISH_ID_17	Event_097_School_36153_FISH_ID_19	1.56296813	1.603348155	-0.040380025	M6	Crowded_&_Hypoxia
Event_121_Wall_24408_FISH_ID_1	Event_121_Wall_24408_FISH_ID_6	1.575889162	1.617053062	-0.0411639	M4	Crowded_&_Hypoxia
[truncated: 335 more rows]
